# Supplementary material for: Unraveling incompatibility between wheat and the fungal pathogen Zymoseptoria tritici through apoplastic proteomics
Source: BMC Genomics. 2015 May 8;16(1):362. doi: 10.1186/s12864-015-1549-6 (PMC4423625; doi:10.1186/s12864-015-1549-6)
Supplement: Additional file 2: — List of identified and quantified wheat proteins from leaf AWF of wheat cvs. Stakado and Sevin inoculated with Z. tritici [file 12864_2015_1549_MOESM2_ESM.xlsx]

## Sheet: Identifed proteins from Sevin
Accession	Protein name	Bio Rep1_ratio(infected/control 5 dai)	Bio Rep1_ratio(infected/control 14 dai)	Bio Rep2_ratio(infected/control 5 dai)	Bio Rep2_ratio(infected/control 14 dai)	Tech Rep2_ratio(infected/control 5 dai)	Tech Rep2_ratio(infected/control 14 dai)	Bio Rep3_ratio(infected/control 5 dai)	Bio Rep3_ratio(infected/control 14 dai)	Tech Rep3_ratio(infected/control 5 dai)	Tech Rep3_ratio(infected/control 14 dai)	Average ratio(infected/control 5 dai)	Average ratio(infected/control 14 dai)
AJ602249	Chromosome chr5 scaffold_2, whole genome shotgun sequence - Vitis vinifera (Grape), partial (26%)	1.18	1.33	NA	NA	NA	NA	NA	NA	NA	NA	1.18	1.33
AJ888678	Predicted protein - Physcomitrella patens subsp. patens, partial (46%)	1.51	0.94	NA	NA	NA	NA	NA	NA	NA	NA	1.51	0.94
AL812299	Orthophosphate dikinase precursor - Oryza sativa subsp. japonica (Rice), partial (12%)	0.88	1.42	1.37	0.79	1.17191	0.891516	0.88	1	0.913642	0.950528	1.04311	1.01041
AL819566	Os09g0502000 protein - Oryza sativa subsp., complete	2.99	0.24	NA	NA	NA	NA	NA	NA	NA	NA	2.99	0.24
AL821986	ARF-like small GTPase-like protein - Solanum tuberosum (Potato), complete	NA	NA	NA	NA	0.661424	1.32149	NA	NA	NA	NA	0.661424	1.32149
AL822073	Ubiquitin fusion protein - Arachis hypogaea (Peanut), complete	NA	NA	NA	NA	1.07473	0.797953	NA	NA	NA	NA	1.07473	0.797953
AL826202	Beta-galactosidase - Sandersonia aurantiaca (Christmas-bells) (Chinese-lantern lily), partial (15%)	0.94	0.24	0.67	1.04	NA	NA	NA	NA	1.02716	1.00922	0.879054	0.763073
AL828086	Actin - Vannella ebro, partial (47%)	NA	NA	NA	NA	0.747349	0.693672	NA	NA	NA	NA	0.747349	0.693672
AL829653	O-methyltransferase 5 - Triticum aestivum (Wheat), partial (39%)	NA	NA	NA	NA	NA	NA	NA	NA	1.14173	1.97144	1.14173	1.97144
AW448562	Thaumatin-like protein - Triticum aestivum (Wheat), partial (89%)	1.49	10.31	NA	NA	NA	NA	NA	NA	NA	NA	1.49	10.31
BE213345	ATP synthase subunit beta - Oryza sativa subsp. japonica (Rice), partial (45%)	NA	NA	NA	NA	NA	NA	0.85	1.31	NA	NA	0.85	1.31
BE213361	Chlorophyll a-b binding protein, chloroplast precursor - Oryza sativa subsp. indica (Rice), partial (71%)	1.7	0.67	NA	NA	NA	NA	NA	NA	NA	NA	1.7	0.67
BE213374	Chromosome chr14 scaffold_27, whole genome shotgun sequence - Vitis vinifera (Grape), partial (39%)	0.84	0.74	NA	NA	NA	NA	NA	NA	NA	NA	0.84	0.74
BE213583	Chromosome chr14 scaffold_54, whole genome shotgun sequence - Vitis vinifera (Grape), partial (56%)	0.88	0.78	NA	NA	0.70339	0.726632	1.15	0.57	0.95429	0.57229	0.92192	0.66223
BE217026	Type III chlorophyll a/b-binding protein - Lycoris aurea (Golden hurricane lily) (Golden spiderlily), partial (57%)	1.25	0.61	NA	NA	NA	NA	NA	NA	NA	NA	1.25	0.61
BE217029	Cysteine proteinase precursor - Hordeum vulgare (Barley), partial (66%)	0.83	2.9	NA	NA	NA	NA	NA	NA	NA	NA	0.83	2.9
BE398384	Chromosome chr6 scaffold_3, whole genome shotgun sequence - Vitis vinifera (Grape), partial (39%)	1.96	0.27	NA	NA	NA	NA	NA	NA	NA	NA	1.96	0.27
BE401669	Ribulose bisphosphate carboxylase small chain PW9, chloroplast precursor - Triticum aestivum (Wheat), partial (21%)	NA	NA	NQ	NQ	NA	NA	NA	NA	NA	NA	#DIV/0!	#DIV/0!
BE401763	Aquaporin PIP1-2 - Zea mays (Maize), partial (28%)	NA	NA	NA	NA	NA	NA	0.73	2.12	NA	NA	0.73	2.12
BE405513	Chromosome chr12 scaffold_18, whole genome shotgun sequence - Vitis vinifera (Grape), partial (8%)	1.5	1.17	NA	NA	NA	NA	NA	NA	NA	NA	1.5	1.17
BE412241	Precursor of CP29, core chlorophyll a/b binding (CAB) protein of photosystem II - Hordeum vulgare (Barley), partial (53%)	1.07	0.65	NA	NA	NA	NA	NA	NA	NA	NA	1.07	0.65
BE412270	Os05g0304400 protein - Oryza sativa subsp. japonica (Rice), partial (38%)	NA	NA	NA	NA	NA	NA	0.88	1.27	NA	NA	0.88	1.27
BE412279	14-3-3-like protein A - Hordeum vulgare (Barley), partial (47%)	NA	NA	0.66	1.31	0.519814	1.63619	0.86	1.49	NA	NA	0.679938	1.47873
BE414670	Ubiquitin - Lolium perenne (Perennial ryegrass), partial (78%)	NQ	NQ	NA	NA	NA	NA	NA	NA	NA	NA	#DIV/0!	#DIV/0!
BE415091	UDP-glucosyltransferase BX8 - Zea mays (Maize), partial (7%)	NA	NA	NA	NA	0.885467	1.56231	NA	NA	NA	NA	0.885467	1.56231
BE416390	Os07g0173500 protein - Oryza sativa subsp. japonica (Rice), partial (57%)	NA	NA	NA	NA	1.71907	0.420934	NA	NA	NA	NA	1.71907	0.420934
BE417142	Proteasome subunit alpha type - Hordeum vulgare (Barley), partial (54%)	1.15	1.12	NA	NA	NA	NA	NA	NA	NA	NA	1.15	1.12
BE417702	Phosphoenolpyruvate carboxylase, housekeeping isozyme - Saccharum hybrid (Sugarcane), partial (18%)	NA	NA	NA	NA	NA	NA	NA	NA	0.706309	1.14907	0.706309	1.14907
BE417909	Ribosomal protein S6-like protein - Solanum tuberosum (Potato), partial (67%)	1.43	0.61	NA	NA	NA	NA	NA	NA	NA	NA	1.43	0.61
BE418255	Os01g0828100 protein - Oryza sativa subsp. japonica (Rice), partial (16%)	1.11	0.67	NA	NA	NA	NA	NA	NA	NA	NA	1.11	0.67
BE418361	Cold-responsive LEA/RAB-related COR protein - Triticum aestivum (Wheat), partial (64%)	NA	NA	NA	NA	NA	NA	NA	NA	0.912067	0.862067	0.912067	0.862067
BE418417	Photosystem I reaction center subunit VI, chloroplast precursor - Hordeum vulgare (Barley), partial (72%)	0.76	0.38	NA	NA	NA	NA	NA	NA	NA	NA	0.76	0.38
BE418677	Chromosome chr1 scaffold_180, whole genome shotgun sequence - Vitis vinifera (Grape), partial (27%)	0.74	0.75	NA	NA	NA	NA	NA	NA	NA	NA	0.74	0.75
BE418735	PE-PGRS family protein - Anaeromyxobacter dehalogenans (strain 2CP-C), partial (6%)	0.8	0.43	NA	NA	NA	NA	NA	NA	NA	NA	0.8	0.43
BE418809	Fructose-bisphosphate aldolase - Oryza sativa subsp. japonica (Rice), partial (45%)	NA	NA	NQ	NQ	NA	NA	1.15	0.62	NQ	NQ	1.15	0.62
BE418887	Probable pyridoxal biosynthesis protein PDX1.1 - Oryza sativa subsp. japonica (Rice), partial (48%)	NA	NA	1.01	0.66	NA	NA	1.14	0.85	1.01831	0.858252	1.0561	0.789417
BE419342	Blue copper protein - Zea mays (Maize), partial (47%)	1.08	1.2	NA	NA	NA	NA	NA	NA	NA	NA	1.08	1.2
BE425648	Putative uncharacterized protein	0.75	3.52	NA	NA	NA	NA	NA	NA	NA	NA	0.75	3.52
BE425825	Putative uncharacterized protein	0.81	0.69	NA	NA	NA	NA	NA	NA	NA	NA	0.81	0.69
BE426325	Cp31BHv - Hordeum vulgare (Barley), partial (58%)	NA	NA	0.72	0.4	NA	NA	NA	NA	NA	NA	0.72	0.4
BE426561	Putative uncharacterized protein	1	1.15	NA	NA	NA	NA	NA	NA	NA	NA	1	1.15
BE426593	Aminomethyltransferase, mitochondrial precursor - Flaveria anomala (Yellowtops), partial (31%)	1.19	0.91	1.11	0.79	1.22258	0.855348	0.88	1.06	0.701136	0.874332	1.02074	0.897936
BE427212	Thioredoxin-dependent peroxidase - Nelumbo nucifera (Sacred lotus), complete	0.67	0.61	0.74	0.87	0.813851	0.878064	0.93	0.88	1.00312	0.879691	0.831394	0.823551
BE427299	Chromosome chr7 scaffold_20, whole genome shotgun sequence - Vitis vinifera (Grape), partial (33%)	2.33	1.02	NA	NA	NA	NA	NA	NA	NA	NA	2.33	1.02
BE427558	Legumin-like protein - Zea mays (Maize), partial (29%)	0.93	1.36	NA	NA	NA	NA	NA	NA	NA	NA	0.93	1.36
BE430588	Lipoxygenase 1 - Hordeum vulgare (Barley), partial (13%)	1.46	1.38	NA	NA	NA	NA	NA	NA	NA	NA	1.46	1.38
BE430785	Phosphoacetylglucosamine mutase - Oryza sativa subsp. japonica (Rice), partial (28%)	1.22	1.1	NA	NA	NA	NA	NA	NA	NA	NA	1.22	1.1
BE445041	Os04g0691500 protein - Oryza sativa subsp. japonica (Rice), partial (14%)	1.01	0.42	NA	NA	NA	NA	NA	NA	NA	NA	1.01	0.42
BE488963	S-adenosylmethionine:2-demethylmenaquinone methyltransferase-like - Oryza sativa subsp. japonica (Rice), partial (88%)	1.07	1.17	NA	NA	0.707808	0.765323	NA	NA	NA	NA	0.888904	0.967661
BE489243	Superoxide dismutase [Cu-Zn] - Triticum aestivum (Wheat), partial (89%)	0.85	1.55	1.06	0.75	0.89735	0.596037	0.92	0.91	0.999922	0.595227	0.945454	0.880253
BE515500	GAMM1 protein-like - Arabidopsis thaliana (Mouse-ear cress), partial (30%)	0.83	1.07	NA	NA	0.896399	0.844771	0.81	1	NA	NA	0.845466	0.97159
BE515868	Ribosomal protein - Bromus inermis (Smooth brome grass), partial (45%)	2.79	0.19	NA	NA	NA	NA	NA	NA	NA	NA	2.79	0.19
BE516280	Putative uncharacterized protein	NA	NA	NA	NA	0.994793	1.16964	0.86	1.56	NA	NA	0.927396	1.36482
BE517123	Alanine aminotransferase 2 - Hordeum vulgare (Barley), partial (29%)	NA	NA	NA	NA	1.1908	0.709752	NA	NA	NA	NA	1.1908	0.709752
BE585741	Putative uncharacterized protein	NA	NA	1.2	1.5	NA	NA	0.81	1.54	NA	NA	1.005	1.52
BE604230	Glutathione transferase F6 - Triticum aestivum (Wheat), partial (30%)	0.38	1.11	NA	NA	NA	NA	NA	NA	NA	NA	0.38	1.11
BE604620	Ribulose-5-phosphate-3-epimerase - Pisum sativum (Garden pea), partial (22%)	NA	NA	NA	NA	NA	NA	0.81	0.72	NA	NA	0.81	0.72
BE605184	Glucan endo-1,3-beta-glucosidase precursor ((1->3)-beta- glucan endohydrolase) ((1->3)-beta-glucanase) - Triticum aestivum (Wheat), partial (22%)	NA	NA	NA	NA	NA	NA	NA	NA	1.24976	1.57147	1.24976	1.57147
BF429034	Polygalacturonase inhibiting protein-like - Hordeum vulgare (Barley), partial (40%)	NA	NA	0.55	1.33	NA	NA	NA	NA	NA	NA	0.55	1.33
BF483418	40S ribosomal protein S10 - Oryza sativa subsp. japonica (Rice), partial (74%)	1.19	0.03	NA	NA	NA	NA	NA	NA	NA	NA	1.19	0.03
BF485232	Os10g0498300 protein - Oryza sativa subsp. japonica (Rice), partial (33%)	1	1.06	NA	NA	NA	NA	NA	NA	NA	NA	1	1.06
BF485384	Glycine cleavage system H protein, mitochondrial precursor - Oryza sativa subsp. indica (Rice), partial (85%)	NA	NA	0.97	1.07	0.937198	0.874476	0.95	1.14	NA	NA	0.952399	1.02816
BF485492	Chromosome chr12 scaffold_36, whole genome shotgun sequence - Vitis vinifera (Grape), partial (30%)	NA	NA	NA	NA	0.977292	1.10436	NA	NA	NA	NA	0.977292	1.10436
BG262703	Thiamine biosythesis protein ThiC	0.79	0.3	NA	NA	NA	NA	NA	NA	NA	NA	0.79	0.3
BG274851	Aconitate hydratase 2, mitochondrial precursor - Arabidopsis thaliana (Mouse-ear cress), partial (16%)	NA	NA	NA	NA	NA	NA	0.96	0.99	NA	NA	0.96	0.99
BG313984	Homogentisate 1,2-dioxygenase - Oryza sativa subsp. japonica (Rice), partial (42%)	1	1.36	NA	NA	NA	NA	NA	NA	NA	NA	1	1.36
BG604930	Beta-D-xylosidase - Oryza sativa subsp. japonica (Rice), partial (17%)	0.64	1.29	0.7	0.96	NA	NA	NA	NA	NA	NA	0.67	1.125
BG605412	Non-specific, partial (23%)	1.24	3.72	NA	NA	0.758862	1.07468	0.92	1.14	0.986189	1.62974	0.976263	1.8911
BG904048	Glutathione S-transferase 1 - Triticum aestivum (Wheat), partial (45%)	NA	NA	0.26	1.1	NA	NA	0.65	1.09	NA	NA	0.455	1.095
BG904974	Putative uncharacterized protein	0.99	0.78	NA	NA	NA	NA	NA	NA	NA	NA	0.99	0.78
BG907265	Phosphoenolpyruvate carboxylase - Oryza sativa subsp. japonica (Rice), partial (32%)	0.78	0.76	0.48	1.3	0.572073	1.2505	0.46	0.95	0.507218	0.916286	0.559858	1.03536
BG907288	Expressed protein - Oryza sativa subsp. japonica (Rice), partial (15%)	1.24	1.62	NA	NA	NA	NA	NA	NA	NA	NA	1.24	1.62
BG907303	Heat shock protein cognate 70 - Oryza sativa subsp. japonica (Rice), partial (27%)	4.5	0.83	NA	NA	NA	NA	NA	NA	NA	NA	4.5	0.83
BI750775	DEAD-box ATP-dependent RNA helicase 56 - Oryza sativa subsp. japonica (Rice), partial (42%)	0.5	0.57	NA	NA	NA	NA	NA	NA	NA	NA	0.5	0.57
BI751136	Nucleoside diphosphate kinase - Oryza sativa subsp. japonica (Rice), partial (29%)	0.92	0.4	NA	NA	NA	NA	NA	NA	NA	NA	0.92	0.4
BI751397	1-deoxy-D-xylulose 5-phosphate reductoisomerase	0.95	0.64	NA	NA	NA	NA	NA	NA	NA	NA	0.95	0.64
BJ208977	Putative uncharacterized protein	0.93	1.33	NA	NA	NA	NA	NA	NA	NA	NA	0.93	1.33
BJ217739	Pyridoxal kinase - Triticum aestivum (Wheat), partial (26%)	1.04	0.82	0.95	1.3	0.931996	1.20346	1.12	1.73	NA	NA	1.0105	1.26337
BJ221417	AF168852.1 AF168852 Hordeum jubatum 18S small subunit ribosomal RNA gene, complete sequence, partial (21%)	NA	NA	0.73	0.94	0.754512	0.849691	NA	NA	0.980297	1.16987	0.821603	0.98652
BJ227790	Flavonoid O-methyltransferase - Triticum aestivum (Wheat), partial (44%)	1.71	2.88	NA	NA	1.53644	3.9615	NA	NA	0.848665	3.38813	1.36504	3.40988
BJ231713	Os05g0230900 protein - Oryza sativa subsp. japonica (Rice), partial (32%)	0.96	0.9	NA	NA	0.842359	0.769782	1.11	0.87	1.01125	0.842018	0.980902	0.84545
BJ231894	60S acidic ribosomal, partial (51%)	0.87	0.18	NA	NA	NA	NA	NA	NA	NA	NA	0.87	0.18
BJ237137	Putative uncharacterized protein	1.11	1.15	NA	NA	NA	NA	NA	NA	NA	NA	1.11	1.15
BJ244700	Plasma membrane H+-ATPase - Oryza sativa, partial (24%)	0.81	2.08	NA	NA	NA	NA	NA	NA	NA	NA	0.81	2.08
BJ245236	Beta-galactosidase 4 precursor - Oryza sativa subsp. indica (Rice), partial (17%)	0.54	1.5	NA	NA	NA	NA	NA	NA	NA	NA	0.54	1.5
BJ246411	Os05g0230900 protein - Oryza sativa subsp. japonica (Rice), partial (65%)	1.15	0.86	NQ	NQ	NA	NA	NA	NA	NA	NA	1.15	0.86
BJ246777	Sucrose-6F-phosphate phosphohydrolase SPP2 - Triticum aestivum (Wheat), partial (47%)	NA	NA	NA	NA	0.829927	0.846899	NA	NA	NA	NA	0.829927	0.846899
BJ251251	Elongation factor EF-2 - Arabidopsis thaliana (Mouse-ear cress), partial (17%)	NQ	NQ	NA	NA	NA	NA	1.02	1.09	NA	NA	1.02	1.09
BJ264697	Ribulose bisphosphate carboxylase small chain - Triticum aestivum (Wheat), partial (78%)	NA	NA	NA	NA	NQ	NQ	NA	NA	NA	NA	#DIV/0!	#DIV/0!
BJ274627	Chromosome chr1 scaffold_5, whole genome shotgun sequence - Vitis vinifera (Grape), partial (60%)	0.98	0.7	NA	NA	NA	NA	NA	NA	NA	NA	0.98	0.7
BJ277251	S-adenosylmethionine synthetase - Hordeum vulgare (Barley), partial (47%)	NA	NA	NA	NA	1.20001	0.775664	NA	NA	NA	NA	1.20001	0.775664
BJ283181	Predicted protein - Physcomitrella patens subsp. patens, partial (62%)	NA	NA	NA	NA	0.741683	0.66677	NA	NA	NA	NA	0.741683	0.66677
BJ283401	Sucrose synthase type I - Triticum aestivum (Wheat), partial (17%)	NA	NA	NA	NA	1.12015	1.35621	NA	NA	NA	NA	1.12015	1.35621
BJ285085	Plasma membrane intrinsic protein - Triticum aestivum (Wheat), partial (43%)	NA	NA	0.64	1.42	NA	NA	0.78	1.9	NA	NA	0.71	1.66
BJ287470	Predicted protein - Physcomitrella patens subsp. patens, partial (18%)	NA	NA	1.11	0.75	NA	NA	NA	NA	NA	NA	1.11	0.75
BJ292086	Chromosome undetermined scaffold_495, whole genome shotgun sequence - Vitis vinifera (Grape), partial (65%)	NA	NA	NA	NA	0.650567	0.860289	1.02	0.89	NA	NA	0.835283	0.875144
BJ304215	Os03g0143300 protein - Oryza sativa subsp. japonica (Rice), partial (15%)	1.08	0.52	NA	NA	NA	NA	NA	NA	NA	NA	1.08	0.52
BJ304843	RNA recognition motif family protein, expressed - Oryza sativa subsp. japonica (Rice), partial (42%)	1	0.81	NA	NA	NA	NA	NA	NA	NA	NA	1	0.81
BJ306481	Nuclear transport factor 2 - Oryza sativa subsp. japonica (Rice), partial (57%)	NA	NA	NA	NA	NA	NA	NA	NA	0.920299	1.37617	0.920299	1.37617
BJ306606	Ascorbate peroxidase - Hordeum vulgare (Barley), partial (53%)	NA	NA	NA	NA	NA	NA	0.91	1.25	NA	NA	0.91	1.25
BJ306806	ATP-citrate lyase/succinyl-CoA ligase - Medicago truncatula (Barrel medic), partial (28%)	NA	NA	NA	NA	0.952794	0.998861	NA	NA	NA	NA	0.952794	0.998861
BJ307200	Os12g0608600 protein - Oryza sativa subsp. japonica (Rice), partial (20%)	0.42	0.93	NA	NA	NA	NA	NA	NA	NA	NA	0.42	0.93
BJ307744	1-aminocyclopropane-1-carboxylate deaminase - Oryza sativa subsp. indica (Rice), partial (89%)	0.83	0.93	NA	NA	NA	NA	NA	NA	NA	NA	0.83	0.93
BJ309199	Ascorbate peroxidase - Hordeum vulgare (Barley), partial (53%)	NA	NA	NA	NA	NA	NA	0.86	1.42	NA	NA	0.86	1.42
BJ317197	Cystathionine gamma-synthase - Zea mays (Maize), partial (35%)	1.01	0.76	NA	NA	NA	NA	NA	NA	NA	NA	1.01	0.76
BM136954	Os01g0505400 protein - Oryza sativa subsp. japonica (Rice), partial (10%)	0.68	0.98	0.8	1.1	0.76329	0.969628	NA	NA	0.684257	0.978862	0.731887	1.00712
BQ161678	Chromosome chr15 scaffold_40, whole genome shotgun sequence - Vitis vinifera (Grape), partial (36%)	0.77	3.74	0.73	1.2	NA	NA	1.15	1.1	1.41221	1.40294	1.01555	1.86073
BQ238531	Aconitate hydratase, cytoplasmic - Cucurbita maxima (Pumpkin) (Winter squash), partial (17%)	NA	NA	1.07	1.01	1.09469	1.2263	0.98	2.04	NA	NA	1.04823	1.42543
BQ238815	Chromosome chr2 scaffold_105, whole genome shotgun sequence - Vitis vinifera (Grape), partial (19%)	0.91	1.23	1.06	1.04	0.79199	0.865249	NA	NA	NA	NA	0.920663	1.04508
BQ238976	Ribokinase-like - Oryza sativa subsp. japonica (Rice), partial (40%)	NA	NA	NA	NA	0.723096	0.831796	0.89	1.24	1.00296	1.08522	0.872019	1.05234
BQ239854	Os03g0305000 protein - Oryza sativa subsp. japonica (Rice), partial (16%)	1	0.76	NA	NA	NA	NA	NA	NA	NA	NA	1	0.76
BQ241089	Protease Do-like 7 - Arabidopsis thaliana (Mouse-ear cress), partial (14%)	1.74	1.06	NA	NA	NA	NA	NA	NA	NA	NA	1.74	1.06
BQ487296	Cysteine synthase - Hevea brasiliensis (Para rubber tree), partial (45%)	NA	NA	3.52	0.85	1.95835	0.889145	NA	NA	1.8777	1.49885	2.45202	1.07933
BQ578630	Glucose-6-phosphate isomerase - Oryza sativa subsp. japonica (Rice), partial (27%)	1.69	0.82	NA	NA	NA	NA	NA	NA	NA	NA	1.69	0.82
BQ578690	Os02g0137200 protein - Oryza sativa subsp. japonica (Rice), partial (50%)	3.58	0.05	NA	NA	NA	NA	NA	NA	NA	NA	3.58	0.05
BQ579647	GDP-mannose 3,5-epimerase 2 - Oryza sativa subsp. japonica (Rice), partial (46%)	0.96	1.15	NA	NA	0.826603	1.17892	NA	NA	NA	NA	0.893301	1.16446
BQ606014	Os07g0123700 protein - Oryza sativa subsp. japonica (Rice), partial (10%)	0.5	1.12	NA	NA	NA	NA	NA	NA	NA	NA	0.5	1.12
BQ606775	Progesterone 5-beta-reductase - Digitalis lutea, partial (17%)	2.19	0.58	NA	NA	NA	NA	NA	NA	NA	NA	2.19	0.58
BQ608291	Dehydroascorbate reductase - Triticum aestivum (Wheat), partial (63%)	NA	NA	NA	NA	0.840742	1.08394	NA	NA	NA	NA	0.840742	1.08394
BQ608337	Aspartate aminotransferase, cytoplasmic - Oryza sativa subsp. japonica (Rice), partial (38%)	NA	NA	NA	NA	NA	NA	1.21	1.47	NA	NA	1.21	1.47
BQ608410	40S ribosomal protein S15a-1 - Arabidopsis thaliana (Mouse-ear cress), partial (92%)	0.83	0.66	NA	NA	NA	NA	NA	NA	NA	NA	0.83	0.66
BQ608891	Nitrilase-like protein - Oryza sativa subsp. japonica (Rice), partial (38%)	0.75	1.62	NA	NA	NA	NA	NA	NA	NA	NA	0.75	1.62
BQ608958	LigA - Methylobacterium sp. 4-46, partial (6%)	0.58	0.35	NA	NA	NA	NA	NA	NA	NA	NA	0.58	0.35
BQ620174	Putative uncharacterized protein	0.94	0.96	NA	NA	NA	NA	NA	NA	NA	NA	0.94	0.96
BQ743395	Soluble inorganic pyrophosphatase - Oryza sativa subsp. indica (Rice), partial (26%)	0.52	0.63	NA	NA	NA	NA	NA	NA	NA	NA	0.52	0.63
BQ789172	Chromosome chr4 scaffold_39, whole genome shotgun sequence - Vitis vinifera (Grape), partial (26%)	NA	NA	NA	NA	NA	NA	NA	NA	0.831399	0.723291	0.831399	0.723291
BQ789535	Predicted protein - Physcomitrella patens subsp. patens, partial (53%)	1.67	0.17	NA	NA	NA	NA	NA	NA	NA	NA	1.67	0.17
BQ806999	Chromosome undetermined scaffold_223, whole genome shotgun sequence - Vitis vinifera (Grape), partial (45%)	NA	NA	NA	NA	0.875853	0.670034	0.97	0.9	NA	NA	0.922926	0.785017
BQ842458	Predicted protein - Physcomitrella patens subsp. patens, partial (32%)	0.92	0.96	NA	NA	NA	NA	NA	NA	NA	NA	0.92	0.96
BQ902903	Chloroplast 29 kDa ribonucleoprotein - Oryza sativa subsp. indica (Rice), partial (89%)	1.92	1.17	NA	NA	NA	NA	NA	NA	NA	NA	1.92	1.17
BQ903884	60S ribosomal protein L17-2 - Hordeum vulgare (Barley), partial (35%)	3	0.09	NA	NA	NA	NA	NA	NA	NA	NA	3	0.09
BU100190	Chromosome chr11 scaffold_13, whole genome shotgun sequence - Vitis vinifera (Grape), partial (22%)	0.38	1.75	NA	NA	NA	NA	NA	NA	NA	NA	0.38	1.75
CA484112	Malate dehydrogenase, glyoxysomal precursor - Oryza sativa subsp. japonica (Rice), partial (58%)	NA	NA	1.15	0.93	NA	NA	NA	NA	0.939385	1.32371	1.04469	1.12686
CA484182	26S proteasome regulatory particle non-ATPase subunit5 - Oryza sativa subsp. japonica (Rice), partial (57%)	0.84	1.86	NA	NA	NA	NA	NA	NA	NA	NA	0.84	1.86
CA484524	Chromosome chr6 scaffold_3, whole genome shotgun sequence - Vitis vinifera (Grape), partial (36%)	1.42	1.28	NA	NA	NA	NA	NA	NA	NA	NA	1.42	1.28
CA484718	Dihydrolipoyl, partial (41%)	1.44	0.92	0.8	0.81	NA	NA	0.82	1.03	NA	NA	1.02	0.92
CA484814	Brassinosteroid insensitive 1 - Oryza sativa subsp. indica (Rice), partial (74%)	2.06	1.44	NA	NA	NA	NA	NA	NA	NA	NA	2.06	1.44
CA484824	Chromosome chr8 scaffold_88, whole genome shotgun sequence - Vitis vinifera (Grape), partial (97%)	NA	NA	0.9	0.79	0.825799	0.814568	0.94	1.08	0.863625	1.03656	0.882356	0.930283
CA484921	Chromosome chr17 scaffold_12, whole genome shotgun sequence - Vitis vinifera (Grape), partial (47%)	1.01	0.66	NA	NA	0.911621	0.686708	0.97	0.7	1.1859	0.644346	1.01938	0.672764
CA485011	Putative uncharacterized protein	1.71	0.31	NA	NA	NA	NA	NA	NA	NA	NA	1.71	0.31
CA485424	Chromosome chr3 scaffold_8, whole genome shotgun sequence - Vitis vinifera (Grape), partial (6%)	0.86	0.78	NA	NA	NA	NA	NA	NA	NA	NA	0.86	0.78
CA485479	Putative uncharacterized protein	0.88	0.9	NA	NA	NA	NA	NA	NA	0.831326	0.563237	0.855663	0.731619
CA485584	Malate dehydrogenase, mitochondrial precursor - Citrullus lanatus (Watermelon) (Citrullus vulgaris), partial (67%)	NQ	NQ	NA	NA	NA	NA	NA	NA	NA	NA	#DIV/0!	#DIV/0!
CA485783	Peroxiredoxin-2F, mitochondrial precursor - Arabidopsis thaliana (Mouse-ear cress), partial (66%)	0.79	0.84	NA	NA	NA	NA	NA	NA	NA	NA	0.79	0.84
CA485867	Cysteine proteinase 2 precursor - Zea mays (Maize), partial (25%)	0.79	0.78	NA	NA	NA	NA	NA	NA	NA	NA	0.79	0.78
CA485952	40S ribosomal protein S19 - Oryza sativa subsp. japonica (Rice), partial (98%)	1.62	0.11	NA	NA	NA	NA	NA	NA	NA	NA	1.62	0.11
CA485972	Cysteine proteinase 2 precursor - Zea mays (Maize), partial (23%)	NA	NA	NA	NA	NA	NA	0.95	1.18	NA	NA	0.95	1.18
CA485996	3-phosphoshikimate 1-carboxyvinyltransferase - Zea mays (Maize), partial (43%)	0.9	0.6	NA	NA	NA	NA	NA	NA	NA	NA	0.9	0.6
CA486011	Chromosome undetermined scaffold_30, whole genome shotgun sequence - Vitis vinifera (Grape), partial (21%)	0.79	1.48	NA	NA	NA	NA	NA	NA	NA	NA	0.79	1.48
CA486222	Cinnamyl alcohol dehydrogenase - Phyllostachys edulis, partial (52%)	NA	NA	NA	NA	NA	NA	0.67	0.79	NA	NA	0.67	0.79
CA486346	Ferritin-1, chloroplast precursor - Zea mays (Maize), partial (79%)	1.06	1.25	NA	NA	NA	NA	NA	NA	NA	NA	1.06	1.25
CA486599	Chromosome chr19 scaffold_4, whole genome shotgun sequence - Vitis vinifera (Grape), partial (60%)	1.4	0.47	NA	NA	NA	NA	NA	NA	NA	NA	1.4	0.47
CA486629	Malate dehydrogenase - Vitis vinifera (Grape), partial (64%)	NQ	NQ	NA	NA	NA	NA	NA	NA	NA	NA	#DIV/0!	#DIV/0!
CA486639	Monodehydroascorbate reductase - Oryza sativa subsp. japonica (Rice), partial (46%)	NQ	NQ	NA	NA	NA	NA	NA	NA	NA	NA	#DIV/0!	#DIV/0!
CA486946	Chromosome chr10 scaffold_138, whole genome shotgun sequence - Vitis vinifera (Grape), partial (47%)	1.94	0.02	NA	NA	NA	NA	NA	NA	NA	NA	1.94	0.02
CA486948	Chromosome chr14 scaffold_27, whole genome shotgun sequence - Vitis vinifera (Grape), partial (16%)	1.77	1.9	NA	NA	NA	NA	NA	NA	NA	NA	1.77	1.9
CA486976	Poly(A)-binding protein - Triticum aestivum (Wheat), partial (10%)	0.77	0.71	NA	NA	NA	NA	NA	NA	NA	NA	0.77	0.71
CA497928	Pyruvate decarboxylase isozyme 2 - Oryza sativa subsp. indica (Rice), partial (26%)	0.73	0.91	NA	NA	NA	NA	NA	NA	NA	NA	0.73	0.91
CA498031	Seryl-tRNA synthetase family protein, expressed - Oryza sativa subsp. japonica (Rice), partial (31%)	1.04	0.54	NA	NA	NA	NA	NA	NA	NA	NA	1.04	0.54
CA499148	Adenosine kinase - Zea mays (Maize), partial (39%)	NA	NA	0.74	0.75	NA	NA	0.93	0.86	NA	NA	0.835	0.805
CA499288	Predicted protein - Physcomitrella patens subsp. patens, partial (18%)	0.9	0.45	NA	NA	NA	NA	NA	NA	NA	NA	0.9	0.45
CA499476	Chloroplast fructose-1,6-bisphosphatase II - Fragaria ananassa (Strawberry), partial (38%)	0.06	1.1	NA	NA	NA	NA	NA	NA	NA	NA	0.06	1.1
CA499550	Proteasome subunit alpha type-7-A - Oryza sativa subsp. indica (Rice), partial (73%)	1.32	0.63	NA	NA	NA	NA	NA	NA	NA	NA	1.32	0.63
CA500249	Proteasome subunit alpha type - Oryza sativa subsp. indica (Rice), partial (48%)	NA	NA	2.12	0.87	2.07651	1.09873	0.92	1.05	1.14809	0.935193	1.56615	0.98848
CA500412	Beta-D-glucan exohydrolase isoenzyme ExoI - Hordeum vulgare var. distichum (Two-rowed barley), partial (14%)	NA	NA	NA	NA	NA	NA	1.58	2.26	1.65168	1.66647	1.61584	1.96324
CA501017	Os04g0428900 protein - Oryza sativa subsp. japonica (Rice), partial (48%)	0.68	0.65	NA	NA	NA	NA	NA	NA	NA	NA	0.68	0.65
CA501919	Chromosome chr5 scaffold_2, whole genome shotgun sequence - Vitis vinifera (Grape), partial (34%)	NA	NA	NA	NA	NA	NA	NA	NA	1.12119	1.14319	1.12119	1.14319
CA502233	Adenosine kinase-like protein - Oryza sativa subsp. japonica (Rice), partial (41%)	0.64	0.95	NA	NA	NA	NA	NA	NA	NA	NA	0.64	0.95
CA593401	Aspartate aminotransferase - Panicum miliaceum (Proso millet) (Broomcorn millet), partial (21%)	0.82	1.05	0.79	0.88	0.841047	0.893392	0.87	0.97	NA	NA	0.830262	0.948348
CA593422	ATP synthase subunit beta - Triticum aestivum (Wheat), partial (21%)	NA	NA	NA	NA	0.597262	0.783552	NA	NA	NA	NA	0.597262	0.783552
CA593747	60S acidic ribosomal protein P3 - Zea mays (Maize), partial (78%)	2.73	0.44	NA	NA	NA	NA	NA	NA	NA	NA	2.73	0.44
CA593830	Y18934.1 CPY18934 Solanum nigrum chloroplast tRNA-Ala, tRNA-Ile, 16S rRNA, tRNA-Val, rps12, rps7, ndhB genes, partial (3%)	0.68	0.55	NA	NA	NA	NA	NA	NA	NA	NA	0.68	0.55
CA594168	Glutathione-S-transferase Cla47 - Triticum aestivum (Wheat), partial (45%)	0.49	0.38	NA	NA	NA	NA	NA	NA	NA	NA	0.49	0.38
CA595067	Putative uncharacterized protein	NA	NA	NA	NA	1.89334	3.40132	0.82	3.96	NA	NA	1.35667	3.68066
CA596022	Thioredoxin-dependent peroxidase - Nelumbo nucifera (Sacred lotus), partial (83%)	1.48	1.05	NA	NA	NA	NA	NA	NA	NA	NA	1.48	1.05
CA596927	Carotenoid cleavage dioxyganase 1 - Zea mays (Maize), partial (15%)	0.75	0.75	NA	NA	NA	NA	NA	NA	NA	NA	0.75	0.75
CA598131	Chlorophyll a/b-binding protein precursor - Hordeum vulgare (Barley), partial (47%)	1.06	0.59	NA	NA	NA	NA	NA	NA	NA	NA	1.06	0.59
CA598930	Thioredoxin h - Triticum aestivum (Wheat), partial (72%)	0.97	1.22	NA	NA	NA	NA	NA	NA	NA	NA	0.97	1.22
CA599156	Putative uncharacterized protein	0.8	0.79	NA	NA	NA	NA	NA	NA	NA	NA	0.8	0.79
CA599166	Cold acclimation induced protein 2-1 - Triticum aestivum (Wheat), partial (29%)	NA	NA	NA	NA	NA	NA	NA	NA	1.00082	2.41601	1.00082	2.41601
CA599457	Methionine S-methyltransferase - Hordeum vulgare (Barley), partial (12%)	NQ	NQ	NA	NA	NA	NA	NA	NA	NA	NA	#DIV/0!	#DIV/0!
CA600155	Putative uncharacterized protein	1.86	0.96	NA	NA	NA	NA	NA	NA	NA	NA	1.86	0.96
CA600580	Chromosome chr8 scaffold_34, whole genome shotgun sequence - Vitis vinifera (Grape), partial (35%)	0.83	1.1	NA	NA	NA	NA	NA	NA	NA	NA	0.83	1.1
CA600925	Ribulose bisphosphate carboxylase small chain PWS4.3, chloroplast precursor - Triticum aestivum (Wheat), partial (19%)	NA	NA	0.97	0.62	NA	NA	NA	NA	NA	NA	0.97	0.62
CA601576	Chromosome chr16 scaffold_10, whole genome shotgun sequence - Vitis vinifera (Grape), partial (9%)	1.54	0.84	NA	NA	NA	NA	0.94	1.19	NA	NA	1.24	1.015
CA601606	Vacuolar proton-ATPase subunit A - Triticum aestivum (Wheat), partial (23%)	NA	NA	NA	NA	0.659984	0.981171	NA	NA	0.800144	1.17575	0.730064	1.07846
CA601623	Aquaporin - Hordeum vulgare (Barley), partial (39%)	0.89	1.47	NA	NA	NA	NA	NA	NA	NA	NA	0.89	1.47
CA601630	Lactoylglutathione lyase - Oryza sativa subsp. japonica (Rice), partial (13%)	NA	NA	0.93	1.04	0.835873	0.979743	1.07	1.29	NA	NA	0.945291	1.10325
CA601854	26S protease regulatory subunit 7 - Spinacia oleracea (Spinach), partial (27%)	0.82	0.43	NA	NA	NA	NA	NA	NA	NA	NA	0.82	0.43
CA601910	Chromosome chr13 scaffold_48, whole genome shotgun sequence - Vitis vinifera (Grape), partial (49%)	0.81	1.01	NA	NA	NA	NA	NA	NA	NA	NA	0.81	1.01
CA602303	Arabinoxylan arabinofuranohydrolase isoenzyme AXAH-II - Hordeum vulgare (Barley), partial (18%)	0.74	2.6	NA	NA	NA	NA	NA	NA	NA	NA	0.74	2.6
CA602372	Beta-glucosidase - Triticum aestivum (Wheat), partial (19%)	NA	NA	NA	NA	1.00522	0.528629	NA	NA	NA	NA	1.00522	0.528629
CA603332	Os09g0544900 protein - Oryza sativa subsp. japonica (Rice), partial (20%)	0.69	1.04	NA	NA	NA	NA	NA	NA	NA	NA	0.69	1.04
CA603577	RNA binding protein Rp120 - Oryza sativa subsp. japonica (Rice), partial (15%)	0.96	0.18	NA	NA	NA	NA	NA	NA	NA	NA	0.96	0.18
CA603783	Sucrose synthase 1 - Hordeum vulgare (Barley), partial (16%)	NA	NA	NA	NA	NA	NA	0.73	0.79	NA	NA	0.73	0.79
CA603807	Os12g0443700 protein - Oryza sativa subsp. japonica (Rice), partial (29%)	0.63	0.92	NA	NA	NA	NA	NA	NA	NA	NA	0.63	0.92
CA604063	Pyruvate kinase - Vitis vinifera (Grape), partial (13%)	NA	NA	0.97	0.81	NA	NA	0.94	1.04	NA	NA	0.955	0.925
CA604386	Glutathione S-transferase - Triticum aestivum (Wheat), partial (36%)	0.86	1.16	NA	NA	NA	NA	NA	NA	NA	NA	0.86	1.16
CA604455	Chromosome chr5 scaffold_2, whole genome shotgun sequence - Vitis vinifera (Grape), partial (22%)	NA	NA	NA	NA	NA	NA	0.91	0.72	NA	NA	0.91	0.72
CA604530	rRNA N-glycosidase - Zea mays (Maize), partial (41%)	0.94	1.17	NA	NA	NA	NA	NA	NA	NA	NA	0.94	1.17
CA604595	Coproporphyrinogen III oxidase, chloroplast precursor - Hordeum vulgare (Barley), partial (16%)	NA	NA	NA	NA	NA	NA	NA	NA	1.19554	1.01759	1.19554	1.01759
CA604755	Protein kinase - Triticum aestivum (Wheat), partial (23%)	2.31	0.37	NA	NA	NA	NA	NA	NA	NA	NA	2.31	0.37
CA605702	Isoform 2 of Q0JGZ6 - Oryza sativa subsp. japonica (Rice), partial (51%)	NA	NA	NA	NA	0.696397	1.6184	NA	NA	NA	NA	0.696397	1.6184
CA605736	Os07g0638900 protein - Oryza sativa subsp. japonica (Rice), partial (29%)	NA	NA	NA	NA	1.14494	4.88974	NA	NA	NA	NA	1.14494	4.88974
CA605776	Dehydroascorbate reductase - Triticum aestivum (Wheat), partial (36%)	NA	NA	0.84	1.09	NA	NA	NA	NA	0.857748	0.961143	0.848874	1.02557
CA605982	Os04g0617900 protein - Oryza sativa subsp. japonica (Rice), partial (55%)	NA	NA	0.67	0.56	0.507387	0.486569	0.81	0.45	0.655557	0.644366	0.660736	0.535234
CA606052	Actin-depolymerizing factor 4 - Oryza sativa subsp. japonica (Rice), partial (47%)	0.7	0.52	NA	NA	NA	NA	NA	NA	NA	NA	0.7	0.52
CA606130	Small Ras-related GTP-binding protein - Triticum aestivum (Wheat), partial (57%)	1.07	1.37	NA	NA	NA	NA	NA	NA	NA	NA	1.07	1.37
CA606205	Chromosome chr12 scaffold_18, whole genome shotgun sequence - Vitis vinifera (Grape), partial (42%)	0.9	1.21	NA	NA	NA	NA	NA	NA	NA	NA	0.9	1.21
CA606264	Methylmalonate semialdehyde dehydrogenase - Triticum aestivum (Wheat), partial (33%)	1.28	0.55	NA	NA	NA	NA	NA	NA	NA	NA	1.28	0.55
CA606269	Phosphoenolpyruvate carboxylase - Triticum aestivum (Wheat), partial (9%)	NA	NA	NA	NA	0.949527	1.92426	NA	NA	NA	NA	0.949527	1.92426
CA606905	2-alkenal reductase - Hordeum vulgare var. distichum (Two-rowed barley), partial (21%)	NA	NA	NA	NA	1.11071	0.909045	NA	NA	NA	NA	1.11071	0.909045
CA606984	Pathogenisis-related protein 1.2 precursor - Triticum aestivum (Wheat), partial (88%)	1.14	1.38	NA	NA	0.722437	1.03623	1.03	0.83	NA	NA	0.964146	1.08208
CA607257	Nuclear transport factor 2 - Oryza sativa subsp. japonica (Rice), partial (43%)	0.97	1.16	NA	NA	NA	NA	NA	NA	NA	NA	0.97	1.16
CA607335	Methionine S-methyltransferase - Hordeum vulgare (Barley), partial (6%)	2.4	3.37	NA	NA	NA	NA	NA	NA	NA	NA	2.4	3.37
CA607988	Os12g0443700 protein - Oryza sativa subsp. japonica (Rice), partial (10%)	NA	NA	NA	NA	0.890905	1.22624	1.46	2.23	NA	NA	1.17545	1.72812
CA608030	MAP kinase - Triticum aestivum (Wheat), partial (22%)	2.3	0.88	NA	NA	NA	NA	NA	NA	NA	NA	2.3	0.88
CA608071	Predicted protein - Physcomitrella patens subsp. patens, partial (76%)	NA	NA	0.9	0.79	0.747653	0.863567	0.96	0.99	NA	NA	0.869218	0.881189
CA608080	Profilin-1 - Hordeum vulgare (Barley), partial (62%)	NA	NA	0.71	1.06	1.2507	0.93862	1.04	1.48	0.855865	1.1952	0.964141	1.16845
CA608179	Ribosomal protein L18 - Triticum aestivum (Wheat), partial (71%)	2.08	0.06	NA	NA	NA	NA	NA	NA	NA	NA	2.08	0.06
CA608260	Ribokinase-like - Oryza sativa subsp. japonica (Rice), partial (40%)	NA	NA	1.05	0.77	NA	NA	0.85	1.29	0.901891	1.05439	0.933964	1.03813
CA608869	Cytosolic aldehyde dehydrogenase RF2D - Zea mays (Maize), partial (12%)	2.34	1.06	NA	NA	NA	NA	NA	NA	NA	NA	2.34	1.06
CA609256	Thiol protease aleurain precursor - Hordeum vulgare (Barley), partial (23%)	NA	NA	0.69	0.8	0.712779	1.27883	0.8	1.43	0.708729	1.40339	0.727877	1.22806
CA609563	Chromosome chr19 scaffold_4, whole genome shotgun sequence - Vitis vinifera (Grape), partial (33%)	0.85	2.14	NA	NA	NA	NA	NA	NA	NA	NA	0.85	2.14
CA609669	Phopholipase D - Lolium temulentum (Darnel ryegrass), partial (11%)	NA	NA	NA	NA	NA	NA	0.85	2.21	NA	NA	0.85	2.21
CA610085	Ferredoxin-thioredoxin reductase catalytic chain, chloroplast precursor - Zea mays (Maize), partial (56%)	0.77	0.39	NA	NA	NA	NA	NA	NA	NA	NA	0.77	0.39
CA610515	Monodehydroascorbate reductase - Brassica juncea (Leaf mustard) (Indian mustard), partial (11%)	0.88	1.14	NA	NA	NA	NA	NA	NA	NA	NA	0.88	1.14
CA610661	Putative uncharacterized protein	0.76	1.43	NA	NA	NA	NA	NA	NA	NA	NA	0.76	1.43
CA610751	Monodehydroascorbate reductase - Solanum lycopersicum (Tomato) (Lycopersicon esculentum), partial (25%)	NA	NA	1.37	0.86	1.19984	0.936503	0.82	1.09	0.833837	1.02639	1.05592	0.978223
CA610906	Ribosomal protein L19 - Triticum aestivum (Wheat), partial (54%)	1.5	0.31	NA	NA	NA	NA	NA	NA	NA	NA	1.5	0.31
CA611112	Ribosomal protein L3-A3 - Triticum aestivum (Wheat), partial (37%)	3.68	0.07	NA	NA	NA	NA	NA	NA	NA	NA	3.68	0.07
CA611425	Pathogenisis-related protein 1.2 precursor - Triticum aestivum (Wheat), partial (66%)	NA	NA	0.8	1.08	NA	NA	NA	NA	0.935171	0.765748	0.867585	0.922874
CA611635	Adenylosuccinate synthetase, chloroplast precursor - Triticum aestivum (Wheat), partial (21%)	NA	NA	NA	NA	0.739574	0.80714	0.95	0.76	NA	NA	0.844787	0.78357
CA611707	Adenine phosphoribosyltransferase 1 - Triticum aestivum (Wheat), partial (56%)	0.95	0.56	NA	NA	NA	NA	NA	NA	NA	NA	0.95	0.56
CA611724	Cobalamin-independent methionine synthase - Triticum monococcum (Einkorn wheat) (Small spelt), partial (59%)	NA	NA	NQ	NQ	NA	NA	NA	NA	NQ	NQ	#DIV/0!	#DIV/0!
CA611756	F9D12.18 protein - Arabidopsis thaliana (Mouse-ear cress), partial (13%)	1.27	0.44	NA	NA	NA	NA	NA	NA	NA	NA	1.27	0.44
CA611893	Pathogenisis-related protein 1.2 precursor - Triticum aestivum (Wheat), partial (63%)	0.9	0.59	NA	NA	NA	NA	NA	NA	NA	NA	0.9	0.59
CA612714	Yptm3 protein - Zea mays (Maize), partial (56%)	0	0.84	NA	NA	NA	NA	NA	NA	NA	NA	0	0.84
CA613327	Diphosphonucleotide phosphatase 1 - Zea mays (Maize), partial (22%)	0.83	1.52	NA	NA	NA	NA	NA	NA	NA	NA	0.83	1.52
CA613394	Beta-ureidopropionase - Thlaspi caerulescens (Alpine penny-cress) (Thlaspi calaminare), partial (25%)	1.92	2.15	NA	NA	NA	NA	NA	NA	NA	NA	1.92	2.15
CA614423	Rab7 - Pennisetum americanum (Pearl millet), partial (65%)	0.8	0.86	NA	NA	NA	NA	NA	NA	NA	NA	0.8	0.86
CA615271	Reversibly glycosylated polypeptide - Triticum aestivum (Wheat), partial (22%)	NA	NA	0.94	1.16	NA	NA	NA	NA	0.906764	1.42514	0.923382	1.29257
CA615313	Proteasome subunit beta type - Medicago truncatula (Barrel medic), partial (37%)	NA	NA	1.94	0.92	1.76599	0.865725	1.1	1.14	0.957308	0.971703	1.44083	0.974357
CA615441	Tonoplast intrinsic protein - Triticum aestivum (Wheat), partial (56%)	0.74	0.54	NA	NA	NA	NA	NA	NA	NA	NA	0.74	0.54
CA615855	OsS5a - Oryza sativa subsp. japonica (Rice), partial (22%)	1.07	0.99	NA	NA	NA	NA	NA	NA	NA	NA	1.07	0.99
CA615893	Chromosome undetermined scaffold_310, whole genome shotgun sequence - Vitis vinifera (Grape), partial (24%)	2.16	1.4	NA	NA	NA	NA	NA	NA	NA	NA	2.16	1.4
CA616043	Proteasome subunit alpha type - Vitis vinifera (Grape), partial (41%)	1.66	0.81	NA	NA	NA	NA	NA	NA	NA	NA	1.66	0.81
CA616157	Putative uncharacterized protein	0.26	0.75	NA	NA	NA	NA	NA	NA	NA	NA	0.26	0.75
CA616793	Fructose-1,6-bisphosphatase, chloroplast precursor - Triticum aestivum (Wheat), partial (21%)	NA	NA	0.93	0.66	NA	NA	0.88	0.84	0.863406	0.775564	0.891135	0.758521
CA616924	Chromosome chr11 scaffold_13, whole genome shotgun sequence - Vitis vinifera (Grape), partial (10%)	NQ	NQ	NA	NA	NQ	NQ	NQ	NQ	NA	NA	#DIV/0!	#DIV/0!
CA617100	Photosystem I reaction center subunit IV, chloroplast precursor - Hordeum vulgare (Barley), partial (80%)	0.85	0.52	NA	NA	NA	NA	NA	NA	NA	NA	0.85	0.52
CA617910	Cysteine proteinase 2 precursor - Zea mays (Maize), partial (26%)	1.12	1.78	NA	NA	NA	NA	NA	NA	NA	NA	1.12	1.78
CA618050	Putative uncharacterized protein	0.94	0.17	NA	NA	NA	NA	NA	NA	NA	NA	0.94	0.17
CA618116	Putative uncharacterized protein	1.2	1.02	NA	NA	NA	NA	NA	NA	NA	NA	1.2	1.02
CA618182	Os05g0133900 protein - Oryza sativa subsp. japonica (Rice), partial (12%)	NQ	NQ	NA	NA	NA	NA	NA	NA	NA	NA	#DIV/0!	#DIV/0!
CA618209	Histidinol dehydrogenase - Vitis vinifera (Grape), partial (32%)	0.98	1.12	NA	NA	NA	NA	NA	NA	NA	NA	0.98	1.12
CA618215	Putative uncharacterized protein	1.28	0.99	NA	NA	NA	NA	NA	NA	NA	NA	1.28	0.99
CA618228	Os01g0590000 protein - Oryza sativa subsp. japonica (Rice), partial (7%)	1.23	8.44	NA	NA	NA	NA	NA	NA	NA	NA	1.23	8.44
CA618467	9S ribosomal protein - Zea mays (Maize), partial (48%)	1.89	0.26	NA	NA	NA	NA	NA	NA	NA	NA	1.89	0.26
CA618668	Ribosomal protein L26 - Zea mays (Maize), partial (50%)	NQ	NQ	NA	NA	NA	NA	NA	NA	NA	NA	#DIV/0!	#DIV/0!
CA618670	Iron/ascorbate-dependent oxidoreductase - Hordeum vulgare (Barley), partial (19%)	NA	NA	NA	NA	NA	NA	NA	NA	0.945232	1.71237	0.945232	1.71237
CA618806	Monodehydroascorbate reductase - Mesembryanthemum crystallinum (Common ice plant), partial (15%)	NA	NA	1.55	1.01	1.39471	0.871073	NA	NA	0.972023	1.22562	1.30558	1.03556
CA618843	Cold acclimation protein WCOR518 - Triticum aestivum (Wheat), partial (24%)	NA	NA	NA	NA	NA	NA	1.1	0.92	NA	NA	1.1	0.92
CA618852	Putative uncharacterized protein	1.19	0.82	1.05	0.94	NA	NA	NA	NA	NA	NA	1.12	0.88
CA618876	Translational initiation factor eIF-4A - Zea mays (Maize), partial (35%)	NA	NA	0.88	0.8	0.848385	0.863193	0.71	0.73	0.713437	0.723136	0.787956	0.779082
CA618909	Chromosome undetermined scaffold_125, whole genome shotgun sequence - Vitis vinifera (Grape), partial (39%)	1.06	0.82	NA	NA	0.761801	0.466598	NA	NA	NA	NA	0.9109	0.643299
CA619788	Nucleoside diphosphate kinase 2, chloroplast precursor (Nucleoside diphosphate kinase II) (NDK II) (NDP kinase II) (NDPK II) [Contains: Nucleoside diphosphate kinase 2 high molecular weight; Nucleoside diphosphate kinase 2 low molecular weight] - Spinacia oleracea (Spinach), partial (31%)	NA	NA	NA	NA	1.03952	0.691708	0.91	0.71	0.945217	0.953966	0.964913	0.785225
CA619964	Os05g0151400 protein - Oryza sativa subsp. japonica (Rice), partial (10%)	1.39	0.37	NA	NA	NA	NA	NA	NA	NA	NA	1.39	0.37
CA620040	Chromosome chr4 scaffold_39, whole genome shotgun sequence - Vitis vinifera (Grape), partial (34%)	1.57	0.1	NA	NA	NA	NA	NA	NA	NA	NA	1.57	0.1
CA620209	Chromosome chr19 scaffold_4, whole genome shotgun sequence - Vitis vinifera (Grape), partial (10%)	NA	NA	NA	NA	NA	NA	1.16	0.72	NA	NA	1.16	0.72
CA620497	Photosystem I reaction center subunit II, chloroplast precursor - Hordeum vulgare (Barley), partial (65%)	0.96	0.35	NA	NA	NA	NA	NA	NA	NA	NA	0.96	0.35
CA620591	Os06g0531200 protein - Oryza, partial (28%)	0.9	0.69	NA	NA	NA	NA	NA	NA	NA	NA	0.9	0.69
CA620899	Glyceraldehyde-3-phosphate dehydrogenase B, chloroplast precursor - Nicotiana tabacum (Common tobacco), partial (25%)	NQ	NQ	NA	NA	NQ	NQ	NQ	NQ	NQ	NQ	#DIV/0!	#DIV/0!
CA621402	Poly(A) polymerase - Pisum sativum (Garden pea), partial (27%)	0.8	1.04	NA	NA	NA	NA	NA	NA	NA	NA	0.8	1.04
CA621444	Alpha-1,4-glucan-protein synthase [UDP-forming] - Zea mays (Maize), partial (41%)	NA	NA	NA	NA	NA	NA	0.96	1.26	NA	NA	0.96	1.26
CA621655	Blue copper-binding protein homolog - Triticum aestivum (Wheat), partial (64%)	NA	NA	NA	NA	NA	NA	1.17	1.96	NA	NA	1.17	1.96
CA621798	Heme oxygenase 1 - Sorghum bicolor (Sorghum) (Sorghum vulgare), partial (55%)	0.73	0.77	NA	NA	NA	NA	NA	NA	NA	NA	0.73	0.77
CA622128	Putative uncharacterized protein	NA	NA	1.02	0.72	1.15199	0.587366	NA	NA	0.959913	0.761666	1.04397	0.689677
CA622346	ATP synthase subunit gamma, chloroplast precursor [Contains: Inceptin] - Zea mays (Maize), partial (32%)	NA	NA	NA	NA	NA	NA	0.78	0.71	NA	NA	0.78	0.71
CA622365	Cold acclimation protein WCOR615 - Triticum aestivum (Wheat), partial (81%)	1.24	1	NA	NA	NA	NA	NA	NA	NA	NA	1.24	1
CA622789	Os06g0198600 protein - Oryza sativa subsp. japonica (Rice), partial (80%)	1.27	1.46	NA	NA	NA	NA	NA	NA	NA	NA	1.27	1.46
CA622939	Cysteine proteinase precursor - Hordeum vulgare (Barley), partial (14%)	NA	NA	NA	NA	NA	NA	0.72	0.73	NA	NA	0.72	0.73
CA623625	Calmodulin-3 - Oryza sativa subsp. indica (Rice), partial (47%)	NA	NA	NA	NA	NA	NA	NA	NA	NQ	NQ	#DIV/0!	#DIV/0!
CA624094	Os04g0630100 protein - Oryza sativa subsp. japonica (Rice), partial (11%)	0.92	1.35	NA	NA	NA	NA	NA	NA	NA	NA	0.92	1.35
CA624157	Os11g0644700 protein - Oryza sativa subsp. japonica (Rice), partial (43%)	1.03	1.44	NA	NA	NA	NA	NA	NA	NA	NA	1.03	1.44
CA624381	Chromosome chr14 scaffold_54, whole genome shotgun sequence - Vitis vinifera (Grape), partial (27%)	1	0.75	NA	NA	NA	NA	NA	NA	NA	NA	1	0.75
CA624752	60S ribosomal protein L9 - Oryza sativa subsp. japonica (Rice), partial (30%)	1.27	0.38	NA	NA	NA	NA	NA	NA	NA	NA	1.27	0.38
CA624870	Blue copper-binding protein homolog - Triticum aestivum (Wheat), partial (53%)	1.23	3.29	1.37	1.12	1.50354	1.22312	NA	NA	1.04518	1.82023	1.28718	1.86334
CA625491	Type I secretion system ATPase, HlyB - Caulobacter sp. K31, partial (3%)	0.86	0.91	NA	NA	NA	NA	NA	NA	NA	NA	0.86	0.91
CA625739	Alcohol dehydrogenase-like protein - Ocimum basilicum (Sweet basil), partial (13%)	NA	NA	NA	NA	NA	NA	NA	NA	0.807131	0.679752	0.807131	0.679752
CA626013	Chromosome chr3 scaffold_8, whole genome shotgun sequence - Vitis vinifera (Grape), partial (13%)	NA	NA	NA	NA	1.30007	0.651874	1.47	0.9	NA	NA	1.38503	0.775937
CA626347	Chromosome chr18 scaffold_1, whole genome shotgun sequence - Vitis vinifera (Grape), partial (26%)	0.87	0.64	NA	NA	NA	NA	NA	NA	NA	NA	0.87	0.64
CA629330	Beta-D-glucan exohydrolase - Triticum aestivum (Wheat), partial (19%)	NA	NA	NA	NA	0.594676	0.863388	NA	NA	NA	NA	0.594676	0.863388
CA629618	Gamma-TIP-like protein - Hordeum vulgare (Barley), partial (18%)	0.82	0.73	NA	NA	NA	NA	NA	NA	NA	NA	0.82	0.73
CA629998	Chromosome chr1 scaffold_84, whole genome shotgun sequence - Vitis vinifera (Grape), partial (14%)	2.4	1.49	NA	NA	NA	NA	NA	NA	NA	NA	2.4	1.49
CA630240	Delta tonoplast intrinsic protein TIP2;1 - Triticum aestivum (Wheat), partial (44%)	0.82	0.61	NA	NA	NA	NA	NA	NA	NA	NA	0.82	0.61
CA630324	Chromosome chr14 scaffold_27, whole genome shotgun sequence - Vitis vinifera (Grape), partial (33%)	NA	NA	NA	NA	0.911729	0.934025	NA	NA	NA	NA	0.911729	0.934025
CA631457	Peptidyl-prolyl cis-trans isomerase - Oryza sativa subsp. japonica (Rice), partial (42%)	NA	NA	NA	NA	NA	NA	1.11	0.92	NA	NA	1.11	0.92
CA631626	Putative uncharacterized protein	1.38	0.71	NA	NA	NA	NA	NA	NA	NA	NA	1.38	0.71
CA632790	Translation-inhibitor protein - Gentiana triflora (Clustered gentian), partial (48%)	NA	NA	NA	NA	NA	NA	NA	NA	0.998263	0.716493	0.998263	0.716493
CA632990	Plant lipid transfer/seed storage/trypsin-alpha amylase inhibitor - Medicago truncatula (Barrel medic), partial (27%)	NA	NA	0.62	0.67	0.832149	0.897254	NA	NA	NA	NA	0.726074	0.783627
CA633539	Putative uncharacterized protein	0.21	2.27	NA	NA	NA	NA	NA	NA	NA	NA	0.21	2.27
CA634021	Glutamate-1-semialdehyde 2,1-aminomutase, chloroplast precursor - Hordeum vulgare (Barley), partial (19%)	NA	NA	NA	NA	0.926283	0.561404	1.41	0.79	1.15443	0.734445	1.16357	0.695283
CA634024	20S proteasome beta 7 subunit - Triticum aestivum (Wheat), partial (23%)	0.86	1.06	NA	NA	NA	NA	NA	NA	NA	NA	0.86	1.06
CA634047	Expressed sequence tag - Hordeum vulgare (Barley), partial (24%)	0.93	1.29	NA	NA	NA	NA	1.01	1.63	NA	NA	0.97	1.46
CA634423	Chromosome chr2 scaffold_241, whole genome shotgun sequence - Vitis vinifera (Grape), partial (36%)	NA	NA	0.56	0.75	0.703068	0.51845	NA	NA	NA	NA	0.631534	0.634225
CA634665	Geranylgeranyl pyrophosphate synthase - Croton sublyratus, partial (12%)	0.93	0.66	NA	NA	NA	NA	NA	NA	NA	NA	0.93	0.66
CA635022	GAD1 - Hordeum vulgare (Barley), partial (14%)	0.57	1.04	NA	NA	NA	NA	NA	NA	NA	NA	0.57	1.04
CA635237	Chalcone isomerase - Triticum aestivum (Wheat), partial (80%)	NQ	NQ	NA	NA	NA	NA	NA	NA	NA	NA	#DIV/0!	#DIV/0!
CA635420	Chromosome chr12 scaffold_36, whole genome shotgun sequence - Vitis vinifera (Grape), partial (45%)	1.12	0.74	NA	NA	NA	NA	NA	NA	NA	NA	1.12	0.74
CA635949	Apospory-associated protein C-like - Oryza sativa subsp. japonica (Rice), partial (25%)	NA	NA	NA	NA	1.22571	0.753361	NA	NA	NA	NA	1.22571	0.753361
CA636040	60S ribosomal protein L24 - Hordeum vulgare (Barley), partial (49%)	1.82	0.3	NA	NA	NA	NA	NA	NA	NA	NA	1.82	0.3
CA636253	Isoform 2 of Q0E2S4 - Oryza sativa subsp. japonica (Rice), partial (18%)	0.31	0.97	NA	NA	NA	NA	NA	NA	NA	NA	0.31	0.97
CA636555	Clp protease 2 proteolytic subunit - Capsicum annuum (Bell pepper), partial (61%)	0.52	0.28	NA	NA	NA	NA	NA	NA	NA	NA	0.52	0.28
CA636671	PL5L15 - Zea mays (Maize), partial (16%)	0.81	0.8	NA	NA	NA	NA	NA	NA	NA	NA	0.81	0.8
CA636930	Peroxisomal biogenesis factor 2 - Neurospora crassa, partial (4%)	NA	NA	1.05	1.17	0.783886	0.951683	1.04	1.46	1.14787	1.10051	1.00544	1.17055
CA637971	Nuclease I - Hordeum vulgare (Barley), partial (30%)	0.84	0.8	0.98	1.57	NA	NA	NA	NA	NA	NA	0.91	1.185
CA638159	Os04g0608500 protein - Oryza sativa subsp. japonica (Rice), partial (30%)	0.93	1.23	NA	NA	NA	NA	NA	NA	NA	NA	0.93	1.23
CA638780	Chromosome chr6 scaffold_3, whole genome shotgun sequence - Vitis vinifera (Grape), partial (23%)	1.39	0.86	NA	NA	NA	NA	NA	NA	NA	NA	1.39	0.86
CA639947	Serine carboxypeptidase II-2 precursor (CP-MII.2) [Contains: Serine carboxypeptidase II-2 chain A; Serine carboxypeptidase II-2 chain B] - Hordeum vulgare (Barley), partial (33%)	0.61	0.51	NA	NA	NA	NA	NA	NA	NA	NA	0.61	0.51
CA640457	Malic enzyme - Oryza sativa subsp. japonica (Rice), partial (15%)	2.02	1.03	NA	NA	NA	NA	NA	NA	NA	NA	2.02	1.03
CA640484	Aconitate hydratase 2, mitochondrial precursor - Arabidopsis thaliana (Mouse-ear cress), partial (13%)	NA	NA	1.2	1.1	NA	NA	NA	NA	NQ	NQ	1.2	1.1
CA640653	Os07g0123700 protein - Oryza sativa subsp. japonica (Rice), partial (15%)	1.04	1.49	NA	NA	NA	NA	NA	NA	NA	NA	1.04	1.49
CA641772	Protein phosphatase 2A regulatory A subunit - Lolium perenne (Perennial ryegrass), partial (43%)	NA	NA	NA	NA	1.01873	0.814953	0.97	0.76	NA	NA	0.994363	0.787476
CA642122	Proteasome subunit beta type - Aegilops tauschii (Tausch's goatgrass) (Aegilops squarrosa), partial (52%)	NA	NA	1.42	0.94	1.25958	1.00182	0.99	1.06	NA	NA	1.22319	1.00061
CA642691	Phosphoglycerate kinase - Triticum aestivum (Wheat), partial (40%)	NA	NA	NA	NA	NA	NA	NA	NA	1.19929	1.09585	1.19929	1.09585
CA642950	At1g05520/T25N20_16 - Oryza sativa subsp. japonica (Rice), partial (17%)	0.18	1.33	NA	NA	NA	NA	NA	NA	NA	NA	0.18	1.33
CA643513	NADPH-dependent thioredoxin reductase isoform 2 - Hordeum vulgare var. distichum (Two-rowed barley), partial (31%)	1.1	1.53	NA	NA	NA	NA	NA	NA	NA	NA	1.1	1.53
CA644823	Transthyretin - Oryza sativa subsp. japonica (Rice), partial (36%)	1.17	1.67	NA	NA	NA	NA	NA	NA	NA	NA	1.17	1.67
CA645665	Predicted protein - Physcomitrella patens subsp. patens, partial (70%)	NA	NA	NA	NA	NA	NA	0.98	1.45	NA	NA	0.98	1.45
CA645705	Caffeoyl-CoA O-methyltransferase - Oryza sativa subsp. japonica (Rice), partial (39%)	1.09	1.45	1.05	2.17	1.05553	2.13797	NA	NA	NA	NA	1.06518	1.91932
CA646438	Cinnamyl alcohol dehydrogenase 2b - Festuca arundinacea (Tall fescue) (Schedonorus arundinaceus), partial (32%)	NA	NA	1.42	2.05	NA	NA	1	2.81	0.949609	2.30594	1.1232	2.38865
CA646679	Chromosome chr15 scaffold_40, whole genome shotgun sequence - Vitis vinifera (Grape), partial (23%)	1	0.03	NA	NA	NA	NA	NA	NA	NA	NA	1	0.03
CA646796	Proteasome subunit beta type - Triticum aestivum (Wheat), partial (30%)	NA	NA	NA	NA	NA	NA	NA	NA	0.847767	0.964503	0.847767	0.964503
CA646948	Cytosolic glutathione peroxidase - Triticum monococcum (Einkorn wheat) (Small spelt), partial (42%)	0.99	0.84	NA	NA	NA	NA	NA	NA	NA	NA	0.99	0.84
CA647069	glycoside hydrolase family 28 protein / polygalacturonase (pectinase) family protein - Arabidopsis thaliana, partial (15%)	0.8	1.51	NA	NA	NA	NA	NA	NA	NA	NA	0.8	1.51
CA647261	ATP citrate lyase a-subunit - Lupinus albus (White lupin), partial (14%)	NA	NA	1.4	1.17	NA	NA	NA	NA	1.043	1.1194	1.2215	1.1447
CA647997	Aspartate aminotransferase - Pinus pinaster (Maritime pine), partial (32%)	NA	NA	1.54	2.5	NA	NA	NA	NA	0.943676	0.872134	1.24184	1.68607
CA648212	ADP-glucose pyrophosphorylase family protein	0.83	0.64	NA	NA	NA	NA	NA	NA	NA	NA	0.83	0.64
CA648268	Putative uncharacterized protein	0.81	1.7	0.65	1.14	0.504768	0.986185	0.94	0.81	1.36029	0.74547	0.853011	1.07633
CA648328	UDP-D-glucuronate decarboxylase - Hordeum vulgare (Barley), partial (42%)	NA	NA	NA	NA	0.823114	1.0361	NA	NA	NA	NA	0.823114	1.0361
CA648375	Chromosome chr5 scaffold_64, whole genome shotgun sequence - Vitis vinifera (Grape), partial (27%)	NA	NA	NA	NA	0.86604	1.27986	NA	NA	NA	NA	0.86604	1.27986
CA648610	Actin filament bundling protein P-115-ABP - Lilium longiflorum (Trumpet lily), partial (10%)	0.92	1.25	NA	NA	NA	NA	NA	NA	NA	NA	0.92	1.25
CA648635	Superoxide dismutase [Cu-Zn] - Zantedeschia aethiopica (White calla lily), partial (39%)	NA	NA	NA	NA	NA	NA	0.84	1.36	1.0627	1.21698	0.95135	1.28849
CA648987	Putative uncharacterized protein	NA	NA	0.97	1.25	NA	NA	NA	NA	NA	NA	0.97	1.25
CA649160	Chromosome chr1 scaffold_166, whole genome shotgun sequence - Vitis vinifera (Grape), partial (31%)	0.81	0.91	NA	NA	NA	NA	NA	NA	NA	NA	0.81	0.91
CA649649	Xylanase inhibitor - Triticum aestivum (Wheat), partial (16%)	NA	NA	NA	NA	0.981118	3.3671	NA	NA	NA	NA	0.981118	3.3671
CA650625	Thioredoxin-like protein; 49720-48645 - Arabidopsis thaliana (Mouse-ear cress), partial (67%)	0.78	0.74	NA	NA	NA	NA	NA	NA	NA	NA	0.78	0.74
CA650638	Germin-like protein 5a - Hordeum vulgare var. distichum (Two-rowed barley), partial (62%)	0.6	0.99	NA	NA	NA	NA	NA	NA	NA	NA	0.6	0.99
CA650798	Aluminum-induced protein-like protein - Setaria italica (Foxtail millet), partial (48%)	0.91	1.1	NA	NA	NA	NA	NA	NA	NA	NA	0.91	1.1
CA650838	Predicted protein - Physcomitrella patens subsp. patens, partial (30%)	NA	NA	0.72	0.75	NA	NA	NA	NA	NA	NA	0.72	0.75
CA650881	Putative uncharacterized protein	1	1.87	NA	NA	NA	NA	NA	NA	NA	NA	1	1.87
CA651707	Putative uncharacterized protein	1.69	1.85	NA	NA	NA	NA	NA	NA	NA	NA	1.69	1.85
CA651932	Chromosome chr10 scaffold_81, whole genome shotgun sequence - Vitis vinifera (Grape), partial (10%)	1.06	0.67	NA	NA	NA	NA	NA	NA	NA	NA	1.06	0.67
CA652301	Os08g0504400 protein - Oryza sativa subsp. japonica (Rice), partial (24%)	0.95	0.82	NA	NA	NA	NA	NA	NA	NA	NA	0.95	0.82
CA654645	NADPH-dependent mannose 6-phosphate reductase - Triticum aestivum (Wheat), partial (49%)	NA	NA	0.86	1.11	NA	NA	NA	NA	NA	NA	0.86	1.11
CA654848	Plastocyanin, chloroplast precursor - Hordeum vulgare (Barley), partial (74%)	1.03	1.77	1.07	0.79	1.01559	1.07005	0.65	1.01	NA	NA	0.941398	1.16001
CA654861	Putative uncharacterized protein	3.33	0.15	NA	NA	NA	NA	NA	NA	NA	NA	3.33	0.15
CA655234	Beta-glucanase - Hordeum vulgare (Barley), partial (34%)	1.22	2.06	1.16	1.82	1.07111	1.88125	1.6	2.57	1.32248	1.3348	1.27472	1.93321
CA655346	Chromosome chr5 scaffold_58, whole genome shotgun sequence - Vitis vinifera (Grape), partial (25%)	NA	NA	1.23	1.56	NA	NA	NA	NA	1.17704	1.51026	1.20352	1.53513
CA655576	Putative uncharacterized protein	2.15	0.51	NA	NA	NA	NA	NA	NA	NA	NA	2.15	0.51
CA655682	Ribulose bisphosphate carboxylase large chain - Osmunda claytoniana (Interrupted fern), partial (29%)	1.02	0.98	NA	NA	NA	NA	NA	NA	NA	NA	1.02	0.98
CA656098	Glutathione S-transferase 1 - Triticum aestivum (Wheat), partial (40%)	0.38	0.97	NA	NA	NA	NA	NA	NA	0.848768	1.19157	0.614384	1.08079
CA656555	Thaumatin-like protein TLP4 - Hordeum vulgare (Barley), partial (55%)	NA	NA	1.56	2.96	1.35891	2.25677	1.35	3.05	1.3643	2.43019	1.4083	2.67424
CA656727	Putative uncharacterized protein	NA	NA	1.14	1.25	NA	NA	1.59	0.77	NA	NA	1.365	1.01
CA657182	Chromosome chr11 scaffold_13, whole genome shotgun sequence - Vitis vinifera (Grape), partial (27%)	0.53	0.59	NA	NA	NA	NA	NA	NA	NA	NA	0.53	0.59
CA657208	Ribulose bisphosphate carboxylase large chain precursor - Hordeum vulgare (Barley), partial (18%)	0.16	1.06	NA	NA	NA	NA	NA	NA	NA	NA	0.16	1.06
CA657440	Putative uncharacterized protein	0.85	0.89	NA	NA	NA	NA	NA	NA	NA	NA	0.85	0.89
CA657564	Adenylosuccinate synthetase - Arabidopsis thaliana (Mouse-ear cress), partial (16%)	0.96	0.68	NA	NA	NA	NA	NA	NA	NA	NA	0.96	0.68
CA658017	Wali7 protein - Triticum aestivum (Wheat), partial (29%)	NQ	NQ	NA	NA	NA	NA	NA	NA	NA	NA	#DIV/0!	#DIV/0!
CA658455	Serine carboxypeptidase 2 precursor (Serine carboxypeptidase II) (Carboxypeptidase D) (CPDW-II) (CP-WII) [Contains: Serine carboxypeptidase 2 chain A (Serine carboxypeptidase II chain A); Serine carboxypeptidase 2 chain B (Serine carboxypeptidase II chain B)] - Triticum aestivum (Wheat), partial (24%)	NA	NA	NA	NA	0.69898	1.27959	1.2	1.52	NA	NA	0.94949	1.39979
CA658916	Quinone reductase 2 - Triticum monococcum (Einkorn wheat) (Small spelt), partial (55%)	NA	NA	0.95	1.03	1.06108	1.17881	0.99	1.13	0.919825	1.00504	0.980227	1.08596
CA659401	Ribulose bisphosphate carboxylase large chain - Monachather paradoxus, partial (30%)	NA	NA	NA	NA	NA	NA	1.08	0.53	1.0579	0.498143	1.06895	0.514071
CA659696	Putative uncharacterized protein	NA	NA	NA	NA	1.56511	3.36609	1.48	4.07	1.33992	3.50905	1.46167	3.64838
CA660017	Ribulose bisphosphate carboxylase large chain precursor - Hordeum vulgare (Barley), partial (24%)	NA	NA	NQ	NQ	NQ	NQ	NQ	NQ	NQ	NQ	#DIV/0!	#DIV/0!
CA660489	Histone H1 - Triticum aestivum (Wheat), partial (30%)	0.77	0.4	NA	NA	NA	NA	NA	NA	NA	NA	0.77	0.4
CA660596	Methionine S-methyltransferase - Hordeum vulgare (Barley), partial (7%)	0.29	0.65	NA	NA	NA	NA	NA	NA	NA	NA	0.29	0.65
CA661083	2-hydroxyacid dehydrogenase - Agrobacterium tumefaciens (strain C58 / ATCC 33970), partial (30%)	NA	NA	NA	NA	NA	NA	NA	NA	1.04409	0.696263	1.04409	0.696263
CA661688	Methylthioribose kinase - Oryza sativa subsp. japonica (Rice), partial (10%)	0.83	0.93	NA	NA	NA	NA	NA	NA	NA	NA	0.83	0.93
CA661953	Coproporphyrinogen III oxidase, chloroplast precursor - Hordeum vulgare (Barley), partial (34%)	NA	NA	NA	NA	NA	NA	1.16	1	1.1884	0.924939	1.1742	0.96247
CA661975	O-methyltransferase 3 - Triticum aestivum (Wheat), partial (19%)	1.9	2.02	NA	NA	NA	NA	NA	NA	NA	NA	1.9	2.02
CA662001	Dirigent-like protein pDIR10 - Picea glauca (White spruce), partial (28%)	NA	NA	1.06	1.57	1.9333	1.82364	NA	NA	1.34881	2.32811	1.44737	1.90725
CA662009	UMP synthase - Oryza sativa (Rice), partial (21%)	NA	NA	NA	NA	NA	NA	1.06	2.41	NA	NA	1.06	2.41
CA662166	Putative uncharacterized protein	1.08	1.9	NA	NA	NA	NA	NA	NA	0.788942	1.34364	0.934471	1.62182
CA662265	6-phosphogluconate dehydrogenase isoenzyme B - Zea mays (Maize), partial (56%)	NA	NA	NA	NA	NA	NA	NA	NA	0.798812	0.463043	0.798812	0.463043
CA662449	Peroxidase 1 - Triticum aestivum (Wheat), partial (30%)	0.98	0.52	NA	NA	NA	NA	NA	NA	NA	NA	0.98	0.52
CA662604	Aspartic proteinase - Triticum aestivum (Wheat), partial (22%)	0.6	0.77	0.91	1.07	NA	NA	NA	NA	0.978302	0.816375	0.829434	0.885458
CA662632	Pathogenesis-related 5 - Triticum monococcum (Einkorn wheat) (Small spelt), partial (64%)	1.68	33.91	1.59	20.57	NA	NA	NA	NA	NA	NA	1.635	27.24
CA662668	Beta-D-glucan exohydrolase isoenzyme ExoI - Hordeum vulgare var. distichum (Two-rowed barley), partial (19%)	NA	NA	0.67	2.02	0.663005	1.98664	NA	NA	NA	NA	0.666502	2.00332
CA662889	Chromosome undetermined scaffold_80, whole genome shotgun sequence - Vitis vinifera (Grape), partial (63%)	1.01	0.64	NA	NA	NA	NA	NA	NA	NA	NA	1.01	0.64
CA663064	Predicted protein - Physcomitrella patens subsp. patens, partial (24%)	NQ	NQ	NA	NA	NA	NA	NA	NA	NA	NA	#DIV/0!	#DIV/0!
CA663119	Ribulose bisphosphate carboxylase large chain precursor - Agrostis stolonifera (Creeping bentgrass), partial (15%)	1.21	1.49	NA	NA	NA	NA	NA	NA	NA	NA	1.21	1.49
CA663761	Beta-D-glucan exohydrolase isoenzyme ExoI - Hordeum vulgare var. distichum (Two-rowed barley), partial (19%)	1.06	2.39	NA	NA	0.817122	2.60852	1.49	2.04	NA	NA	1.12237	2.34617
CA665036	Ribulose bisphosphate carboxylase large chain precursor - Hordeum vulgare (Barley), partial (28%)	NQ	NQ	NA	NA	NA	NA	NA	NA	NA	NA	#DIV/0!	#DIV/0!
CA665157	Ribulose bisphosphate carboxylase large chain - Crypteronia borneensis, partial (34%)	NA	NA	NA	NA	NA	NA	NA	NA	0.796435	0.151256	0.796435	0.151256
CA665263	Blue copper-binding protein homolog - Triticum aestivum (Wheat), partial (58%)	NQ	NQ	NQ	NQ	NA	NA	1.29	1.53	NA	NA	1.29	1.53
CA666014	Betaine-aldehyde dehydrogenase - Triticum aestivum (Wheat), partial (23%)	NA	NA	1.28	1.8	NA	NA	NA	NA	NA	NA	1.28	1.8
CA666189	Beta-D-glucan exohydrolase isoenzyme ExoI - Hordeum vulgare var. distichum (Two-rowed barley), partial (22%)	1.11	3.83	0.62	2.17	0.558695	2.42492	1.36	2.19	1.39859	1.94632	1.00946	2.51225
CA666365	Xylanase inhibitor	NA	NA	1.36	2.29	NA	NA	NA	NA	NA	NA	1.36	2.29
CA666466	Subtilisin-chymotrypsin inhibitor 2 - Hordeum vulgare (Barley), partial (96%)	1.02	1.24	NA	NA	NA	NA	NA	NA	NA	NA	1.02	1.24
CA667043	Subitilisin-chymotrypsin inhibitor - Oryza sativa subsp. japonica (Rice), partial (52%)	0.93	1.6	NA	NA	NA	NA	NA	NA	NA	NA	0.93	1.6
CA667807	Thaumatin-like protein PWIR2 precursor - Triticum aestivum (Wheat), partial (55%)	NA	NA	NQ	NQ	NA	NA	NQ	NQ	NA	NA	#DIV/0!	#DIV/0!
CA670399	Aminotransferase-like protein - Oryza sativa (Rice), partial (25%)	NA	NA	NA	NA	NA	NA	0.92	3.61	0.872064	3.50313	0.896032	3.55656
CA676154	50S ribosomal protein L5 - Thermotoga petrophila (strain RKU-1 / ATCC BAA-488 / DSM 13995), partial (13%)	1.54	0	NA	NA	NA	NA	NA	NA	NA	NA	1.54	0
CA676931	Group3 late embryogenesis abundant protein - Triticum aestivum (Wheat), partial (81%)	1.19	0.58	NA	NA	NA	NA	NA	NA	NA	NA	1.19	0.58
CA677017	Tropinone reductase	1.45	0.87	NA	NA	1.1253	0.720242	1.09	1.06	NA	NA	1.22177	0.883414
CA677417	Glucosyltransferase - Triticum aestivum (Wheat), partial (68%)	1.08	0.2	NA	NA	NA	NA	NA	NA	NA	NA	1.08	0.2
CA678337	F5D14.31 protein - Arabidopsis thaliana (Mouse-ear cress), partial (11%)	1.04	0.87	NA	NA	NA	NA	NA	NA	NA	NA	1.04	0.87
CA678583	Putative uncharacterized protein	NA	NA	NA	NA	NA	NA	NA	NA	0.938297	1.80016	0.938297	1.80016
CA678589	Putative uncharacterized protein	1.14	0.71	NA	NA	NA	NA	NA	NA	NA	NA	1.14	0.71
CA678635	Ps16 protein - Triticum aestivum (Wheat), partial (39%)	NA	NA	NA	NA	0.802128	0.388565	NA	NA	NA	NA	0.802128	0.388565
CA678992	Dihydrolipoyl dehydrogenase - Vigna unguiculata (Cowpea), partial (17%)	NA	NA	NA	NA	NA	NA	0.89	1.16	NA	NA	0.89	1.16
CA679286	Ribonuclease, Rne/Rng family - Salinispora tropica CNB-440, partial (3%)	0.48	4.22	NA	NA	NA	NA	NA	NA	NA	NA	0.48	4.22
CA679490	Putative uncharacterized protein	1.09	1.42	NA	NA	NA	NA	NA	NA	NA	NA	1.09	1.42
CA679994	Profilin-1 - Triticum aestivum (Wheat), partial (86%)	NA	NA	0.85	1.13	NA	NA	0.84	1.35	0.896372	1.32717	0.862124	1.26906
CA680351	Cysteine synthase - Glycine max (Soybean), partial (41%)	NA	NA	NA	NA	NA	NA	1.19	1.47	NA	NA	1.19	1.47
CA680374	Thioredoxin M-type, chloroplast precursor - Triticum aestivum (Wheat), partial (66%)	NA	NA	0.82	0.58	0.863845	0.562281	NA	NA	0.92291	0.721513	0.868918	0.621265
CA680478	PR17d precursor - Hordeum vulgare var. distichum (Two-rowed barley), partial (34%)	1.52	6.42	NA	NA	NA	NA	NA	NA	NA	NA	1.52	6.42
CA680711	Putative uncharacterized protein	0.65	0.5	NA	NA	NA	NA	NA	NA	NA	NA	0.65	0.5
CA680716	Thioredoxin M-type, chloroplast precursor - Triticum aestivum (Wheat), partial (52%)	NA	NA	NA	NA	NA	NA	1.02	0.71	NA	NA	1.02	0.71
CA681066	Os05g0399100 protein - Oryza sativa subsp. japonica (Rice), partial (47%)	NA	NA	NA	NA	NA	NA	0.83	0.58	NA	NA	0.83	0.58
CA681257	Carotenoid cleavage dioxygenase 4a - Citrus clementina, partial (22%)	0.65	0.57	NA	NA	NA	NA	NA	NA	NA	NA	0.65	0.57
CA681983	Putative uncharacterized protein	NA	NA	0.25	0.38	0.227607	0.378941	0.33	0.56	0.335802	0.465901	0.285852	0.44621
CA682864	Chromosome chr18 scaffold_1, whole genome shotgun sequence - Vitis vinifera (Grape), partial (16%)	1.16	1.5	NA	NA	NA	NA	NA	NA	NA	NA	1.16	1.5
CA683827	4-coumarate-CoA ligase-like protein - Arabidopsis thaliana (Mouse-ear cress), partial (14%)	0.99	1.79	0.88	0.57	0.986116	1.68725	0.45	1.04	0.462998	0.380507	0.753823	1.09355
CA684678	Beta-1,3-glucanase - Triticum aestivum (Wheat), partial (34%)	NA	NA	1.56	2.87	1.49067	4.674	1.28	6.55	1.32863	3.39354	1.41482	4.37189
CA685098	Pathogenesis-related protein 1 - Triticum aestivum (Wheat), partial (96%)	NQ	NQ	NA	NA	NQ	NQ	NQ	NQ	NQ	NQ	#DIV/0!	#DIV/0!
CA685448	Chromosome chr3 scaffold_8, whole genome shotgun sequence - Vitis vinifera (Grape), partial (11%)	1.08	0.57	NA	NA	1.26788	0.917667	NA	NA	NA	NA	1.17394	0.743833
CA685900	Pathogenesis-related 1a - Triticum monococcum (Einkorn wheat) (Small spelt), partial (63%)	NA	NA	NA	NA	NA	NA	NA	NA	1.16856	11.3728	1.16856	11.3728
CA687367	Pathogenesis-related 1b - Triticum monococcum (Einkorn wheat) (Small spelt), partial (73%)	NA	NA	NQ	NQ	NA	NA	NA	NA	NA	NA	#DIV/0!	#DIV/0!
CA688511	Thylakoid lumenal 17.4 kDa protein, chloroplast precursor - Arabidopsis thaliana (Mouse-ear cress), partial (43%)	0.97	0.57	NA	NA	NA	NA	NA	NA	NA	NA	0.97	0.57
CA688693	Alkaline alpha galactosidase 2 - Zea mays (Maize), partial (13%)	1.45	1.32	NA	NA	NA	NA	NA	NA	NA	NA	1.45	1.32
CA689552	Blue copper-binding protein homolog - Triticum aestivum (Wheat), partial (44%)	1.21	3.11	1.71	1.44	NA	NA	NA	NA	1.01378	1.63782	1.31126	2.06261
CA690825	Putative uncharacterized protein	NA	NA	1.49	1.62	NA	NA	NA	NA	NA	NA	1.49	1.62
CA693688	Ribulose bisphosphate carboxylase large chain precursor - Hordeum vulgare (Barley), partial (26%)	0.23	0.98	NA	NA	NA	NA	NA	NA	NA	NA	0.23	0.98
CA693942	Os11g0438000 protein - Oryza sativa subsp. japonica (Rice), partial (37%)	1.42	0.69	NA	NA	1.44632	1.03402	NA	NA	0.856211	0.97036	1.24084	0.898126
CA694815	Thaumatin-like protein TLP8 - Hordeum vulgare (Barley), partial (42%)	0.89	8.53	NA	NA	NA	NA	NA	NA	NA	NA	0.89	8.53
CA695381	ATP-citrate synthase	2.36	1.2	NA	NA	NA	NA	NA	NA	NA	NA	2.36	1.2
CA695772	Thaumatin-like protein 4 - Secale cereale (Rye), partial (47%)	NA	NA	2.28	4.46	NA	NA	NA	NA	0.947786	3.51107	1.61389	3.98554
CA695918	Beta-1,3-glucanase - Triticum aestivum (Wheat), partial (18%)	NQ	NQ	NA	NA	NA	NA	NA	NA	NA	NA	#DIV/0!	#DIV/0!
CA696093	Non-photosynthetic NADP-malic enzyme - Zea mays (Maize), partial (23%)	NA	NA	2.06	1.37	1.03541	1.60048	NA	NA	0.892425	2.13809	1.32928	1.70286
CA696132	10-deacetylbaccatin III-10-O-acetyl transferase-like - Oryza sativa subsp. japonica (Rice), partial (15%)	0.97	1.64	NA	NA	NA	NA	NA	NA	NA	NA	0.97	1.64
CA696156	PR17d precursor - Hordeum vulgare var. distichum (Two-rowed barley), partial (38%)	NA	NA	NA	NA	0.781244	2.23447	NA	NA	NA	NA	0.781244	2.23447
CA696178	Methionine aminopeptidase - Oryza sativa subsp. japonica (Rice), partial (24%)	1.17	1.09	NA	NA	NA	NA	NA	NA	NA	NA	1.17	1.09
CA697238	UMP synthase - Oryza sativa (Rice), partial (21%)	NA	NA	NA	NA	NA	NA	NA	NA	1.1469	1.5986	1.1469	1.5986
CA697798	Thaumatin-like protein TLP8 - Hordeum vulgare (Barley), partial (55%)	1.19	5.85	NA	NA	NA	NA	1.48	7.58	1.6019	6.64109	1.42397	6.69036
CA697989	Putative uncharacterized protein	1.01	0.92	NA	NA	NA	NA	NA	NA	NA	NA	1.01	0.92
CA698267	Cold acclimation protein WCOR518 - Triticum aestivum (Wheat), partial (27%)	NA	NA	0.62	1.54	0.655175	1.00364	NA	NA	1.1171	0.646279	0.797426	1.06331
CA698291	Chromosome chr11 scaffold_56, whole genome shotgun sequence - Vitis vinifera (Grape), partial (13%)	0.64	1.65	0.62	0.82	0.871371	1.00455	NA	NA	NA	NA	0.710457	1.15818
CA699924	Protein disulfide isomerase 2 precursor - Triticum aestivum (Wheat), partial (25%)	1.05	1.55	NA	NA	NA	NA	NA	NA	NA	NA	1.05	1.55
CA700147	Os12g0107500 protein - Oryza sativa subsp. japonica (Rice), partial (98%)	1.36	1.07	NA	NA	NA	NA	NA	NA	NA	NA	1.36	1.07
CA700488	Putative uncharacterized protein	1.27	0.9	NA	NA	NA	NA	NA	NA	NA	NA	1.27	0.9
CA701096	GAD1 - Hordeum vulgare (Barley), partial (25%)	NA	NA	NA	NA	1.02657	0.855726	NA	NA	NA	NA	1.02657	0.855726
CA702548	Phosphoserine aminotransferase, chloroplast precursor - Spinacia oleracea (Spinach), partial (27%)	1.25	1.13	NA	NA	NA	NA	NA	NA	NA	NA	1.25	1.13
CA702675	Ribulose bisphosphate carboxylase large chain - Oligostachyum oedogonatum, partial (25%)	4.41	0.31	NA	NA	NA	NA	NA	NA	NA	NA	4.41	0.31
CA703225	Serine carboxypeptidase family protein, expressed - Oryza sativa subsp. japonica (Rice), partial (27%)	0.7	3.34	NA	NA	NA	NA	NA	NA	NA	NA	0.7	3.34
CA704220	Guanine nucleotide-binding protein subunit beta-like protein - Oryza sativa subsp. japonica (Rice), partial (34%)	0.53	0.93	NA	NA	NA	NA	NA	NA	NA	NA	0.53	0.93
CA706470	Os05g0399100 protein - Oryza sativa subsp. japonica (Rice), partial (33%)	NA	NA	NA	NA	NA	NA	NA	NA	0.99891	0.841278	0.99891	0.841278
CA707344	Chromosome chr5 scaffold_2, whole genome shotgun sequence - Vitis vinifera (Grape), partial (26%)	0.75	0.39	NA	NA	NA	NA	NA	NA	NA	NA	0.75	0.39
CA710145	Peptidyl-prolyl cis-trans isomerase - Solanum lycopersicum (Tomato) (Lycopersicon esculentum), partial (65%)	NA	NA	NA	NA	NA	NA	1.08	1.36	0.945011	1.41137	1.01251	1.38569
CA717434	Xylanase inhibitor precursor - Triticum aestivum (Wheat), partial (31%)	NA	NA	NA	NA	0.62004	0.698094	NA	NA	0.767184	1.14875	0.693612	0.923422
CA718825	Xyloglucan endo-transglycosylase homolog - Zea mays (Maize), partial (30%)	NA	NA	0.92	2.73	1.02013	5.39817	NA	NA	NA	NA	0.970066	4.06409
CA719185	Wheatwin-2 precursor - Triticum aestivum (Wheat), partial (93%)	1.15	14.89	NA	NA	NA	NA	NA	NA	NA	NA	1.15	14.89
CA719719	Chromosome chr1 scaffold_5, whole genome shotgun sequence - Vitis vinifera (Grape), partial (33%)	2.45	0.06	NA	NA	NA	NA	NA	NA	NA	NA	2.45	0.06
CA724171	Os08g0266300 protein - Oryza sativa subsp. japonica (Rice), partial (21%)	0.8	0.86	0.72	0.76	0.773052	0.764416	0.77	0.72	0.900262	0.769822	0.792663	0.774848
CA726073	Histone H4 - Canis familiaris, complete	0.12	0.66	NA	NA	NA	NA	NA	NA	NA	NA	0.12	0.66
CA727291	Serine carboxypeptidase 2 precursor (Serine carboxypeptidase II) (Carboxypeptidase D) (CP-MII) [Contains: Serine carboxypeptidase 2 chain A (Serine carboxypeptidase II chain A); Serine carboxypeptidase 2 chain B (Serine carboxypeptidase II chain B)] - Hordeum vulgare (Barley), partial (40%)	1.18	1.54	NA	NA	0.908404	1.27563	0.92	1.16	NA	NA	1.0028	1.32521
CA729700	Sucrose synthase 3 - Zea mays (Maize), partial (8%)	1.03	1.16	NA	NA	NA	NA	NA	NA	NA	NA	1.03	1.16
CA731762	Putative uncharacterized protein	1.11	1.7	NA	NA	NA	NA	NA	NA	NA	NA	1.11	1.7
CA732136	Phopholipase D - Lolium temulentum (Darnel ryegrass), partial (19%)	1.12	1.52	0.89	0.92	NA	NA	NA	NA	NA	NA	1.005	1.22
CA732164	Putative uncharacterized protein	0.92	0.98	NA	NA	NA	NA	NA	NA	NA	NA	0.92	0.98
CA732621	Transketolase, chloroplast - Zea mays (Maize), partial (26%)	NA	NA	0.85	0.65	0.852566	0.62829	0.86	0.51	1.04872	0.777123	0.902823	0.641353
CA736250	Putative uncharacterized protein	1.22	1.09	NA	NA	NA	NA	NA	NA	NA	NA	1.22	1.09
CA736391	PII protein - Ricinus communis (Castor bean), partial (23%)	0.76	1.03	NA	NA	NA	NA	NA	NA	NA	NA	0.76	1.03
CA736420	Peptidyl-prolyl cis-trans isomerase CYP37, chloroplast precursor - Arabidopsis thaliana (Mouse-ear cress), partial (20%)	0.88	0.89	NA	NA	NA	NA	NA	NA	NA	NA	0.88	0.89
CA737345	Os03g0780500 protein - Oryza sativa subsp. japonica (Rice), partial (32%)	1.09	0.87	NA	NA	NA	NA	NA	NA	NA	NA	1.09	0.87
CA741859	Chromosome undetermined scaffold_388, whole genome shotgun sequence - Vitis vinifera (Grape), partial (17%)	1.19	1.56	NA	NA	NA	NA	NA	NA	NA	NA	1.19	1.56
CA742909	Beta-N-acetylhexosaminidase - Arabidopsis thaliana (Mouse-ear cress), partial (15%)	0.67	1.06	NA	NA	NA	NA	NA	NA	NA	NA	0.67	1.06
CA743154	Ferredoxin-thioredoxin reductase, variable chain - Zea mays (Maize), partial (43%)	0.84	0.57	NA	NA	NA	NA	NA	NA	NA	NA	0.84	0.57
CA744836	Ferredoxin-dependent glutamate synthase - Hordeum vulgare (Barley), partial (48%)	1.02	0.89	1	0.64	0.953261	0.59783	0.91	0.7	0.944957	0.649499	0.965644	0.695466
CB307138	Os04g0630800 protein - Oryza sativa subsp. japonica (Rice), partial (47%)	NA	NA	NA	NA	NA	NA	1	0.74	NA	NA	1	0.74
CB307688	Putative uncharacterized protein	NA	NA	1.29	1.22	NA	NA	NA	NA	0.846705	1.29874	1.06835	1.25937
CD491538	UDP-glucose pyrophosphorylase - Bambusa oldhamii (Giant timber bamboo), partial (21%)	NQ	NQ	NA	NA	NA	NA	NA	NA	NA	NA	#DIV/0!	#DIV/0!
CD491623	Chromosome chr8 scaffold_106, whole genome shotgun sequence - Vitis vinifera (Grape), partial (32%)	0.84	0.72	NA	NA	NA	NA	NA	NA	NA	NA	0.84	0.72
CD861337	Putative uncharacterized protein	NA	NA	NA	NA	0.672145	1.58639	1.4	1.57	NA	NA	1.03607	1.57819
CD863413	Putative uncharacterized protein	0.89	1.79	NA	NA	NA	NA	NA	NA	NA	NA	0.89	1.79
CD870124	Glutathione transferase - Triticum aestivum (Wheat), partial (78%)	0.75	1.19	NA	NA	NA	NA	NA	NA	NA	NA	0.75	1.19
CD872884	Salt tolerance protein - Sesuvium portulacastrum (Shoreline sea purslane) (Portulacaportulacastrum), partial (29%)	1.04	0.67	NA	NA	NA	NA	NA	NA	NA	NA	1.04	0.67
CD873063	ADP-ribosylation factor 2 - Arabidopsis thaliana (Mouse-ear cress), partial (97%)	0.53	1.11	NA	NA	NA	NA	NA	NA	NA	NA	0.53	1.11
CD873647	Putative uncharacterized protein	1.56	1.51	NA	NA	NA	NA	NA	NA	NA	NA	1.56	1.51
CD874141	Os09g0380000 protein - Oryza sativa subsp. japonica (Rice), partial (51%)	1.01	0.79	NA	NA	NA	NA	NA	NA	NA	NA	1.01	0.79
CD876100	Thioredoxin M-type, chloroplast precursor - Triticum aestivum (Wheat), partial (73%)	1	0.82	NA	NA	NA	NA	NA	NA	NA	NA	1	0.82
CD876508	Chromosome undetermined scaffold_77, whole genome shotgun sequence - Vitis vinifera (Grape), partial (41%)	1.66	0.68	NA	NA	NA	NA	NA	NA	NA	NA	1.66	0.68
CD878423	Chromosome chr6 scaffold_3, whole genome shotgun sequence - Vitis vinifera (Grape), partial (42%)	0.61	0.58	NA	NA	NA	NA	NA	NA	NA	NA	0.61	0.58
CD880476	Peptidyl-prolyl cis-trans isomerase - Vitis vinifera (Grape), partial (65%)	1.18	0.02	1.07	0.6	0.99495	0.532567	0.74	0.94	0.895239	0.810288	0.976038	0.580571
CD882608	Os09g0552600 protein - Oryza sativa subsp. japonica (Rice), partial (19%)	0.86	1.09	NA	NA	NA	NA	NA	NA	NA	NA	0.86	1.09
CD883604	Protein enabled homolog - Mus musculus (Mouse), partial (4%)	0.76	0.2	NA	NA	NA	NA	NA	NA	NA	NA	0.76	0.2
CD889783	Pherophorin-S precursor - Volvox carteri, partial (7%)	2.42	1.71	NA	NA	NA	NA	NA	NA	NA	NA	2.42	1.71
CD895457	Putative uncharacterized protein	1.05	2.21	NA	NA	NA	NA	NA	NA	NA	NA	1.05	2.21
CD899829	4-coumarate:coenzyme A ligase	0.67	0.2	NA	NA	NA	NA	NA	NA	NA	NA	0.67	0.2
CD902473	Chromosome chr4 scaffold_6, whole genome shotgun sequence - Vitis vinifera (Grape), partial (68%)	1.57	0.92	NA	NA	NA	NA	NA	NA	NA	NA	1.57	0.92
CD903637	Chromosome chr6 scaffold_3, whole genome shotgun sequence - Vitis vinifera (Grape), partial (9%)	1.38	1.2	NA	NA	NA	NA	NA	NA	NA	NA	1.38	1.2
CD903955	Chromosome chr13 scaffold_45, whole genome shotgun sequence - Vitis vinifera (Grape), partial (28%)	1.17	0.93	NA	NA	NA	NA	NA	NA	NA	NA	1.17	0.93
CD925413	Nucleoside diphosphate kinase - Lolium perenne (Perennial ryegrass), partial (96%)	1.35	1.21	NA	NA	NA	NA	NA	NA	NA	NA	1.35	1.21
CD927132	Peroxiredoxin Q, chloroplast precursor - Triticum aestivum (Wheat), partial (41%)	NA	NA	0.92	0.59	NA	NA	NA	NA	0.659602	0.830083	0.789801	0.710041
CD928901	Lactoylglutathione lyase - Oryza sativa subsp. japonica (Rice), partial (56%)	1.11	1.12	NA	NA	NA	NA	NA	NA	NA	NA	1.11	1.12
CD930248	Ferredoxin, chloroplast precursor - Triticum aestivum (Wheat), complete	0.74	0.63	NA	NA	NA	NA	NA	NA	NA	NA	0.74	0.63
CD931703	Xylanase inhibitor 725OS - Triticum aestivum (Wheat), partial (17%)	0.97	3.98	1.33	1.82	1.36725	1.89274	1.06	1.64	1.23463	1.48986	1.19237	2.16452
CD933634	NADPH-dependent thioredoxin reductase isoform 2 - Hordeum vulgare var. distichum (Two-rowed barley), partial (41%)	0.91	0.29	NA	NA	NA	NA	NA	NA	NA	NA	0.91	0.29
CD938465	Chromosome chr7 scaffold_20, whole genome shotgun sequence - Vitis vinifera (Grape), partial (38%)	1.2	1.06	NA	NA	NA	NA	NA	NA	NA	NA	1.2	1.06
CF133808	Chromosome chr12 scaffold_18, whole genome shotgun sequence - Vitis vinifera (Grape), partial (55%)	1.15	1.21	NA	NA	NA	NA	NA	NA	NA	NA	1.15	1.21
CJ520713	N-carbamoylputrescine amidase - Oryza sativa subsp. japonica (Rice), partial (46%)	1.03	1.98	NA	NA	NA	NA	NA	NA	NA	NA	1.03	1.98
CJ523108	Putative uncharacterized protein	1.17	1.07	NA	NA	NA	NA	NA	NA	NA	NA	1.17	1.07
CJ534004	Nuclear transport factor 2 - Oryza sativa subsp. japonica (Rice), complete	0.97	1.21	NA	NA	NA	NA	NA	NA	NA	NA	0.97	1.21
CJ540878	60S ribosomal protein L10-2 - Oryza sativa subsp. indica (Rice), partial (87%)	1.98	0.1	NA	NA	NA	NA	NA	NA	NA	NA	1.98	0.1
CJ542106	Ubiquitin carboxyl-terminal hydrolase - Oryza sativa subsp. japonica (Rice), partial (19%)	0.14	0.8	NA	NA	NA	NA	NA	NA	NA	NA	0.14	0.8
CJ549581	Chromosome chr11 scaffold_13, whole genome shotgun sequence - Vitis vinifera (Grape), partial (40%)	0.9	1.34	NA	NA	NA	NA	NA	NA	NA	NA	0.9	1.34
CJ550149	XAP5 family protein - Brassica juncea (Leaf mustard) (Indian mustard), partial (39%)	0.74	0.88	NA	NA	NA	NA	NA	NA	NA	NA	0.74	0.88
CJ556997	Ribulose bisphosphate carboxylase small chain - Triticum aestivum (Wheat), complete	NA	NA	0.95	0.48	1.09294	0.49481	1.11	0.48	1.09744	0.412553	1.0626	0.466841
CJ558415	Superoxide dismutase [Cu-Zn] - Oryza sativa subsp. japonica (Rice), partial (73%)	NA	NA	NA	NA	NA	NA	NA	NA	0.930118	1.11	0.930118	1.11
CJ559025	Chromosome chr14 scaffold_21, whole genome shotgun sequence - Vitis vinifera (Grape), partial (23%)	NA	NA	NA	NA	0.908842	0.734755	NA	NA	NA	NA	0.908842	0.734755
CJ565377	Chromosome chr8 scaffold_88, whole genome shotgun sequence - Vitis vinifera (Grape), partial (93%)	0.9	0.49	NA	NA	NA	NA	NA	NA	NA	NA	0.9	0.49
CJ582328	Glucose-6-phosphate 1-dehydrogenase - Oryza sativa subsp. japonica (Rice), partial (34%)	1.11	0.55	NA	NA	NA	NA	NA	NA	NA	NA	1.11	0.55
CJ591414	Methionine S-methyltransferase - Hordeum vulgare (Barley), partial (15%)	1.33	1.21	NA	NA	NA	NA	NA	NA	NA	NA	1.33	1.21
CJ593760	Eukaryotic initiation factor 4A - Triticum aestivum (Wheat), partial (33%)	1.52	2.19	NA	NA	NA	NA	NA	NA	NA	NA	1.52	2.19
CJ595745	Putative uncharacterized protein	0.64	0.71	NA	NA	NA	NA	NA	NA	NA	NA	0.64	0.71
CJ596124	Ps16 protein - Triticum aestivum (Wheat), partial (61%)	1.32	0.39	NA	NA	NA	NA	NA	NA	NA	NA	1.32	0.39
CJ600814	Putative uncharacterized protein	NA	NA	NA	NA	NA	NA	0.84	0.5	NA	NA	0.84	0.5
CJ601217	OVA4 (OVULE ABORTION 4); ATP binding / aminoacyl-tRNA ligase - Arabidopsis thaliana, partial (51%)	0.66	0.44	NA	NA	NA	NA	NA	NA	NA	NA	0.66	0.44
CJ605906	Phosphoethanolamine methyltransferase - Triticum aestivum (Wheat), partial (33%)	0.89	0.59	NA	NA	NA	NA	NA	NA	NA	NA	0.89	0.59
CJ614395	Os03g0580200 protein - Oryza sativa subsp., partial (34%)	0.34	0.82	NA	NA	NA	NA	NA	NA	NA	NA	0.34	0.82
CJ621744	Glyceraldehyde-3-phosphate dehydrogenase, cytosolic - Hordeum vulgare (Barley), partial (45%)	NA	NA	1.02	0.88	NA	NA	NA	NA	NA	NA	1.02	0.88
CJ627262	Formylglycinamide ribonucleotide amidotransferase - Vigna unguiculata (Cowpea), partial (20%)	NA	NA	NA	NA	1.0307	0.673004	1.07	0.73	NA	NA	1.05035	0.701502
CJ634204	Putative uncharacterized protein	NA	NA	1.22	0.62	NA	NA	NA	NA	NA	NA	1.22	0.62
CJ647270	Os06g0237000 protein - Oryza, partial (28%)	1.3	1.85	NA	NA	NA	NA	NA	NA	NA	NA	1.3	1.85
CJ658451	NADP-specific isocitrate dehydrogenase - Oryza sativa (Rice), partial (27%)	NQ	NQ	NA	NA	NQ	NQ	NQ	NQ	NA	NA	#DIV/0!	#DIV/0!
CJ659370	Chromosome chr6 scaffold_3, whole genome shotgun sequence - Vitis vinifera (Grape), partial (40%)	0.64	0.47	NA	NA	NA	NA	NA	NA	NA	NA	0.64	0.47
CJ659955	Glycosyltransferase - Loktanella vestfoldensis SKA53, partial (7%)	0.98	1.31	NA	NA	NA	NA	NA	NA	NA	NA	0.98	1.31
CJ660621	Lactoylglutathione lyase - Oryza sativa subsp. japonica (Rice), partial (51%)	NA	NA	NA	NA	NA	NA	NA	NA	0.990341	1.1782	0.990341	1.1782
CJ660803	Chromosome chr18 scaffold_137, whole genome shotgun sequence - Vitis vinifera (Grape), partial (45%)	1.07	0.78	NA	NA	NA	NA	NA	NA	NA	NA	1.07	0.78
CJ671840	Putative uncharacterized protein	NA	NA	NA	NA	0.631596	1.43713	1.61	1.37	1.44819	1.65638	1.22993	1.48783
CJ671876	(1,3;1,4) beta glucanase precursor - Triticum aestivum (Wheat), partial (60%)	NA	NA	NA	NA	0.442784	1.15877	NA	NA	NA	NA	0.442784	1.15877
CJ674611	Chromosome chr9 scaffold_7, whole genome shotgun sequence - Vitis vinifera (Grape), partial (53%)	1.4	0.65	NA	NA	NA	NA	NA	NA	NA	NA	1.4	0.65
CJ676915	Os01g0375500 protein - Oryza sativa subsp. japonica (Rice), partial (74%)	0.66	0.91	NA	NA	NA	NA	NA	NA	NA	NA	0.66	0.91
CJ689678	Os09g0362600 protein - Oryza sativa subsp. japonica (Rice), partial (29%)	0.74	0.68	NA	NA	NA	NA	NA	NA	NA	NA	0.74	0.68
CJ691945	Putative uncharacterized protein	1.61	0.92	NA	NA	NA	NA	NA	NA	NA	NA	1.61	0.92
CJ698875	Predicted protein - Nematostella vectensis (Starlet sea anemone), partial (11%)	2.07	0.8	NA	NA	NA	NA	NA	NA	NA	NA	2.07	0.8
CJ703765	Putative uncharacterized protein	0.5	2.86	NA	NA	0.648865	1.47205	NA	NA	NA	NA	0.574433	2.16602
CJ706040	Oxygen-evolving enhancer protein 2, chloroplast precursor - Triticum aestivum (Wheat), partial (74%)	1.44	0.95	0.95	0.8	0.859415	0.675187	0.87	1	0.831233	0.912167	0.990129	0.867471
CJ706825	Glyceraldehyde-3-phosphate dehydrogenase A, chloroplast precursor - Zea mays (Maize), partial (44%)	NQ	NQ	NA	NA	NA	NA	NA	NA	NA	NA	#DIV/0!	#DIV/0!
CJ707219	S-norcoclaurine synthase 2 - Papaver somniferum (Opium poppy), partial (13%)	0.78	0.82	NA	NA	NA	NA	NA	NA	NA	NA	0.78	0.82
CJ710340	Peptidyl-prolyl cis-trans isomerase - Triticum aestivum (Wheat), partial (85%)	NA	NA	NA	NA	NA	NA	0.93	1.06	NA	NA	0.93	1.06
CJ720648	Chromosome chr15 scaffold_37, whole genome shotgun sequence - Vitis vinifera (Grape), partial (54%)	0.83	0.91	NA	NA	NA	NA	NA	NA	NA	NA	0.83	0.91
CJ730407	Beta-glucan-binding protein 5 - Medicago truncatula (Barrel medic), partial (18%)	0.9	1.2	NA	NA	NA	NA	NA	NA	NA	NA	0.9	1.2
CJ735967	RD RNA binding protein - Danio rerio (Zebrafish) (Brachydanio rerio), partial (7%)	0.85	1.16	NA	NA	NA	NA	NA	NA	NA	NA	0.85	1.16
CJ786041	Putative uncharacterized protein	0.83	1.15	NA	NA	NA	NA	NA	NA	NA	NA	0.83	1.15
CJ788765	Delta-COP - Zea mays (Maize), partial (34%)	0.96	1.55	NA	NA	NA	NA	NA	NA	NA	NA	0.96	1.55
CJ802821	Putative uncharacterized protein	0.89	0.98	NA	NA	NA	NA	NA	NA	NA	NA	0.89	0.98
CJ804153	Chromosome chr19 scaffold_4, whole genome shotgun sequence - Vitis vinifera (Grape), partial (40%)	0.95	1.26	NA	NA	NA	NA	NA	NA	NA	NA	0.95	1.26
CJ812926	Chromosome chr18 scaffold_1, whole genome shotgun sequence - Vitis vinifera (Grape), partial (16%)	1.09	2.98	NA	NA	NA	NA	NA	NA	NA	NA	1.09	2.98
CJ813329	Phosphoribosylaminoimidazole-succinocarboxamide synthase - Oryza sativa subsp. japonica (Rice), partial (19%)	0.82	0.88	NA	NA	NA	NA	NA	NA	NA	NA	0.82	0.88
CJ861153	20 kDa chaperonin, chloroplast precursor - Arabidopsis thaliana (Mouse-ear cress), partial (67%)	0.94	0.82	NA	NA	NA	NA	NA	NA	NA	NA	0.94	0.82
CJ863381	Putative uncharacterized protein	1.44	1.57	NA	NA	NA	NA	NA	NA	NA	NA	1.44	1.57
CJ869308	GDP-mannose 3,5-epimerase 1 - Oryza sativa subsp. indica (Rice), partial (34%)	1.02	1.37	NA	NA	NA	NA	NA	NA	NA	NA	1.02	1.37
CJ871337	Putative uncharacterized protein	0.69	1.98	NA	NA	NA	NA	NA	NA	NA	NA	0.69	1.98
CJ888050	Early nodulin 8	1.17	2.34	NA	NA	NA	NA	NA	NA	NA	NA	1.17	2.34
CJ891459	Human ribosomal DNA complete repeating unit	NA	NA	0.92	0.77	NA	NA	0.84	1.03	NA	NA	0.88	0.9
CJ906950	Methylcrotonoyl-CoA carboxylase subunit alpha, mitochondrial precursor - Glycine max (Soybean), partial (21%)	0.61	1.13	NA	NA	NA	NA	NA	NA	NA	NA	0.61	1.13
CJ908752	Chromosome undetermined scaffold_1050, whole genome shotgun sequence - Vitis vinifera (Grape), partial (63%)	NA	NA	0.97	0.76	NA	NA	NA	NA	NA	NA	0.97	0.76
CJ928510	Isocitrate lyase - Cucumis sativus (Cucumber), partial (18%)	1.39	1.17	NA	NA	1.76073	1.42329	NA	NA	NA	NA	1.57536	1.29664
CJ939251	Putative uncharacterized protein	1.22	1.2	NA	NA	NA	NA	NA	NA	NA	NA	1.22	1.2
CJ940563	Peroxidase 6 - Triticum monococcum (Einkorn wheat) (Small spelt), partial (26%)	NA	NA	NA	NA	0.86054	0.761655	NA	NA	NA	NA	0.86054	0.761655
CJ946840	Beta-glucanase - Hordeum vulgare (Barley), partial (53%)	NA	NA	NA	NA	0.949463	2.04474	NA	NA	NA	NA	0.949463	2.04474
CJ949346	Chitinase 2 - Triticum aestivum (Wheat), partial (51%)	0.6	0.67	NA	NA	NA	NA	NA	NA	NA	NA	0.6	0.67
CJ953335	Aminotransferase-like protein - Oryza sativa (Rice), partial (45%)	1.07	2.28	1.1	2.17	NA	NA	NA	NA	0.734278	2.08476	0.968093	2.17825
CJ953770	Glycerol kinase-like protein - Oryza sativa subsp. japonica (Rice), partial (34%)	0.96	1.49	NA	NA	NA	NA	NA	NA	0.783251	1.32354	0.871625	1.40677
CJ957206	Peroxidase 2 - Triticum monococcum (Einkorn wheat) (Small spelt), partial (35%)	NQ	NQ	NA	NA	NA	NA	NA	NA	NA	NA	#DIV/0!	#DIV/0!
CJ958016	Glutamine-dependent asparagine synthetase - Triticum aestivum (Wheat), partial (39%)	1.07	1.51	NA	NA	NA	NA	NA	NA	NA	NA	1.07	1.51
CJ959612	Chitinase - Hordeum vulgare (Barley), partial (92%)	NQ	NQ	NQ	NQ	NA	NA	NQ	NQ	NA	NA	#DIV/0!	#DIV/0!
CK152939	Triosephosphate isomerase - Triticum aestivum (Wheat), partial (31%)	0.36	0.45	NA	NA	NA	NA	NA	NA	NA	NA	0.36	0.45
CK154048	Chromosome chr1 scaffold_5, whole genome shotgun sequence - Vitis vinifera (Grape), partial (16%)	1.16	1.48	NA	NA	NA	NA	NA	NA	NA	NA	1.16	1.48
CK154717	Chloroplast threonine synthase - Oryza sativa subsp. indica (Rice), partial (52%)	NA	NA	NA	NA	NA	NA	1.28	0.79	NA	NA	1.28	0.79
CK154855	Peptidyl-prolyl cis-trans isomerase - Zea mays (Maize), partial (93%)	1.05	0	0.98	0.89	NA	NA	NA	NA	NA	NA	1.015	0.445
CK156656	Ribosome recycling factor, chloroplast precursor - Oryza sativa subsp. indica (Rice), partial (67%)	1.09	0.91	NA	NA	NA	NA	NA	NA	NA	NA	1.09	0.91
CK157949	Putative uncharacterized protein	NA	NA	NA	NA	NA	NA	1.01	1.47	NA	NA	1.01	1.47
CK158160	Glucose-1-phosphate adenylyltransferase small subunit, chloroplast precursor - Triticum aestivum (Wheat), partial (42%)	NA	NA	0.72	0.79	0.73084	0.648479	1.15	0.86	NA	NA	0.866947	0.76616
CK158320	Chromosome chr5 scaffold_2, whole genome shotgun sequence - Vitis vinifera (Grape), partial (44%)	NA	NA	0.58	1.09	0.600867	0.904933	NA	NA	NA	NA	0.590434	0.997466
CK158522	Bp2A protein - Triticum turgidum subsp. dicoccoides, partial (78%)	NQ	NQ	NA	NA	NA	NA	NA	NA	NA	NA	#DIV/0!	#DIV/0!
CK161203	Beta-glucosidase precursor - Triticum aestivum (Wheat), partial (50%)	1.37	0.55	NA	NA	NA	NA	NA	NA	NA	NA	1.37	0.55
CK161675	S222 - Triticum aestivum (Wheat), partial (38%)	NA	NA	0.74	0.68	0.744863	0.646421	NA	NA	0.865328	0.624548	0.783397	0.650323
CK161701	Predicted protein - Physcomitrella patens subsp. patens, partial (29%)	0.58	0.22	NA	NA	NA	NA	NA	NA	NA	NA	0.58	0.22
CK161846	Serine-glyoxylate aminotransferase - Spirodela polyrrhiza (Giant duckweed), partial (71%)	NQ	NQ	NQ	NQ	NQ	NQ	NQ	NQ	NQ	NQ	#DIV/0!	#DIV/0!
CK161952	Cold regulated protein - Triticum aestivum (Wheat), partial (82%)	1.33	1.59	NA	NA	NA	NA	NA	NA	NA	NA	1.33	1.59
CK161957	Phosphoenolpyruvate carboxylase - Cyrtococcum patens, partial (52%)	0.66	0.62	NA	NA	NA	NA	NA	NA	NA	NA	0.66	0.62
CK162055	Xylanase inhibitor TAXI-IV - Triticum aestivum (Wheat), partial (70%)	NA	NA	1.03	1.3	1.01767	1.9346	1.36	1.94	NA	NA	1.13589	1.72487
CK162093	Pyruvate kinase - Oryza sativa subsp. japonica (Rice), partial (62%)	NA	NA	NA	NA	1.435	0.960117	NA	NA	NA	NA	1.435	0.960117
CK162177	Sucrose synthase - Lolium perenne (Perennial ryegrass), partial (35%)	0.94	1.1	NA	NA	1.09325	1.22206	NA	NA	NA	NA	1.01662	1.16103
CK162186	Lipoxygenase - Zea mays (Maize), partial (28%)	NQ	NQ	NA	NA	NA	NA	1.05	0.83	NA	NA	1.05	0.83
CK162187	UDP-glucose 6-dehydrogenase	1.28	0.81	NA	NA	NA	NA	NA	NA	NA	NA	1.28	0.81
CK162306	Os08g0199300 protein - Oryza sativa subsp. japonica (Rice), partial (71%)	1.04	0.7	NA	NA	NA	NA	NA	NA	NA	NA	1.04	0.7
CK162321	Lipoxygenase - Zea mays (Maize), partial (18%)	0.87	0.71	NA	NA	NA	NA	NA	NA	NA	NA	0.87	0.71
CK163070	4-hydroxyphenylpyruvate dioxygenase - Triticum aestivum (Wheat), partial (77%)	0.61	1.13	NA	NA	NA	NA	NA	NA	NA	NA	0.61	1.13
CK163226	Putative uncharacterized protein	NA	NA	1.01	1.29	NA	NA	1.05	1.32	1.13482	1.41727	1.06494	1.34242
CK163470	Triosephosphate isomerase, cytosolic - Secale cereale (Rye), partial (98%)	NA	NA	1.11	0.82	NA	NA	NA	NA	NA	NA	1.11	0.82
CK163730	Lipoxygenase - Zea mays (Maize), partial (17%)	0.9	0.58	0.94	0.75	NA	NA	NA	NA	1.11557	0.736916	0.985189	0.688972
CK163772	Oxo-phytodienoic, partial (59%)	1.15	1.15	NA	NA	NA	NA	NA	NA	NA	NA	1.15	1.15
CK163792	Glucan endo-1,3-beta-D-glucosidase precursor - Triticum aestivum (Wheat), partial (57%)	NA	NA	1.88	6.53	NA	NA	NA	NA	NA	NA	1.88	6.53
CK163848	Bi-ubiquitin, major isoform - Chlamydomonas reinhardtii, partial (85%)	NA	NA	NA	NA	NA	NA	NA	NA	0.743104	1.00418	0.743104	1.00418
CK164619	Spop protein - Rattus norvegicus, partial (27%)	0.63	0.6	NA	NA	NA	NA	NA	NA	NA	NA	0.63	0.6
CK165904	Ascorbate peroxidase - Hordeum vulgare (Barley), partial (80%)	0.92	0.74	NA	NA	NA	NA	NA	NA	NA	NA	0.92	0.74
CK167020	UDP-D-glucuronate decarboxylase - Hordeum vulgare (Barley), partial (85%)	1.12	1.3	NA	NA	NA	NA	NA	NA	NA	NA	1.12	1.3
CK168076	Glyceraldehyde-3-phosphate dehydrogenase - Triticum aestivum (Wheat), partial (74%)	NA	NA	NA	NA	1.67694	0.81981	NQ	NQ	NA	NA	1.67694	0.81981
CK169238	Cytosolic aldehyde dehydrogenase - Leymus chinensis, partial (33%)	1.4	0.76	NA	NA	NA	NA	NA	NA	NA	NA	1.4	0.76
CK171029	Chromosome chr15 scaffold_40, whole genome shotgun sequence - Vitis vinifera (Grape), partial (27%)	1.12	0.68	NA	NA	NA	NA	NA	NA	NA	NA	1.12	0.68
CK194210	Cold regulated protein - Triticum aestivum (Wheat), partial (55%)	NA	NA	NA	NA	0.764745	3.86911	1.44	2.63	NA	NA	1.10237	3.24955
CK195066	Os06g0669400 protein - Oryza sativa subsp. japonica (Rice), partial (15%)	NA	NA	NA	NA	NA	NA	0.8	0.74	NA	NA	0.8	0.74
CK196562	Alpha-L-arabinofuranosidase/beta-D-xylosidase isoenzyme ARA-I - Hordeum vulgare (Barley), partial (23%)	0.95	2.52	0.78	1.44	NA	NA	1.99	1.18	2.45256	1.12725	1.54314	1.56681
CK196570	Putative uncharacterized protein	1.11	3.77	NA	NA	NA	NA	NA	NA	NA	NA	1.11	3.77
CK196598	Peroxidase 8 - Triticum monococcum (Einkorn wheat) (Small spelt), partial (60%)	NQ	NQ	NA	NA	NA	NA	NA	NA	NA	NA	#DIV/0!	#DIV/0!
CK196844	Xylanase inhibitor - Triticum aestivum (Wheat), partial (51%)	NA	NA	0.86	2.58	NA	NA	1.15	1.93	NA	NA	1.005	2.255
CK197090	Skp1 protein - Oryza sativa subsp. japonica (Rice), partial (23%)	1.34	0.63	NA	NA	NA	NA	NA	NA	NA	NA	1.34	0.63
CK198450	Leucine aminopeptidase 2, chloroplast precursor - Arabidopsis thaliana (Mouse-ear cress), partial (17%)	NA	NA	1.13	1.03	NA	NA	0.78	1.06	NA	NA	0.955	1.045
CK198552	Putative uncharacterized protein	NA	NA	1.25	0.96	NA	NA	NA	NA	NA	NA	1.25	0.96
CK199697	Predicted protein - Chlamydomonas, partial (1%)	1.12	4.3	NA	NA	NA	NA	NA	NA	NA	NA	1.12	4.3
CK200460	Chromosome chr13 scaffold_181, whole genome shotgun sequence - Vitis vinifera (Grape), partial (60%)	1.08	0.85	NA	NA	NA	NA	NA	NA	NA	NA	1.08	0.85
CK201214	Isoflavone reductase-like protein - Oryza sativa (Rice), partial (48%)	1.04	1.14	NA	NA	NA	NA	NA	NA	NA	NA	1.04	1.14
CK202001	Peroxidase 8 - Triticum monococcum (Einkorn wheat) (Small spelt), partial (39%)	1.11	2.73	NA	NA	NA	NA	0.99	1.33	NA	NA	1.05	2.03
CK202191	Oxysterol-binding protein, expressed - Oryza sativa subsp. japonica (Rice), partial (41%)	1.04	1.1	NA	NA	NA	NA	NA	NA	NA	NA	1.04	1.1
CK202363	Putative uncharacterized protein	NA	NA	0.94	1.39	0.9881	1.38275	0.91	1.45	NA	NA	0.946033	1.40758
CK203180	Chaperonin	0.84	0.37	NA	NA	NA	NA	NA	NA	NA	NA	0.84	0.37
CK203294	Peroxidase - Triticum aestivum (Wheat), partial (68%)	NQ	NQ	NA	NA	NA	NA	NA	NA	NA	NA	#DIV/0!	#DIV/0!
CK203800	Chromosome chr10 scaffold_138, whole genome shotgun sequence - Vitis vinifera (Grape), partial (11%)	0.85	0.8	NA	NA	NA	NA	NA	NA	NA	NA	0.85	0.8
CK204103	Glucan endo-1,3-beta-glucosidase isoenzyme I - Hordeum vulgare (Barley), partial (54%)	NA	NA	NA	NA	0.776496	1.46744	NA	NA	0.949556	1.07343	0.863026	1.27043
CK204725	Proteasome subunit alpha type-6 - Oryza sativa subsp. japonica (Rice), partial (68%)	NA	NA	NA	NA	1.97037	1.16178	1.02	1.22	1.09649	0.986221	1.36229	1.12267
CK204868	Glutamine synthetase - Triticum aestivum (Wheat), partial (51%)	NA	NA	1.31	1.15	1.3058	1.25347	NA	NA	NA	NA	1.3079	1.20173
CK205082	Chromosome chr5 scaffold_2, whole genome shotgun sequence - Vitis vinifera (Grape), partial (52%)	0.83	2.02	0.81	1.05	0.730423	1.20206	1.05	1.03	1.0879	0.919994	0.901666	1.24441
CK205300	Succinyl CoA ligase beta subunit-like protein - Solanum tuberosum (Potato), partial (46%)	NA	NA	NA	NA	NA	NA	0.73	0.8	NA	NA	0.73	0.8
CK205326	Probable plastid-lipid-associated protein 3, chloroplast precursor - Oryza sativa subsp. japonica (Rice), partial (47%)	0.89	0.62	NA	NA	NA	NA	NA	NA	NA	NA	0.89	0.62
CK205329	Beta-galactosidase - Sandersonia aurantiaca (Christmas-bells) (Chinese-lantern lily), partial (26%)	NA	NA	0.63	0.93	NA	NA	NA	NA	NA	NA	0.63	0.93
CK205578	Proteasome subunit beta type - Aegilops tauschii (Tausch's goatgrass) (Aegilops squarrosa), partial (55%)	1.7	1.12	NA	NA	NA	NA	NA	NA	NA	NA	1.7	1.12
CK206432	Phopholipase D - Lolium temulentum (Darnel ryegrass), partial (34%)	NA	NA	NA	NA	0.914572	0.896171	NA	NA	NA	NA	0.914572	0.896171
CK206528	Mitogen-activated protein kinase 6 - Oryza sativa subsp. japonica (Rice), partial (40%)	1.24	1.06	NA	NA	NA	NA	NA	NA	NA	NA	1.24	1.06
CK206931	UDP-glucose dehydrogenase - Bambusa oldhamii (Giant timber bamboo), partial (58%)	NA	NA	NA	NA	NA	NA	1.1	1.36	0.95609	1.19749	1.02805	1.27875
CK207209	Peptidyl-prolyl cis-trans isomerase - Oryza sativa subsp. japonica (Rice), partial (83%)	NA	NA	NA	NA	1.03536	0.787261	NA	NA	NA	NA	1.03536	0.787261
CK207588	Superoxide dismutase [Cu-Zn] 4A - Zea mays (Maize), complete	NA	NA	1.26	1.16	1.08131	1.17213	0.9	1.12	0.97155	1.14947	1.05321	1.1504
CK207829	similar to UniRef100_Q10SL6 Cluster: Dihydrodipicolinate reductase C-terminus family protein expressed; n=1; Oryza sativa, partial (78%)	1.23	1.12	NA	NA	NA	NA	NA	NA	NA	NA	1.23	1.12
CK208031	Os09g0461800 protein - Oryza sativa subsp. japonica (Rice), partial (78%)	0.97	1.07	NA	NA	NA	NA	NA	NA	NA	NA	0.97	1.07
CK208232	Allene oxide cyclase precursor - Hordeum vulgare (Barley), partial (79%)	0.91	1.21	NA	NA	NA	NA	NA	NA	NA	NA	0.91	1.21
CK208356	Chromosome chr9 scaffold_65, whole genome shotgun sequence - Vitis vinifera (Grape), partial (35%)	0.47	0.49	NA	NA	NA	NA	NA	NA	NA	NA	0.47	0.49
CK208789	Adenylosuccinate synthetase, chloroplast precursor - Triticum aestivum (Wheat), partial (62%)	0.89	0.84	NA	NA	NA	NA	NA	NA	NA	NA	0.89	0.84
CK208895	Chromosome chr14 scaffold_27, whole genome shotgun sequence - Vitis vinifera (Grape), partial (76%)	0.89	2	NA	NA	NA	NA	NA	NA	NA	NA	0.89	2
CK208921	Peroxidase - Populus alba x Populus tremula var. glandulosa, partial (66%)	NA	NA	NA	NA	0.525726	1.14782	1.1	0.94	1.37791	0.639593	1.00121	0.909138
CK209338	Von Willebrand factor type A domain containing protein, expressed - Oryza sativa subsp. japonica (Rice), partial (50%)	1.03	0.8	NA	NA	NA	NA	NA	NA	NA	NA	1.03	0.8
CK209499	Chloroplast oxygen-evolving enhancer protein 1 - Leymus chinensis, partial (81%)	NA	NA	NA	NA	NA	NA	NA	NA	0.75861	1.03831	0.75861	1.03831
CK209575	Fructose-bisphosphate aldolase cytoplasmic isozyme - Oryza sativa subsp. japonica (Rice), partial (84%)	NA	NA	1.03	0.96	NA	NA	NA	NA	NA	NA	1.03	0.96
CK209594	Putative uncharacterized protein	1.45	0.7	NA	NA	NA	NA	NA	NA	NA	NA	1.45	0.7
CK210069	Chromosome chr8 scaffold_29, whole genome shotgun sequence - Vitis vinifera (Grape), partial (75%)	0.98	1.81	NA	NA	NA	NA	NA	NA	NA	NA	0.98	1.81
CK210612	Os09g0400300 protein - Oryza sativa subsp. japonica (Rice), partial (86%)	0.83	0.99	NA	NA	0.716351	0.720428	NA	NA	NA	NA	0.773175	0.855214
CK210729	Alpha-L-arabinofuranosidase/beta-D-xylosidase isoenzyme ARA-I - Hordeum vulgare (Barley), partial (39%)	0.93	3	NQ	NQ	NA	NA	NQ	NQ	NA	NA	0.93	3
CK211375	Chitinase IV - Triticum aestivum (Wheat), partial (67%)	2.24	6.79	1.57	5.71	NA	NA	0.98	6.42	NA	NA	1.59667	6.30667
CK211503	Adenosine diphosphate glucose pyrophosphatase precursor - Triticum aestivum (Wheat), complete	0.62	2.48	0.39	1.28	0.630993	1.30697	1.36	1.3	1.32918	1.21646	0.866035	1.51669
CK211553	ATP synthase subunit gamma, chloroplast precursor [Contains: Inceptin] - Zea mays (Maize), partial (50%)	1.13	1.07	NA	NA	NA	NA	NA	NA	NA	NA	1.13	1.07
CK211569	Pyridoxine biosynthesis protein - Triticum aestivum (Wheat), partial (76%)	1.11	1.02	NA	NA	NA	NA	NA	NA	NA	NA	1.11	1.02
CK211745	Plastocyanin, chloroplast precursor - Hordeum vulgare (Barley), partial (67%)	1.26	1.93	NA	NA	NA	NA	NA	NA	NA	NA	1.26	1.93
CK211784	Predicted protein - Coprinopsis cinerea okayama7#130, partial (11%)	1.34	1.39	NA	NA	NA	NA	NA	NA	NA	NA	1.34	1.39
CK211943	2-C-methyl-D-erythritol 2,4-cyclodiphosphate synthase - Ginkgo biloba (Ginkgo), partial (67%)	NA	NA	NA	NA	0.819602	0.845266	NA	NA	NA	NA	0.819602	0.845266
CK211963	Ribulose bisphosphate carboxylase small chain - Triticum aestivum (Wheat), complete	0.97	0.27	1.07	0.57	NA	NA	NA	NA	1.1766	0.480556	1.0722	0.440185
CK212101	Translationally-controlled tumor protein homolog - Triticum aestivum (Wheat), complete	1.36	0.79	NA	NA	NA	NA	NA	NA	NA	NA	1.36	0.79
CK212407	Wheatwin-2 precursor - Triticum aestivum (Wheat), complete	0.81	2.72	NA	NA	NA	NA	NA	NA	NA	NA	0.81	2.72
CK212439	Putative uncharacterized protein	NA	NA	NA	NA	1.23762	0.779159	0.93	0.8	1.21713	0.685028	1.12825	0.754729
CK212489	50S ribosomal protein L12-2, chloroplast precursor - Secale cereale (Rye), partial (96%)	1.09	0.52	NA	NA	NA	NA	NA	NA	NA	NA	1.09	0.52
CK212575	Chromosome chr6 scaffold_3, whole genome shotgun sequence - Vitis vinifera (Grape), partial (54%)	NA	NA	NA	NA	1.00031	0.779007	1.02	0.95	0.952913	0.939174	0.991073	0.889394
CK213303	Thaumatin-like protein TLP5 - Hordeum vulgare (Barley), partial (71%)	NA	NA	0.64	1.12	NA	NA	0.84	0.99	NA	NA	0.74	1.055
CK213370	Fructose-bisphosphate aldolase - Oryza sativa subsp. japonica (Rice), partial (73%)	NA	NA	NQ	NQ	NA	NA	NQ	NQ	NA	NA	#DIV/0!	#DIV/0!
CK213819	Peroxiredoxin-2E-2, chloroplast precursor - Oryza sativa subsp. japonica (Rice), partial (80%)	NA	NA	0.87	0.87	NA	NA	0.91	0.81	NA	NA	0.89	0.84
CK213892	Dehydroascorbate reductase - Triticum aestivum (Wheat), partial (88%)	0.81	0.58	NA	NA	NA	NA	NA	NA	NA	NA	0.81	0.58
CK213924	Predicted protein - Physcomitrella patens subsp. patens, partial (70%)	2.48	0.15	NA	NA	NA	NA	NA	NA	NA	NA	2.48	0.15
CK213928	Peroxiredoxin Q, chloroplast precursor - Triticum aestivum (Wheat), partial (89%)	NA	NA	NA	NA	NA	NA	0.67	0.59	NA	NA	0.67	0.59
CK214000	12-oxo-phytodienoic acid reductase - Zea mays (Maize), partial (54%)	1.1	1.04	NA	NA	NA	NA	NA	NA	NA	NA	1.1	1.04
CK214526	Putative uncharacterized protein	0.95	1.45	NA	NA	NA	NA	NA	NA	NA	NA	0.95	1.45
CK214608	Wheatwin-2 precursor - Triticum aestivum (Wheat), partial (98%)	NA	NA	NA	NA	NA	NA	NA	NA	0.885975	1.48275	0.885975	1.48275
CK214789	Xylanase inhibitor 801OS - Triticum aestivum (Wheat), partial (25%)	0.13	0.09	NA	NA	NA	NA	NA	NA	NA	NA	0.13	0.09
CK214899	Wheatwin-1 precursor - Triticum aestivum (Wheat), complete	NA	NA	1.7	8.1	3.26515	60.1444	1.39	12.14	1.65205	8.99686	2.0018	22.3453
CK215092	Superoxide dismutase [Cu-Zn] - Oryza sativa subsp. japonica (Rice), partial (95%)	0.93	1.71	NA	NA	NA	NA	NA	NA	NA	NA	0.93	1.71
CK215240	ATP-dependent Clp protease	0.55	0.8	NA	NA	0.852127	1.03614	0.94	0.88	NA	NA	0.780709	0.90538
CK215327	Glycosyltransferase - Triticum aestivum (Wheat), partial (9%)	1.6	0.33	NA	NA	NA	NA	NA	NA	NA	NA	1.6	0.33
CK215333	Chromosome chr17 scaffold_12, whole genome shotgun sequence - Vitis vinifera (Grape), partial (69%)	NA	NA	0.67	0.51	0.64378	0.453677	0.85	0.41	0.886331	0.41343	0.762528	0.446777
CK215411	RAB1C - Lotus japonicus, complete	0.89	1.27	NA	NA	NA	NA	NA	NA	NA	NA	0.89	1.27
CK215513	Ribulose bisphosphate carboxylase small chain - Triticum aestivum (Wheat), complete	0.77	0.66	NA	NA	NA	NA	NA	NA	NA	NA	0.77	0.66
CK215604	Salt stress root protein RS1 - Oryza sativa subsp. indica (Rice), partial (77%)	1.22	1.54	NA	NA	NA	NA	NA	NA	NA	NA	1.22	1.54
CK215858	Cold-responsive LEA/RAB-related COR protein - Triticum aestivum (Wheat), partial (95%)	0.47	0.85	NA	NA	NA	NA	NA	NA	NA	NA	0.47	0.85
CK215975	Allyl alcohol dehydrogenase - Nicotiana tabacum (Common tobacco), partial (58%)	NA	NA	0.8	1.01	NA	NA	NA	NA	NA	NA	0.8	1.01
CK216084	Plastocyanin, chloroplast precursor - Hordeum vulgare (Barley), complete	1.17	1.44	NQ	NQ	NA	NA	0.87	1.24	0.861369	0.927783	0.967123	1.20259
CK216104	Translationally-controlled tumor protein homolog - Triticum aestivum (Wheat), partial (98%)	1.3	0.63	NA	NA	0.982926	0.89813	NA	NA	NA	NA	1.14146	0.764065
CK216108	Carbonic anhydrase, chloroplast precursor - Hordeum vulgare (Barley), partial (44%)	0.83	0.52	NA	NA	NA	NA	NA	NA	NA	NA	0.83	0.52
CK216434	3-n-debenzoyl-2-deoxytaxol n-benzoyltransferase - Oryza sativa subsp. indica (Rice), complete	0.12	1.29	NA	NA	1.20321	1.13672	0.86	1.55	NA	NA	0.727736	1.32557
CK216646	Chromosome chr14 scaffold_54, whole genome shotgun sequence - Vitis vinifera (Grape), partial (47%)	NA	NA	0.95	0.64	NA	NA	NA	NA	NA	NA	0.95	0.64
CK216690	Hydroxypyruvate reductase - Bruguiera gymnorhiza, partial (32%)	NA	NA	0.76	1.09	NA	NA	NA	NA	NA	NA	0.76	1.09
CK216865	Os04g0679400 protein - Oryza sativa subsp. japonica (Rice), partial (54%)	0.75	1.01	NA	NA	NA	NA	NA	NA	NA	NA	0.75	1.01
CK216920	Fructokinase-2 - Oryza sativa subsp. indica (Rice), partial (65%)	NA	NA	NA	NA	0.892314	0.74861	NA	NA	NA	NA	0.892314	0.74861
CK216997	Superoxide dismutase [Cu-Zn] - Triticum aestivum (Wheat), complete	2.5	3.61	NA	NA	NA	NA	NA	NA	NA	NA	2.5	3.61
CK217039	Cold acclimation induced protein 2-1 - Triticum aestivum (Wheat), partial (42%)	1.13	4.46	0.9	1.66	NA	NA	0.99	1.61	NA	NA	1.00667	2.57667
CK217265	Thioredoxin peroxidase - Secale cereale (Rye), partial (87%)	1.11	0.93	NA	NA	NA	NA	NA	NA	NA	NA	1.11	0.93
CK217543	Os11g0644700 protein - Oryza sativa subsp. japonica (Rice), partial (55%)	0.94	4.21	NA	NA	NA	NA	NA	NA	NA	NA	0.94	4.21
CN010431	Putative uncharacterized protein	0.78	2.25	0.99	0.96	0.912667	1.02577	0.94	1.48	NA	NA	0.905667	1.42894
CN011401	Os01g0154900 protein - Oryza sativa subsp. japonica (Rice), partial (46%)	1.27	1.24	NA	NA	NA	NA	NA	NA	NA	NA	1.27	1.24
CV066015	Guanine nucleotide-binding protein subunit beta-like protein - Oryza sativa subsp. japonica (Rice), partial (52%)	0.26	0.85	NA	NA	NA	NA	NA	NA	NA	NA	0.26	0.85
CV523060	RuBisCO large subunit-binding protein subunit beta, chloroplast - Secale cereale (Rye), partial (17%)	1.46	0.95	NA	NA	NA	NA	NA	NA	NA	NA	1.46	0.95
CV758710	(clone wusl1032) mRNA sequence - Zea mays (Maize), partial (31%)	0.27	2.08	0.46	0.86	0.389754	0.828636	0.5	0.78	0.573271	1.08229	0.438605	1.12618
CV758970	Chloroplast mRNA-binding protein CSP41 precursor - Spinacia oleracea (Spinach), partial (29%)	NA	NA	NA	NA	0.401933	0.245422	NA	NA	NA	NA	0.401933	0.245422
CV759985	Ribulose bisphosphate carboxylase small chain - Triticum aestivum (Wheat), partial (85%)	NA	NA	0.77	0.33	NA	NA	NA	NA	0.735008	0.581741	0.752504	0.455871
CV760119	Proteasome subunit beta type - Triticum aestivum (Wheat), partial (81%)	1.15	1.31	NA	NA	NA	NA	NA	NA	NA	NA	1.15	1.31
CV760249	Putative uncharacterized protein	0.7	0.99	NA	NA	NA	NA	NA	NA	NA	NA	0.7	0.99
CV760278	Os06g0326400 protein - Oryza sativa subsp. japonica (Rice), partial (29%)	0.75	1.17	NA	NA	0.817576	1.40083	NA	NA	NA	NA	0.783788	1.28541
CV760426	Similar to CG14900-PA; n=1; Nasonia vitripennis|	NQ	NQ	NA	NA	NA	NA	NA	NA	NA	NA	#DIV/0!	#DIV/0!
CV760693	Caffeic acid O-methyltransferase - Triticum aestivum (Wheat), partial (55%)	NA	NA	NA	NA	1.25396	1.55977	NA	NA	NA	NA	1.25396	1.55977
CV760784	Pathogenesis-related protein 4 - Triticum monococcum (Einkorn wheat) (Small spelt), complete	NA	NA	2	29.84	1.9111	14.4547	1.35	10.63	1.47121	10.6659	1.68308	16.3977
CV760817	Inositol-3-phosphate synthase - Hordeum vulgare (Barley), partial (30%)	0.86	1.21	NA	NA	NA	NA	NA	NA	NA	NA	0.86	1.21
CV761674	Putative uncharacterized protein	0.27	0.93	NA	NA	NA	NA	NA	NA	NA	NA	0.27	0.93
CV761823	Ribulose bisphosphate carboxylase small chain, chloroplast precursor - Hordeum vulgare (Barley), partial (45%)	NA	NA	NA	NA	0.429856	0.60781	NA	NA	NA	NA	0.429856	0.60781
CV761878	Chitinase - Hordeum vulgare (Barley), partial (77%)	NQ	NQ	NA	NA	NA	NA	NA	NA	NA	NA	#DIV/0!	#DIV/0!
CV762887	MtN19-like protein - Pisum sativum (Garden pea), partial (30%)	NA	NA	NA	NA	NA	NA	NA	NA	0.866412	1.31562	0.866412	1.31562
CV763134	Adenosine 5'-phosphosulfate reductase 1 - Zea mays (Maize), partial (16%)	2.31	0.9	NA	NA	NA	NA	NA	NA	NA	NA	2.31	0.9
CV763154	Fructokinase-2 - Oryza sativa subsp. indica (Rice), partial (67%)	1.22	1.4	NA	NA	NA	NA	NA	NA	NA	NA	1.22	1.4
CV763270	Chromosome undetermined scaffold_388, whole genome shotgun sequence - Vitis vinifera (Grape), partial (22%)	0.98	1.75	NA	NA	1.03313	0.862983	1.3	0.98	1.0646	0.961939	1.09443	1.13873
CV763328	Putative uncharacterized protein	3.6	0.73	NA	NA	NA	NA	NA	NA	NA	NA	3.6	0.73
CV763559	Thiazole biosynthetic enzyme 1-2, chloroplast precursor - Zea mays (Maize), partial (47%)	1	0.45	NA	NA	NA	NA	NA	NA	NA	NA	1	0.45
CV765070	Chromosome chr19 scaffold_4, whole genome shotgun sequence - Vitis vinifera (Grape), partial (69%)	1.37	1.15	0.72	0.86	0.805464	0.764426	0.97	0.79	NA	NA	0.966366	0.891106
CV765990	Cinnamyl alcohol dehydrogenase - Lolium perenne (Perennial ryegrass), partial (33%)	NA	NA	NA	NA	1.18392	0.734789	NA	NA	NA	NA	1.18392	0.734789
CV767026	Eukaryotic, partial (31%)	1.09	1.44	NA	NA	NA	NA	NA	NA	NA	NA	1.09	1.44
CV767049	Metallopeptidase family M24 containing protein, expressed - Oryza sativa subsp. japonica (Rice), partial (25%)	0.86	1.24	NA	NA	NA	NA	NA	NA	NA	NA	0.86	1.24
CV767129	Chromosome chr14 scaffold_128, whole genome shotgun sequence - Vitis vinifera (Grape), partial (56%)	0.78	0.98	NA	NA	NA	NA	NA	NA	NA	NA	0.78	0.98
CV767135	Peptidyl-prolyl cis-trans isomerase - Triticum aestivum (Wheat), complete	0.83	1.01	NA	NA	NA	NA	NA	NA	NA	NA	0.83	1.01
CV768047	SAG12 protein - Arabidopsis thaliana (Mouse-ear cress), partial (22%)	2.87	7.75	NA	NA	NA	NA	NA	NA	NA	NA	2.87	7.75
CV768261	Thioredoxin x - Chlamydomonas reinhardtii, partial (54%)	1.07	0.41	NA	NA	NA	NA	NA	NA	NA	NA	1.07	0.41
CV768616	Pathogenesis-related protein 1 - Triticum aestivum (Wheat), partial (78%)	NA	NA	1.76	5.98	NA	NA	NA	NA	NA	NA	1.76	5.98
CV768702	Malate dehydrogenase - Vitis vinifera (Grape), partial (48%)	NA	NA	NA	NA	1.28355	1.06987	0.96	0.89	0.924975	1.01954	1.05617	0.993137
CV768847	Putative uncharacterized protein	0.86	1.26	0.9	0.81	NA	NA	0.92	0.92	0.906044	0.879069	0.896511	0.967267
CV768900	Putative uncharacterized protein	NA	NA	1.01	0.92	0.903972	0.729469	NA	NA	0.952712	0.686273	0.955561	0.778581
CV769734	Elongation factor Tu - Oryza sativa subsp. indica (Rice), partial (28%)	NA	NA	NA	NA	NA	NA	NA	NA	0.792168	0.629966	0.792168	0.629966
CV769841	Salicylic acid-binding protein 2	0.68	2.11	NA	NA	NA	NA	NA	NA	NA	NA	0.68	2.11
CV770394	Aconitate hydratase, cytoplasmic - Cucurbita maxima (Pumpkin) (Winter squash), partial (16%)	NA	NA	NA	NA	1.6345	1.60728	NA	NA	0.808627	1.31221	1.22156	1.45974
CV770690	Os09g0552400 protein - Oryza sativa subsp. japonica (Rice), partial (23%)	0.83	0.95	1.03	1.39	NA	NA	NA	NA	NA	NA	0.93	1.17
CV770931	Chromosome chr13 scaffold_45, whole genome shotgun sequence - Vitis vinifera (Grape), partial (52%)	1.52	0.97	NA	NA	NA	NA	NA	NA	NA	NA	1.52	0.97
CV771769	Aspartate aminotransferase - Panicum miliaceum (Proso millet) (Broomcorn millet), partial (41%)	1.56	1.24	NA	NA	1.03762	1.05043	NA	NA	NA	NA	1.29881	1.14521
CV772078	Pathogenesis-related protein 1 - Triticum aestivum (Wheat), complete	1.98	5.72	NQ	NQ	1.62112	3.71761	1.15	5.15	1.24858	6.10777	1.49992	5.17385
CV772401	Serine carboxypeptidase II-2 precursor (CP-MII.2) [Contains: Serine carboxypeptidase II-2 chain A; Serine carboxypeptidase II-2 chain B] - Hordeum vulgare (Barley), partial (40%)	0.88	0.73	NA	NA	NA	NA	NA	NA	NA	NA	0.88	0.73
CV772466	Putative uncharacterized protein	1.45	1.11	NA	NA	NA	NA	NA	NA	NA	NA	1.45	1.11
CV772727	Os05g0164100 protein - Oryza sativa subsp. japonica (Rice), partial (22%)	0.9	0.48	NA	NA	NA	NA	NA	NA	NA	NA	0.9	0.48
CV772903	Chromosome chr13 scaffold_17, whole genome shotgun sequence - Vitis vinifera (Grape), partial (48%)	0.83	0.39	NA	NA	NA	NA	NA	NA	NA	NA	0.83	0.39
CV773494	Putative uncharacterized protein	0.84	0.68	NA	NA	NA	NA	NA	NA	NA	NA	0.84	0.68
CV773753	Translation initiation factor IF-2 - Oryza sativa subsp. japonica (Rice), partial (15%)	0.86	0.29	NA	NA	NA	NA	NA	NA	NA	NA	0.86	0.29
CV773892	Plastocyanin, chloroplast precursor - Hordeum vulgare (Barley), complete	1	1.34	NA	NA	NA	NA	NA	NA	NA	NA	1	1.34
CV773964	Os08g0266300 protein - Oryza sativa subsp. japonica (Rice), partial (40%)	NA	NA	3.25	1.08	NA	NA	NA	NA	NA	NA	3.25	1.08
CV774376	CDSP32 protein - Solanum tuberosum (Potato), partial (38%)	NA	NA	NA	NA	NA	NA	0.9	0.62	NA	NA	0.9	0.62
CV775136	Beta-1,3-glucanase - Triticum aestivum (Wheat), partial (34%)	1.8	11.31	NA	NA	NA	NA	NA	NA	NA	NA	1.8	11.31
CV775391	Os07g0561500 protein - Oryza sativa subsp. japonica (Rice), partial (45%)	1.36	1.99	NA	NA	NA	NA	NA	NA	NA	NA	1.36	1.99
CV775489	Heat shock cognate 70 kDa protein - Petunia hybrida (Petunia), partial (27%)	1.7	1.05	NA	NA	NA	NA	NA	NA	NA	NA	1.7	1.05
CV775755	Thaumatin-like protein TLP8 - Hordeum vulgare (Barley), partial (77%)	NA	NA	NA	NA	1.93511	9.47584	NA	NA	NA	NA	1.93511	9.47584
CV776024	Os01g0764900 protein - Oryza sativa subsp. japonica (Rice), partial (37%)	0.42	0.93	NA	NA	NA	NA	NA	NA	NA	NA	0.42	0.93
CV776420	Ketol-acid reductoisomerase, chloroplast precursor - Pisum sativum (Garden pea), partial (34%)	1.37	1.02	NA	NA	NA	NA	NA	NA	NA	NA	1.37	1.02
CV776923	Molybdenum cofactor biosynthesis protein Cnx1 - Hordeum vulgare (Barley), partial (30%)	1.11	1.2	NA	NA	NA	NA	NA	NA	NA	NA	1.11	1.2
CV776982	UMP synthase - Oryza sativa (Rice), partial (41%)	NA	NA	1.39	1.05	NA	NA	NA	NA	NA	NA	1.39	1.05
CV777028	Ribulose bisphosphate carboxylase large chain precursor - Hordeum vulgare (Barley), partial (40%)	0.35	0.69	1.15	0.99	NA	NA	0.94	0.59	1.29132	0.667086	0.93283	0.734271
CV777761	Glutathione transferase - Hordeum vulgare var. distichum (Two-rowed barley), partial (87%)	2.37	1.24	NA	NA	NA	NA	NA	NA	NA	NA	2.37	1.24
CV778988	Chromosome chr9 scaffold_7, whole genome shotgun sequence - Vitis vinifera (Grape), partial (41%)	1.61	1.48	NA	NA	NA	NA	NA	NA	NA	NA	1.61	1.48
CV779226	Enoyl-ACP reductase	NA	NA	NA	NA	0.926136	0.653522	0.72	0.53	NA	NA	0.823068	0.591761
CV779397	Malate dehydrogenase - Vitis vinifera (Grape), partial (46%)	NA	NA	NA	NA	1.35477	1.23034	NA	NA	NA	NA	1.35477	1.23034
CV780249	Laccase LAC5-4 - Lolium perenne (Perennial ryegrass), partial (26%)	0.82	1.83	NA	NA	NA	NA	NA	NA	NA	NA	0.82	1.83
CV780344	Ubiquitin carboxyl-terminal hydrolase - Oryza sativa subsp. japonica (Rice), partial (38%)	0.46	0.16	NA	NA	NA	NA	NA	NA	NA	NA	0.46	0.16
CV780366	Chromosome chr14 scaffold_27, whole genome shotgun sequence - Vitis vinifera (Grape), partial (27%)	0.59	0.96	NA	NA	NA	NA	NA	NA	NA	NA	0.59	0.96
CV780376	Beta-glucanase - Hordeum vulgare (Barley), partial (49%)	1.34	1.56	0.98	2	1.02096	1.69654	1.63	1.67	1.61665	1.59848	1.31752	1.705
CV781487	Hydroxyproline-rich glycoprotein - Chlamydomonas reinhardtii, partial (11%)	0.92	0.61	NA	NA	NA	NA	NA	NA	NA	NA	0.92	0.61
CV781488	Os03g0659300 protein - Oryza sativa subsp. japonica (Rice), partial (36%)	0.68	1.17	NA	NA	NA	NA	NA	NA	NA	NA	0.68	1.17
CV781661	Probable pyridoxal biosynthesis protein PDX1.1 - Oryza sativa subsp. japonica (Rice), partial (63%)	0.78	0.81	NA	NA	NA	NA	NA	NA	NA	NA	0.78	0.81
CV781768	Beta-D-glucan exohydrolase - Triticum aestivum (Wheat), partial (14%)	NA	NA	NA	NA	NA	NA	NA	NA	1.4942	1.12358	1.4942	1.12358
CV781915	Cold-responsive LEA/RAB-related COR protein - Triticum aestivum (Wheat), complete	1.38	0.9	NA	NA	NA	NA	NA	NA	NA	NA	1.38	0.9
CV781967	Chromosome chr18 scaffold_1, whole genome shotgun sequence - Vitis vinifera (Grape), partial (62%)	NA	NA	NA	NA	0.841703	0.668669	NA	NA	NA	NA	0.841703	0.668669
CV782471	Adenosine diphosphate glucose pyrophosphatase precursor - Hordeum vulgare (Barley), partial (80%)	0.85	2.83	0.73	1.78	0.660185	1.6756	1.4	1.89	1.31638	1.21932	0.991312	1.87898
CV782754	Chromosome chr5 scaffold_64, whole genome shotgun sequence - Vitis vinifera (Grape), partial (44%)	1.05	0.99	NA	NA	NA	NA	NA	NA	NA	NA	1.05	0.99
CV782767	Class IV chitinase - Nicotiana tabacum (Common tobacco), partial (66%)	NA	NA	0.99	1.89	NA	NA	NA	NA	NA	NA	0.99	1.89
DR732725	Chromosome chr13 scaffold_48, whole genome shotgun sequence - Vitis vinifera (Grape), partial (5%)	NA	NA	NA	NA	0.411255	0.316344	NA	NA	NA	NA	0.411255	0.316344
DR732926	Chromosome chr7 scaffold_20, whole genome shotgun sequence - Vitis vinifera (Grape), partial (14%)	NA	NA	0.8	0.9	0.75523	0.868941	0.96	0.92	NA	NA	0.83841	0.896314
DR733333	UDP-D-glucuronate decarboxylase - Hordeum vulgare (Barley), partial (51%)	NQ	NQ	NA	NA	NA	NA	NA	NA	NA	NA	#DIV/0!	#DIV/0!
DR733954	Putative uncharacterized protein	1.28	4.79	1.58	7.48	NA	NA	NA	NA	NA	NA	1.43	6.135
DR735322	Translation initiation factor IF-2 - Frankia sp. EAN1pec, partial (3%)	NA	NA	NA	NA	0.97691	0.780534	0.49	1.2	NA	NA	0.733455	0.990267
DR735440	Putative PrMC3	1.19	0.94	NA	NA	NA	NA	NA	NA	NA	NA	1.19	0.94
DR735563	Fructose-bisphosphate aldolase - Vitis vinifera (Grape), partial (72%)	NA	NA	0.58	0.76	NA	NA	NA	NA	NA	NA	0.58	0.76
DR735931	RpiA protein - Bartonella tribocorum (strain CIP 105476 / IBS 506), partial (15%)	0.85	0.69	NA	NA	NA	NA	NA	NA	NA	NA	0.85	0.69
DR737256	Ribulose bisphosphate carboxylase small chain - Secale cereale (Rye), partial (96%)	NA	NA	NA	NA	1.02537	0.344116	NQ	NQ	NA	NA	1.02537	0.344116
DR737314	Putative uncharacterized protein	1.51	0.4	NA	NA	NA	NA	NA	NA	NA	NA	1.51	0.4
DR737322	Ribulose bisphosphate carboxylase small chain - Secale cereale (Rye), complete	0.56	0.16	NA	NA	NA	NA	NA	NA	NA	NA	0.56	0.16
DR737376	Ribulose bisphosphate carboxylase small chain - Triticum aestivum (Wheat), complete	0.62	1.24	0.44	0.53	NA	NA	0.46	0.34	0.498937	0.40353	0.504734	0.628382
DR738451	Glutathione transferase - Triticum aestivum (Wheat), partial (98%)	0.46	0.77	NA	NA	NA	NA	NA	NA	NA	NA	0.46	0.77
DR738984	Cell wall glycoprotein GP2 - Chlamydomonas reinhardtii, partial (4%)	0.9	1.22	1.13	0.65	1.42971	0.726599	NA	NA	0.97973	0.458041	1.10986	0.76366
DR739165	FKBP-type peptidyl-prolyl cis-trans isomerase 3, chloroplast precursor - Arabidopsis thaliana (Mouse-ear cress), partial (47%)	0.88	0.5	NA	NA	NA	NA	NA	NA	NA	NA	0.88	0.5
DR739241	Chromosome chr9 scaffold_33, whole genome shotgun sequence - Vitis vinifera (Grape), partial (59%)	NA	NA	0.69	0.46	NA	NA	0.77	0.63	NA	NA	0.73	0.545
DR739874	Glycosyl hydrolase family-like protein - Salvia miltiorrhiza (Chinese sage), partial (55%)	0.68	2.28	NA	NA	NA	NA	NA	NA	0.867561	0.94597	0.77378	1.61298
DR740131	Proteasome subunit beta type - Medicago truncatula (Barrel medic), partial (85%)	1.68	1.02	NA	NA	NA	NA	NA	NA	NA	NA	1.68	1.02
DR740484	O-methyltransferase 3 - Triticum aestivum (Wheat), partial (38%)	NA	NA	NA	NA	1.18737	5.1095	NA	NA	NA	NA	1.18737	5.1095
DR740615	Glyceraldehyde-3-phosphate dehydrogenase, cytosolic - Hordeum vulgare (Barley), partial (84%)	NA	NA	NA	NA	NQ	NQ	0.94	1.19	NA	NA	0.94	1.19
DR740794	Chromosome chr11 scaffold_13, whole genome shotgun sequence - Vitis vinifera (Grape), partial (26%)	NQ	NQ	NA	NA	NA	NA	NA	NA	NA	NA	#DIV/0!	#DIV/0!
DR740803	Glutamine synthetase - Triticum aestivum (Wheat), partial (61%)	NA	NA	NA	NA	0.604851	0.398766	NA	NA	NA	NA	0.604851	0.398766
DR740846	Xylanase inhibitor protein 1 precursor - Triticum aestivum (Wheat), partial (97%)	NA	NA	1.04	2.64	NA	NA	NA	NA	NA	NA	1.04	2.64
DR740892	Pathogenesis-related protein 10 - Hordeum vulgare (Barley), partial (98%)	1.76	2.59	NA	NA	NA	NA	NA	NA	NA	NA	1.76	2.59
DR741331	Triticain alpha - Triticum aestivum (Wheat), partial (53%)	NA	NA	0.76	1.25	1.01261	1.19565	0.95	1.19	0.950343	1.25104	0.918239	1.22167
EB512926	Peptidyl-prolyl cis-trans isomerase - Triticum aestivum (Wheat), partial (14%)	1.13	0.47	NA	NA	NA	NA	NA	NA	NA	NA	1.13	0.47
EB514849	Glucan endo-1,3-beta-D-glucosidase precursor - Triticum aestivum (Wheat), partial (10%)	NA	NA	NA	NA	1.51816	4.86553	NA	NA	NA	NA	1.51816	4.86553
EB515555	Chromosome chr11 scaffold_13, whole genome shotgun sequence - Vitis vinifera (Grape), partial (55%)	NA	NA	NA	NA	1.03659	0.9158	NA	NA	NA	NA	1.03659	0.9158
EV254009	Serine carboxypeptidase II-3 precursor (CP-MII.3) [Contains: Serine carboxypeptidase II-3 chain A; Serine carboxypeptidase II-3 chain B] - Hordeum vulgare (Barley), partial (9%)	1.07	1.16	NA	NA	NA	NA	NA	NA	NA	NA	1.07	1.16
FE900140	Unknown protein	1.88	1	NA	NA	NA	NA	NA	NA	NA	NA	1.88	1
GH721034	Putative uncharacterized protein	1.41	3.09	NA	NA	1.62112	1.79671	NA	NA	1.52366	2.11025	1.51826	2.33232
GH721062	Chromosome chr18 scaffold_1, whole genome shotgun sequence - Vitis vinifera (Grape), partial (16%)	0.52	0.53	NA	NA	NA	NA	NA	NA	NA	NA	0.52	0.53
GH721270	Chromosome chr7 scaffold_42, whole genome shotgun sequence - Vitis vinifera (Grape), partial (29%)	1.28	3.48	NA	NA	NA	NA	NA	NA	NA	NA	1.28	3.48
GH721302	Carbonic anhydrase, chloroplast precursor - Hordeum vulgare (Barley), partial (20%)	1.26	0.09	NA	NA	NA	NA	NA	NA	NA	NA	1.26	0.09
GH722390	Os03g0762200 protein - Oryza sativa subsp. japonica (Rice), partial (79%)	1.2	2.76	NA	NA	NA	NA	NA	NA	NA	NA	1.2	2.76
GH722903	Putative uncharacterized protein	NA	NA	NA	NA	NA	NA	NA	NA	0.658623	1.18405	0.658623	1.18405
GH723881	Serine hydroxymethyltransferase - Oryza sativa subsp. japonica (Rice), partial (44%)	NA	NA	NA	NA	0.918674	1.26215	NA	NA	1.1356	1.14244	1.02714	1.20229
GH724534	LigA - Methylobacterium sp. 4-46, partial (3%)	1.13	0.75	NA	NA	NA	NA	NA	NA	NA	NA	1.13	0.75
GH726498	Serine carboxypeptidase	1.01	1.2	NA	NA	NA	NA	NA	NA	NA	NA	1.01	1.2
GH728239	Delta-1-pyrroline-5-carboxylate dehydrogenase - Triticum turgidum (Poulard wheat) (Rivet wheat), partial (18%)	1.21	1	NA	NA	NA	NA	NA	NA	NA	NA	1.21	1
GH728771	UDP-glucoronosyl and UDP-glucosyl transferase family protein, expressed - Oryza sativa subsp. japonica (Rice), partial (26%)	0.97	0.87	NA	NA	NA	NA	NA	NA	NA	NA	0.97	0.87
GH729256	Class III chitinase - Oryza sativa (Rice), partial (48%)	NA	NA	1.09	5.4	1.97777	19.9243	1.65	12.33	1.91614	10.8661	1.65848	12.1301
GH731051	Putative uncharacterized protein	0.71	1.3	NA	NA	NA	NA	NA	NA	NA	NA	0.71	1.3
NP282989	AF228916.1 AAG30348.1 CO2-responsive peroxidase	1.14	2.27	1.49	2.05	1.32896	1.85403	1.91	1.82	1.70853	1.56837	1.5155	1.91248
NP935120	AB244637.1 BAE96089.1 endo-beta-1,3-glucanase	1.87	5.44	1.93	3.6	1.54975	6.00519	1.48	4.35	NA	NA	1.70744	4.8488
NP935124	DQ019636.1 AAY84881.1 U2AF large subunit;pre-mRNA splicing factor; interacts with TaRSZ38 in yeast two hybrid assay	2.17	1.35	NA	NA	NA	NA	NA	NA	NA	NA	2.17	1.35
TC368550	Starch branching enzyme 2 - Triticum aestivum (Wheat), complete	1.26	0.94	NA	NA	NA	NA	NA	NA	NA	NA	1.26	0.94
TC368615	Glucose-1-phosphate adenylyltransferase - Triticum aestivum (Wheat), complete	1.09	0.78	NA	NA	NA	NA	NA	NA	NA	NA	1.09	0.78
TC368629	ATP synthase alpha subunit (AA 1-509)	1.19	1.04	NA	NA	NA	NA	NA	NA	NA	NA	1.19	1.04
TC368631	Photosystem II P680 chlorophyll A apoprotein - Triticum aestivum (Wheat), complete	1.31	0.83	NA	NA	NA	NA	NA	NA	NA	NA	1.31	0.83
TC368635	ATP synthase subunit alpha - Triticum aestivum (Wheat), complete	0.53	0.61	0.51	0.59	0.562117	0.567849	0.67	0.61	0.680503	0.750689	0.590524	0.625707
TC368636	ATPase epsilon subunit [Triticum aestivum]	0.88	0.49	0.57	0.49	0.585407	0.450942	0.97	0.73	0.862779	0.599619	0.773637	0.552112
TC368640	Alpha-glucan phosphorylase, H isozyme - Triticum aestivum (Wheat), complete	1.19	1.09	NA	NA	NA	NA	NA	NA	NA	NA	1.19	1.09
TC368647	Fructose-1,6-bisphosphatase, chloroplast precursor - Triticum aestivum (Wheat), complete	1.1	0.94	1.05	0.52	1.01581	0.553614	0.98	0.73	1.02165	0.581887	1.03349	0.6651
TC368649	Thylakoid ascorbate peroxidase - Triticum aestivum (Wheat), complete	0.93	0.79	NA	NA	NA	NA	0.85	0.92	NA	NA	0.89	0.855
TC368656	Xylanase inhibitor TAXI-IV - Triticum aestivum (Wheat), complete	0.86	2.05	NA	NA	NA	NA	NA	NA	1.3614	1.80553	1.1107	1.92776
TC368668	Photosystem I P700 chlorophyll a apoprotein A2 - Triticum aestivum (Wheat), complete	1.98	0.63	NA	NA	NA	NA	NA	NA	NA	NA	1.98	0.63
TC368669	Beta-1,3-glucanase - Triticum aestivum (Wheat), complete	1.64	4.65	1.72	3.98	1.67707	5.38502	1.15	4.55	1.22041	5.2812	1.4815	4.76924
TC368718	Harpin binding protein 1 - Triticum aestivum (Wheat), complete	0.82	0.8	NA	NA	NA	NA	NA	NA	NA	NA	0.82	0.8
TC368832	Glyceraldehyde-3-phosphate dehydrogenase - Triticum aestivum (Wheat), partial (98%)	1.33	1.23	1.38	0.82	NA	NA	NA	NA	0.882245	0.857505	1.19741	0.969168
TC368870	Caffeic acid O-methyltransferase - Triticum aestivum (Wheat), complete	1.44	1.68	1.42	1.49	NA	NA	NA	NA	NA	NA	1.43	1.585
TC368880	2,3-bisphosphoglycerate-independent phosphoglycerate mutase - Zea mays (Maize), partial (56%)	1.03	1.7	1.33	1.25	0.990347	1.06854	1.14	1.29	1.24865	1.27088	1.1478	1.31588
TC368923	2,3-bisphosphoglycerate-independent phosphoglycerate mutase - Zea mays (Maize), partial (43%)	NA	NA	NA	NA	1.24081	1.31423	NA	NA	1.69197	1.46865	1.46639	1.39144
TC368954	VER2 - Triticum aestivum (Wheat), complete	0.76	0.81	0.69	0.65	NA	NA	0.72	1.01	0.768336	0.811057	0.734584	0.820264
TC368991	RuBisCO large subunit-binding protein subunit beta, chloroplast - Secale cereale (Rye), partial (60%)	NQ	NQ	NQ	NQ	1.42921	0.908469	1.17	1.01	1.09403	0.818633	1.23108	0.912367
TC368995	Reversibly glycosylated polypeptide - Triticum aestivum (Wheat), partial (74%)	NA	NA	NA	NA	0.85928	1.34468	NA	NA	NA	NA	0.85928	1.34468
TC368996	NADP-dependent malic enzyme - Triticum aestivum (Wheat), complete	0.97	1.73	1.04	1.6	1.05415	1.57004	0.99	1.95	0.936522	1.45481	0.998134	1.66097
TC369050	Os09g0552600 protein - Oryza sativa subsp. japonica (Rice), partial (63%)	1.03	2.51	NA	NA	NA	NA	NA	NA	NA	NA	1.03	2.51
TC369064	Phosphoenolpyruvate carboxylase - Triticum aestivum (Wheat), complete	1.3	1.45	0.92	1.53	NA	NA	0.71	1.57	NA	NA	0.976667	1.51667
TC369078	Vacuolar ATP synthase subunit B 1 - Hordeum vulgare (Barley), partial (60%)	NA	NA	0.96	0.94	NA	NA	NA	NA	NA	NA	0.96	0.94
TC369084	Xylanase inhibitor - Triticum aestivum (Wheat), complete	NQ	NQ	NA	NA	NA	NA	NA	NA	NA	NA	#DIV/0!	#DIV/0!
TC369101	Glutamine synthetase - Triticum aestivum (Wheat), complete	0.81	0.66	NA	NA	NA	NA	1.03	0.79	0.833505	0.710812	0.891168	0.720271
TC369116	4-hydroxyphenylpyruvate dioxygenase - Triticum aestivum (Wheat), complete	1.21	1.29	NA	NA	NA	NA	NA	NA	NA	NA	1.21	1.29
TC369139	Adenosylhomocysteinase - Triticum aestivum (Wheat), partial (66%)	NA	NA	NA	NA	0.626203	1.48525	NA	NA	NA	NA	0.626203	1.48525
TC369159	Non-cell-autonomous heat shock cognate protein 70 - Cucurbita maxima (Pumpkin) (Winter squash), partial (47%)	1.32	0.79	NA	NA	NA	NA	NA	NA	NA	NA	1.32	0.79
TC369183	Aconitate hydratase 2, mitochondrial precursor - Arabidopsis thaliana (Mouse-ear cress), partial (31%)	NA	NA	NA	NA	NA	NA	0.94	1.59	NA	NA	0.94	1.59
TC369199	Endochitinase precursor - Triticum aestivum (Wheat), partial (98%)	1.33	19.76	1.89	75.93	1.9337	68.1836	1.56	28.77	1.17318	32.4412	1.57738	45.017
TC369216	Chromosome chr6 scaffold_3, whole genome shotgun sequence - Vitis vinifera (Grape), partial (41%)	NA	NA	1.5	0.97	1.19113	0.935247	1.38	0.91	1.19109	0.887055	1.31556	0.925576
TC369260	2,3-bisphosphoglycerate-independent phosphoglycerate mutase - Zea mays (Maize), partial (43%)	NA	NA	1.5	1.22	NA	NA	NA	NA	NA	NA	1.5	1.22
TC369270	Chloroplast oxygen-evolving enhancer protein 1 - Leymus chinensis, partial (96%)	NA	NA	NA	NA	0.954542	0.72573	NA	NA	NA	NA	0.954542	0.72573
TC369308	Beta-D-glucan exohydrolase - Triticum aestivum (Wheat), complete	0.97	2.03	NA	NA	NA	NA	NA	NA	NA	NA	0.97	2.03
TC369354	Ascorbate peroxidase - Hordeum vulgare (Barley), complete	0.93	1.04	1.05	1.03	0.975468	0.948851	NA	NA	1.1363	1.1329	1.02294	1.03794
TC369358	Cysteine synthase (O-acetylserine sulfhydrylase) (O- acetylserine (Thiol)-lyase) - Triticum aestivum (Wheat), complete	NQ	NQ	1.19	1.09	1.12124	0.938319	1	1.26	0.961091	1.23295	1.06808	1.13032
TC369395	Cyanate hydratase - Oryza sativa subsp. japonica (Rice), partial (93%)	0.94	0.83	NA	NA	NA	NA	NA	NA	NA	NA	0.94	0.83
TC369402	Elongation factor 1-alpha - Triticum aestivum (Wheat), complete	0.68	0.4	1.32	0.63	1.29529	0.69382	0.91	0.75	0.965093	0.845217	1.03408	0.663807
TC369412	Chitinase 1 - Triticum aestivum (Wheat), partial (97%)	1.62	6.54	3.26	3.31	NA	NA	NA	NA	NA	NA	2.44	4.925
TC369481	UTP--glucose-1-phosphate uridylyltransferase - Hordeum vulgare (Barley), complete	0.87	0.98	1.02	0.87	0.952399	1.01184	1.05	0.96	1.00906	0.869998	0.980291	0.938368
TC369488	Chitinase 1 - Triticum aestivum (Wheat), complete	NA	NA	1.65	2.18	1.22916	2.91885	1.39	3.19	NA	NA	1.42305	2.76295
TC369495	Chromosome chr17 scaffold_12, whole genome shotgun sequence - Vitis vinifera (Grape), partial (85%)	0.71	1.06	NA	NA	NA	NA	NA	NA	NA	NA	0.71	1.06
TC369508	Reversibly glycosylated polypeptide - Triticum aestivum (Wheat), partial (68%)	0.78	1.22	NA	NA	NA	NA	NA	NA	NA	NA	0.78	1.22
TC369512	Sucrose-6F-phosphate phosphohydrolase SPP2 - Triticum aestivum (Wheat), complete	NA	NA	1.03	1.08	NA	NA	NA	NA	NA	NA	1.03	1.08
TC369563	GTP-binding protein TypA - Trifolium pratense (Red clover), partial (31%)	2.5	3.61	NA	NA	NA	NA	NA	NA	NA	NA	2.5	3.61
TC369565	Predicted protein - Physcomitrella patens subsp. patens, partial (49%)	1.29	0.87	NA	NA	NA	NA	NA	NA	NA	NA	1.29	0.87
TC369577	Glutamate decarboxylase - Citrus sinensis (Sweet orange), partial (47%)	NA	NA	1.11	1.16	1.00412	1.08606	0.87	1.16	NA	NA	0.994706	1.13535
TC369578	Xylanase inhibitor - Triticum aestivum (Wheat), partial (88%)	0.98	2.44	NA	NA	NA	NA	NA	NA	NA	NA	0.98	2.44
TC369579	Chromosome chr11 scaffold_13, whole genome shotgun sequence - Vitis vinifera (Grape), partial (57%)	0.83	0.65	NA	NA	NA	NA	NA	NA	NA	NA	0.83	0.65
TC369602	Os07g0686900 protein - Oryza sativa subsp. japonica (Rice), partial (63%)	1.1	0.84	NA	NA	NA	NA	NA	NA	NA	NA	1.1	0.84
TC369618	Ubiquitin-activating enzyme E1 1 - Triticum aestivum (Wheat), complete	1.01	0.81	NA	NA	NA	NA	NA	NA	NA	NA	1.01	0.81
TC369623	Glutathione S-transferase GST 42 - Zea mays (Maize), partial (93%)	1.06	1.53	NA	NA	NA	NA	NA	NA	NA	NA	1.06	1.53
TC369652	Putative uncharacterized protein	0.88	1.41	NA	NA	NA	NA	NA	NA	NA	NA	0.88	1.41
TC369664	Chromosome chr9 scaffold_7, whole genome shotgun sequence - Vitis vinifera (Grape), partial (98%)	0.85	1.29	NA	NA	NA	NA	NA	NA	NA	NA	0.85	1.29
TC369668	Glucose-6-phosphate isomerase - Triticum aestivum (Wheat), complete	1.1	1.11	0.94	0.89	0.977778	0.832076	0.98	1.11	0.992062	1.21959	0.997968	1.03233
TC369681	Triosephosphate isomerase - Triticum aestivum (Wheat), partial (83%)	NQ	NQ	1	0.96	NA	NA	NA	NA	0.94009	0.963415	0.970045	0.961708
TC369687	Glutathione transferase - Triticum aestivum (Wheat), complete	NA	NA	0.47	2.67	NA	NA	NA	NA	NA	NA	0.47	2.67
TC369690	Elongation factor 1-beta - Triticum aestivum (Wheat), complete	1.21	0.18	NA	NA	NA	NA	NA	NA	NA	NA	1.21	0.18
TC369703	Proteasome subunit alpha type - Oryza sativa subsp. japonica (Rice), complete	1.22	1.32	NA	NA	NA	NA	NA	NA	NA	NA	1.22	1.32
TC369712	Salt stress root protein RS1 - Oryza sativa subsp. indica (Rice), partial (92%)	0.74	1.18	NA	NA	NA	NA	NA	NA	NA	NA	0.74	1.18
TC369724	Chromosome chr18 scaffold_1, whole genome shotgun sequence - Vitis vinifera (Grape), partial (71%)	0.45	0.72	NA	NA	NA	NA	NA	NA	NA	NA	0.45	0.72
TC369750	Chloroplast-localized Ptr ToxA-binding protein1 - Triticum aestivum (Wheat), complete	0.66	0.68	NA	NA	NA	NA	NA	NA	NA	NA	0.66	0.68
TC369778	Glutamine synthetase - Triticum aestivum (Wheat), complete	1.08	1.42	NA	NA	NA	NA	1.07	1.6	1.1106	1.42122	1.08687	1.48041
TC369800	14-3-3-like protein A - Hordeum vulgare (Barley), complete	0.83	1	NA	NA	NA	NA	NA	NA	NA	NA	0.83	1
TC369823	Chromosome chr4 scaffold_6, whole genome shotgun sequence - Vitis vinifera (Grape), partial (78%)	0.78	0.91	NA	NA	NA	NA	NA	NA	NA	NA	0.78	0.91
TC369836	Ribulose bisphosphate carboxylase/oxygenase activase A, chloroplast precursor - Hordeum vulgare (Barley), partial (68%)	NA	NA	0.95	0.26	NQ	NQ	0.72	0.24	NA	NA	0.835	0.25
TC369841	Hydroxypyruvate reductase - Bruguiera gymnorhiza, partial (65%)	NA	NA	NA	NA	0.633107	0.990597	0.87	0.67	NA	NA	0.751553	0.830299
TC369880	Succinyl-CoA ligase beta subunit - Caragana jubata, partial (77%)	1.06	0.92	NA	NA	NA	NA	NA	NA	NA	NA	1.06	0.92
TC369893	GTP-binding protein Rab6 - Oryza sativa subsp. japonica (Rice), partial (80%)	1.01	1.4	NA	NA	NA	NA	NA	NA	NA	NA	1.01	1.4
TC369986	Ferredoxin-NADP reductase precursor - Zea mays (Maize), partial (73%)	0.9	1.58	NA	NA	NA	NA	NA	NA	NA	NA	0.9	1.58
TC369987	Glyceraldehyde-3-phosphate dehydrogenase, cytosolic - Hordeum vulgare (Barley), partial (90%)	1.56	1.4	NA	NA	NA	NA	NA	NA	0.903058	1.16432	1.23153	1.28216
TC370007	Thioredoxin peroxidase - Secale cereale (Rye), partial (94%)	1.15	0.81	0.82	0.9	0.847874	0.896667	0.93	1	0.952981	0.748341	0.940171	0.871002
TC370024	Putative uncharacterized protein	NA	NA	NA	NA	NA	NA	0.88	0.96	NA	NA	0.88	0.96
TC370038	Class III peroxidase 62 precursor - Oryza sativa subsp. japonica (Rice), partial (51%)	NA	NA	NA	NA	0.86751	1.44921	0.71	1	0.786834	0.913117	0.788115	1.12077
TC370071	Sucrose-6F-phosphate phosphohydrolase SPP3 - Triticum aestivum (Wheat), complete	0.91	1.04	NA	NA	NA	NA	NA	NA	NA	NA	0.91	1.04
TC370102	Proteasome subunit alpha type-6 - Oryza sativa subsp. japonica (Rice), complete	1.17	0.84	NA	NA	NA	NA	NA	NA	NA	NA	1.17	0.84
TC370105	Malate dehydrogenase 1, mitochondrial precursor - Arabidopsis thaliana (Mouse-ear cress), partial (77%)	0.96	0.88	NA	NA	NA	NA	NA	NA	NA	NA	0.96	0.88
TC370106	Cathepsin B - Triticum aestivum (Wheat), partial (73%)	0.94	1.14	NA	NA	NA	NA	NA	NA	1.00811	1.00693	0.974055	1.07347
TC370157	Gamma hydroxybutyrate dehydrogenase - Arabidopsis thaliana (Mouse-ear cress), partial (98%)	0.89	1.15	NA	NA	0.724559	0.819104	NA	NA	NA	NA	0.80728	0.984552
TC370179	Carbonic anhydrase, chloroplast precursor - Hordeum vulgare (Barley), partial (79%)	NQ	NQ	0.77	0.55	0.730489	0.533168	0.7	0.48	0.644025	0.388185	0.711128	0.487838
TC370264	NADP-dependent glyceraldehyde-3-phosphate dehydrogenase - Triticum aestivum (Wheat), partial (49%)	NA	NA	NA	NA	NA	NA	1.13	1.01	0.96343	1.04233	1.04672	1.02616
TC370278	Beta-1,3-glucanase - Triticum aestivum (Wheat), complete	1.61	5.06	1.28	3.19	1.25841	3.55416	1.95	3.63	1.6139	2.71325	1.54246	3.62948
TC370313	NADP-specific isocitrate dehydrogenase - Oryza sativa (Rice), partial (80%)	0.93	1.04	NA	NA	NA	NA	1	1.01	1.00548	1.0445	0.978492	1.0315
TC370319	Pyruvate dehydrogenase E1 beta subunit isoform 1 - Zea mays (Maize), partial (95%)	0.86	0.85	NA	NA	NA	NA	NA	NA	NA	NA	0.86	0.85
TC370347	Sucrose synthase type I - Triticum aestivum (Wheat), complete	0.78	0.89	0.93	1.02	NA	NA	0.78	1.2	0.844672	1.0592	0.833668	1.0423
TC370350	Putative uncharacterized protein	0.94	1.09	NA	NA	NA	NA	NA	NA	NA	NA	0.94	1.09
TC370386	Peptidyl-prolyl cis-trans isomerase - Triticum aestivum (Wheat), complete	1.04	1.28	0.82	0.91	0.856152	0.862976	0.9	1.22	1.01912	1.1091	0.927053	1.07641
TC370396	Putative uncharacterized protein	0.75	1.04	NA	NA	NA	NA	NA	NA	NA	NA	0.75	1.04
TC370403	Peroxiredoxin Q, chloroplast precursor - Triticum aestivum (Wheat), complete	1.27	0.56	NA	NA	NA	NA	NA	NA	NA	NA	1.27	0.56
TC370423	Apospory-associated protein C-like - Oryza sativa subsp. japonica (Rice), partial (90%)	0.83	0.91	0.91	0.59	NA	NA	NA	NA	0.848669	0.696105	0.86289	0.732035
TC370456	Chromosome chr5 scaffold_67, whole genome shotgun sequence - Vitis vinifera (Grape), partial (65%)	0.83	1.09	NA	NA	NA	NA	NA	NA	NA	NA	0.83	1.09
TC370487	S-adenosylmethionine synthetase - Hordeum vulgare (Barley), partial (70%)	NA	NA	NA	NA	NA	NA	0.84	1.31	0.828309	1.08689	0.834154	1.19844
TC370504	70 kDa heat shock protein - Sandersonia aurantiaca (Christmas-bells) (Chinese-lantern lily), partial (82%)	1.73	1.69	NA	NA	NA	NA	NA	NA	NA	NA	1.73	1.69
TC370519	Alpha-galactosidase precursor - Oryza sativa subsp. japonica (Rice), partial (91%)	0.93	2.55	0.74	1.5	NA	NA	NA	NA	1.14456	1.24121	0.938188	1.76374
TC370547	Putative uncharacterized protein	NQ	NQ	NA	NA	NA	NA	NA	NA	NA	NA	#DIV/0!	#DIV/0!
TC370561	Glycolate oxidase - Brassica napus (Rape), partial (86%)	0.89	0.71	0.87	0.66	0.861222	0.658567	0.84	0.77	0.792387	0.705814	0.850722	0.700876
TC370568	Adenosylhomocysteinase - Hordeum vulgare (Barley), partial (48%)	0.99	1.11	NA	NA	NA	NA	NA	NA	NA	NA	0.99	1.11
TC370585	Glutamine synthetase - Triticum aestivum (Wheat), complete	1.17	0.79	0.81	0.52	NA	NA	NA	NA	NA	NA	0.99	0.655
TC370604	Transketolase, chloroplast - Zea mays (Maize), partial (98%)	1.22	0.8	0.95	0.6	0.963995	0.583407	1.29	0.65	1.25097	0.559784	1.13499	0.638638
TC370657	Putative uncharacterized protein	0.46	0.46	NA	NA	NA	NA	NA	NA	NA	NA	0.46	0.46
TC370664	Quinone reductase 2 - Triticum monococcum (Einkorn wheat) (Small spelt), complete	0.68	2.56	NA	NA	NA	NA	NA	NA	NA	NA	0.68	2.56
TC370683	Dcp1-like decapping family protein, expressed - Oryza sativa subsp. japonica (Rice), partial (96%)	1	1.2	NA	NA	NA	NA	NA	NA	NA	NA	1	1.2
TC370684	Ferredoxin-NADP(H) oxidoreductase - Triticum aestivum (Wheat), complete	1.27	0.85	1.26	0.65	1.09719	0.744317	0.84	0.87	1.02244	0.801338	1.09793	0.783131
TC370717	Probable 6-phosphogluconolactonase 4, chloroplast precursor - Oryza sativa subsp. japonica (Rice), partial (79%)	0.35	1.18	NA	NA	NA	NA	NA	NA	NA	NA	0.35	1.18
TC370721	3-ketoacyl-CoA thiolase-like protein - Oryza sativa subsp. japonica (Rice), partial (60%)	1.11	1.05	NA	NA	NA	NA	NA	NA	NA	NA	1.11	1.05
TC370729	Glutathione transferase F5 - Triticum aestivum (Wheat), complete	0.53	1.12	NA	NA	NA	NA	NA	NA	NA	NA	0.53	1.12
TC370734	Fructose-1,6-bisphosphatase, cytosolic - Saccharum hybrid (Sugarcane), complete	1.11	1.02	1.47	0.79	1.33906	0.838011	0.91	0.91	0.88365	0.826185	1.14254	0.876839
TC370754	Sedoheptulose-1,7-bisphosphatase, chloroplast precursor (Sedoheptulose bisphosphatase) (SBPase) (SED(1,7)P2ase) - Triticum aestivum (Wheat), complete	0.84	1.5	0.92	0.63	0.764469	0.58486	0.82	0.63	1.0722	0.603954	0.883333	0.789763
TC370788	RNA binding protein	1.08	0.6	0.54	0.28	NA	NA	1.01	0.76	0.763317	0.409785	0.848329	0.512446
TC370818	GAD1 - Hordeum vulgare (Barley), partial (53%)	0.85	0.54	NA	NA	NA	NA	NA	NA	NA	NA	0.85	0.54
TC370890	Chromosome chr19 scaffold_35, whole genome shotgun sequence - Vitis vinifera (Grape), partial (49%)	0.92	0.61	NA	NA	NA	NA	NA	NA	NA	NA	0.92	0.61
TC370904	Alpha-galactosidase precursor - Oryza sativa subsp. japonica (Rice), partial (41%)	NA	NA	0.74	1.29	0.751908	1.3135	1.24	1.26	NA	NA	0.910636	1.28783
TC370908	Aspartyl aminopeptidase-like protein - Arabidopsis thaliana (Mouse-ear cress), partial (68%)	1.3	1.02	1.2	1.04	NA	NA	1.24	1.26	NA	NA	1.24667	1.10667
TC370988	Fructan 1-exohydrolase precursor - Hordeum vulgare (Barley), partial (39%)	NA	NA	NA	NA	NA	NA	1.05	0.74	NA	NA	1.05	0.74
TC370992	Endo-beta-1,3-glucanase - Triticum aestivum (Wheat), complete	1.9	7.9	1.51	8.77	NA	NA	1.31	10.74	1.35915	10.0481	1.51979	9.36453
TC371036	Extracellular invertase - Triticum monococcum (Einkorn wheat) (Small spelt), partial (33%)	NA	NA	NA	NA	NA	NA	0.97	3.1	NA	NA	0.97	3.1
TC371145	Tropinone reductase	0.83	1.41	NA	NA	NA	NA	NA	NA	NA	NA	0.83	1.41
TC371154	Chromosome chr18 scaffold_1, whole genome shotgun sequence - Vitis vinifera (Grape), partial (51%)	1.13	0.84	NA	NA	NA	NA	NA	NA	NA	NA	1.13	0.84
TC371172	Pyruvate kinase - Deschampsia antarctica (Antarctic hairgrass), complete	0.98	1.13	1.17	0.86	NA	NA	0.87	1.13	0.977164	1.04778	0.999291	1.04194
TC371194	Sulfite oxidase-like - Solanum tuberosum (Potato), partial (67%)	2.5	3.61	NA	NA	NA	NA	NA	NA	NA	NA	2.5	3.61
TC371259	Mitochondrial lipoamide dehydrogenase - Populus tremuloides (Quaking aspen), partial (86%)	1.91	0.64	1.02	0.7	0.996813	0.757004	1	1.23	1.1172	0.932463	1.2088	0.851894
TC371301	RNA binding protein Rp120 - Oryza sativa subsp. japonica (Rice), partial (26%)	1.25	1.09	NA	NA	NA	NA	NA	NA	NA	NA	1.25	1.09
TC371340	Pore-forming toxin-like protein Hfr-2 - Triticum aestivum (Wheat), partial (14%)	1.02	1.14	NA	NA	0.805263	0.593962	NA	NA	NA	NA	0.912631	0.866981
TC371345	Putative uncharacterized protein	0.92	0.88	0.81	0.64	0.713951	0.610674	0.9	0.63	0.945576	0.633534	0.857905	0.678842
TC371346	L24144.1 GILRG18S Ginalloa arnottiana 18S ribosomal RNA gene, partial sequence, partial (6%)	1.09	2.88	NA	NA	NA	NA	NA	NA	NA	NA	1.09	2.88
TC371352	Os06g0625400 protein - Oryza sativa subsp. japonica (Rice), partial (17%)	0.9	0.56	NA	NA	NA	NA	NA	NA	NA	NA	0.9	0.56
TC371365	RuBisCO large subunit-binding protein subunit alpha, chloroplast precursor - Triticum aestivum (Wheat), partial (42%)	1.83	0.93	1.09	0.91	0.904336	1.07332	1.06	0.87	1.04726	0.815184	1.18632	0.919701
TC371367	Triosephosphate isomerase - Triticum aestivum (Wheat), complete	NA	NA	NA	NA	NQ	NQ	1.02	1.08	NA	NA	1.02	1.08
TC371375	Cytosolic acetyl-CoA carboxylase - Triticum aestivum (Wheat), complete	1.6	0.69	NA	NA	NA	NA	NA	NA	NA	NA	1.6	0.69
TC371420	IDS3 - Hordeum vulgare (Barley), partial (81%)	4.33	0.75	NA	NA	NA	NA	NA	NA	NA	NA	4.33	0.75
TC371452	Predicted protein - Monosiga brevicollis MX1, partial (3%)	0.25	0.11	NA	NA	NA	NA	NA	NA	NA	NA	0.25	0.11
TC371461	Malate dehydrogenase, glyoxysomal precursor - Oryza sativa subsp. japonica (Rice), complete	0.99	0.69	NA	NA	NA	NA	0.98	1.58	NA	NA	0.985	1.135
TC371468	Aminopeptidase N	NA	NA	NA	NA	NA	NA	0.91	1.07	NA	NA	0.91	1.07
TC371508	Phospholipase D alpha 1 - Zea mays (Maize), partial (41%)	0.91	1.48	0.96	1.39	NA	NA	NA	NA	1.02942	1.55386	0.966475	1.47462
TC371546	DnaK-type molecular chaperone hsp70-rice - Oryza sativa subsp. japonica (Rice), partial (47%)	0.99	0.67	NA	NA	NA	NA	NA	NA	NA	NA	0.99	0.67
TC371562	Peroxidase 4 - Triticum monococcum (Einkorn wheat) (Small spelt), complete	0.76	5.01	1.04	2.11	1.11442	2.08228	1.42	1.99	1.5992	1.94193	1.18672	2.62684
TC371607	Cysteine proteinase precursor - Hordeum vulgare (Barley), partial (18%)	0.68	1.13	0.79	1.09	0.801019	1.11124	NA	NA	0.74034	0.746184	0.75284	1.01936
TC371611	Protein phosphatase 2A regulatory subunit A - Zea mays (Maize), partial (57%)	0.8	0.79	NA	NA	NA	NA	NA	NA	NA	NA	0.8	0.79
TC371629	Methionine synthase 1 enzyme - Hordeum vulgare (Barley), partial (47%)	NQ	NQ	1.08	0.86	NA	NA	NQ	NQ	0.933593	1.04625	1.0068	0.953123
TC371730	Predicted protein - Chlamydomonas reinhardtii, partial (4%)	0.92	0.62	NA	NA	NA	NA	NA	NA	NA	NA	0.92	0.62
TC371757	Oxalate oxidase 2 precursor - Hordeum vulgare (Barley), complete	NQ	NQ	NA	NA	NA	NA	NA	NA	NA	NA	#DIV/0!	#DIV/0!
TC371815	Threonyl-tRNA synthetase - Oryza sativa (Rice), partial (56%)	0.87	0.8	NA	NA	NA	NA	NA	NA	NA	NA	0.87	0.8
TC371819	Chromosome chr6 scaffold_3, whole genome shotgun sequence - Vitis vinifera (Grape), partial (45%)	NQ	NQ	NA	NA	NA	NA	NA	NA	NA	NA	#DIV/0!	#DIV/0!
TC371846	20S proteasome beta 4 subunit - Triticum aestivum (Wheat), complete	1.84	0.9	NA	NA	NA	NA	NA	NA	NA	NA	1.84	0.9
TC371850	Os05g0399100 protein - Oryza sativa subsp. japonica (Rice), partial (85%)	0.9	0.8	NA	NA	NA	NA	NA	NA	NA	NA	0.9	0.8
TC371856	Ribulose-phosphate 3-epimerase chloroplast precursor	0.99	0.55	0.94	0.59	1.03922	0.493999	NA	NA	0.893758	0.585808	0.965746	0.554952
TC371861	Urease - Oryza sativa subsp. indica (Rice), partial (31%)	0.57	0.82	NA	NA	NA	NA	NA	NA	NA	NA	0.57	0.82
TC371886	Chromosome chr5 scaffold_2, whole genome shotgun sequence - Vitis vinifera (Grape), partial (26%)	NA	NA	NA	NA	1.44777	0.946835	NA	NA	NA	NA	1.44777	0.946835
TC371909	Monodehydroascorbate reductase - Oryza sativa subsp. japonica (Rice), partial (75%)	NQ	NQ	NA	NA	1.17563	1.70594	NA	NA	NA	NA	1.17563	1.70594
TC371927	Ubiquitin carboxyl-terminal hydrolase family protein, expressed - Oryza sativa subsp. japonica (Rice), partial (57%)	1.5	1.51	NA	NA	NA	NA	NA	NA	NA	NA	1.5	1.51
TC371955	Chloroplast inner envelope protein	0.91	0.38	NA	NA	NA	NA	NA	NA	NA	NA	0.91	0.38
TC371963	Alpha-1,2-fucosidase - Lilium longiflorum (Trumpet lily), partial (72%)	0.91	1.07	NA	NA	NA	NA	NA	NA	NA	NA	0.91	1.07
TC371981	Chromosome chr2 scaffold_112, whole genome shotgun sequence - Vitis vinifera (Grape), partial (52%)	0.45	0.58	NA	NA	NA	NA	NA	NA	NA	NA	0.45	0.58
TC372002	Beta-glucosidase - Triticum aestivum (Wheat), complete	NA	NA	NA	NA	NA	NA	NA	NA	1.21025	0.446192	1.21025	0.446192
TC372006	Actin-1 - Oryza sativa subsp. indica (Rice), partial (72%)	NQ	NQ	NA	NA	NA	NA	NA	NA	NA	NA	#DIV/0!	#DIV/0!
TC372032	HSP70 precursor - Hordeum vulgare (Barley), partial (48%)	6.01	3.91	NA	NA	NA	NA	NA	NA	NA	NA	6.01	3.91
TC372059	Fructose-bisphosphate aldolase - Avena sativa (Oat), partial (80%)	NA	NA	0.69	0.78	NQ	NQ	NQ	NQ	1.05096	0.611957	0.870482	0.695979
TC372102	Sedoheptulose-1,7-bisphosphatase, chloroplast precursor (Sedoheptulose bisphosphatase) (SBPase) (SED(1,7)P2ase) - Triticum aestivum (Wheat), partial (61%)	1	0.8	0.92	0.59	NA	NA	NA	NA	NA	NA	0.96	0.695
TC372109	Cysteine synthase (O-acetylserine sulfhydrylase) (O- acetylserine (Thiol)-lyase) - Triticum aestivum (Wheat), partial (90%)	0.84	1.11	0.9	0.94	NQ	NQ	NQ	NQ	NQ	NQ	0.87	1.025
TC372150	Chromosome chr11 scaffold_13, whole genome shotgun sequence - Vitis vinifera (Grape), partial (88%)	1.05	1.04	NA	NA	NA	NA	NA	NA	NA	NA	1.05	1.04
TC372159	Chitinase - Hordeum vulgare (Barley), partial (70%)	0.59	1.3	1.28	2.13	0.705434	4.05356	0.64	1.47	0.996542	1.66588	0.842395	2.12389
TC372166	PSBGer1 protein - Triticum aestivum (Wheat), complete	0.02	0.86	NA	NA	NA	NA	NA	NA	NA	NA	0.02	0.86
TC372207	Cinnamyl-alcohol dehydrogenase-like protein - Arabidopsis thaliana (Mouse-ear cress), partial (72%)	0.92	1.14	NA	NA	NA	NA	NA	NA	NA	NA	0.92	1.14
TC372232	Peroxidase precursor - Triticum aestivum (Wheat), complete	1.56	8.16	1.7	2.65	1.69383	3.28582	1.05	1.56	1.49349	2.80803	1.49946	3.69277
TC372252	Chromosome chr6 scaffold_3, whole genome shotgun sequence - Vitis vinifera (Grape), partial (29%)	1.41	0.39	NA	NA	NA	NA	NA	NA	NA	NA	1.41	0.39
TC372256	Chromosome chr14 scaffold_27, whole genome shotgun sequence - Vitis vinifera (Grape), partial (72%)	1.26	1.03	NA	NA	NA	NA	NA	NA	NA	NA	1.26	1.03
TC372333	Chromosome undetermined scaffold_119, whole genome shotgun sequence - Vitis vinifera (Grape), partial (39%)	0.79	0.94	NA	NA	NA	NA	NA	NA	NA	NA	0.79	0.94
TC372358	12-oxo-phytodienoic acid reductase - Zea mays (Maize), partial (85%)	1.04	1.2	NA	NA	NA	NA	NA	NA	NA	NA	1.04	1.2
TC372363	NAD-malate dehydrogenase precursor - Nicotiana tabacum (Common tobacco), partial (83%)	0.86	0.72	NA	NA	NA	NA	NA	NA	NA	NA	0.86	0.72
TC372386	Catalase isozyme 1 - Hordeum vulgare (Barley), partial (62%)	NQ	NQ	NA	NA	NA	NA	NA	NA	NA	NA	#DIV/0!	#DIV/0!
TC372416	Prolyl-tRNA synthetase - Raphanus sativus (Radish), partial (43%)	0.79	0.67	NA	NA	NA	NA	NA	NA	NA	NA	0.79	0.67
TC372427	Catalase-1 - Triticum aestivum (Wheat), partial (89%)	0.79	0.72	1.23	0.82	1.2895	0.900548	1.18	1.11	NA	NA	1.12238	0.887637
TC372436	Porphobilinogen deaminase - Triticum aestivum (Wheat), complete	1.31	0.91	1.09	0.77	NA	NA	1.13	0.78	1.10617	0.662176	1.15904	0.780544
TC372467	Serine hydroxymethyltransferase - Oryza sativa subsp. japonica (Rice), partial (75%)	1.03	0.91	NA	NA	NA	NA	NA	NA	NA	NA	1.03	0.91
TC372474	Chromosome chr4 scaffold_83, whole genome shotgun sequence - Vitis vinifera (Grape), partial (80%)	0.8	0.76	NA	NA	NA	NA	NA	NA	NA	NA	0.8	0.76
TC372539	Cell wall invertase - Lolium perenne (Perennial ryegrass), partial (41%)	0.88	1.33	NA	NA	NA	NA	NA	NA	NA	NA	0.88	1.33
TC372582	Methionine synthase 1 enzyme - Hordeum vulgare (Barley), partial (51%)	1.11	1.13	NA	NA	NQ	NQ	0.91	1.26	NA	NA	1.01	1.195
TC372631	oxygen-evolving complex precursor [Triticum aestivum]	0.76	0.33	NA	NA	NA	NA	NA	NA	NA	NA	0.76	0.33
TC372700	NADP-dependant malate dehydrogenase - Oplismenus compositus, partial (91%)	0.93	0.95	0.88	0.7	0.957706	0.650937	0.91	0.68	1.11059	0.712154	0.957659	0.738618
TC372703	Leucine aminopeptidase 3, chloroplast precursor - Arabidopsis thaliana (Mouse-ear cress), partial (44%)	0.87	1.28	NQ	NQ	0.861186	0.944001	NQ	NQ	1.1515	1.11644	0.960897	1.11348
TC372704	Chromosome chr15 scaffold_19, whole genome shotgun sequence - Vitis vinifera (Grape), partial (31%)	0.5	0.98	NA	NA	NA	NA	NA	NA	NA	NA	0.5	0.98
TC372713	Adenosine diphosphate glucose pyrophosphatase precursor - Triticum aestivum (Wheat), partial (86%)	1.6	0.91	NA	NA	NA	NA	NA	NA	NA	NA	1.6	0.91
TC372752	Mitogen-activated protein kinase 6 - Oryza sativa subsp. japonica (Rice), partial (75%)	1.66	1.67	NA	NA	NA	NA	NA	NA	NA	NA	1.66	1.67
TC372758	ESTs AU056822 - Oryza sativa subsp. japonica (Rice), partial (53%)	0.78	1.02	NA	NA	NA	NA	NA	NA	NA	NA	0.78	1.02
TC372767	4-methyl-5(B-hydroxyethyl)-thiazol monophosphate biosynthesis enzyme	1.1	1.29	NA	NA	0.838536	1.01636	0.77	1.24	NA	NA	0.902845	1.18212
TC372779	Chromosome undetermined scaffold_383, whole genome shotgun sequence - Vitis vinifera (Grape), partial (95%)	1.09	0.94	NA	NA	NA	NA	NA	NA	NA	NA	1.09	0.94
TC372807	Beta-1,3-glucanase - Triticum aestivum (Wheat), complete	1.88	4.6	1.3	3.86	1.52047	4.01657	1.7	3	1.58732	2.08148	1.59756	3.51161
TC372822	S-adenosylmethionine synthetase - Triticum monococcum (Einkorn wheat) (Small spelt), partial (84%)	NQ	NQ	NA	NA	NA	NA	NA	NA	NA	NA	#DIV/0!	#DIV/0!
TC372825	Asparaginyl-tRNA synthetase, cytoplasmic 3 - Arabidopsis thaliana (Mouse-ear cress), partial (83%)	1.13	0.68	NA	NA	NA	NA	NA	NA	NA	NA	1.13	0.68
TC372846	Chitinase - Hordeum vulgare (Barley), complete	NQ	NQ	2	2.84	NQ	NQ	1.52	3.92	1.56437	3.11977	1.69479	3.29326
TC372848	Putative uncharacterized protein	0.73	1.25	NA	NA	NA	NA	NA	NA	NA	NA	0.73	1.25
TC372876	Fructose-1,6-bisphosphatase 2 - Oryza sativa subsp. japonica (Rice), complete	1.04	1.23	NA	NA	NA	NA	NA	NA	NA	NA	1.04	1.23
TC372877	Chromosome chr1 scaffold_5, whole genome shotgun sequence - Vitis vinifera (Grape), partial (59%)	0.61	1.98	NA	NA	NA	NA	NA	NA	NA	NA	0.61	1.98
TC372882	Fructose-bisphosphate aldolase - Avena sativa (Oat), partial (86%)	0.96	0.56	0.72	0.68	0.614227	0.725491	1.03	0.62	NA	0.4185	0.831057	0.600798
TC372897	Putative uncharacterized protein	0.67	0.79	NA	NA	NA	NA	NA	NA	NA	NA	0.67	0.79
TC372974	Cell wall invertase - Lolium perenne (Perennial ryegrass), partial (67%)	1.02	1.79	NA	NA	NA	NA	NA	NA	NA	NA	1.02	1.79
TC373025	Aconitate hydratase 1	NA	NA	0.94	1.17	NA	NA	NA	NA	0.821947	1.25349	0.880973	1.21174
TC373029	Predicted protein - Physcomitrella patens subsp. patens, partial (78%)	0.96	0.65	NA	NA	NA	NA	NA	NA	NA	NA	0.96	0.65
TC373050	Chromosome chr4 scaffold_32, whole genome shotgun sequence - Vitis vinifera (Grape), partial (21%)	0.76	1.64	NA	NA	NA	NA	NA	NA	NA	NA	0.76	1.64
TC373057	Protein zx - Hordeum vulgare (Barley), partial (77%)	0.77	1.36	NA	NA	NA	NA	NA	NA	NA	NA	0.77	1.36
TC373141	Glyceraldehyde-3-phosphate dehydrogenase B, chloroplast precursor - Spinacia oleracea (Spinach), partial (65%)	1.05	0.83	0.88	0.39	0.772356	0.401406	0.71	0.47	0.727607	0.437683	0.827992	0.505818
TC373151	Putative uncharacterized protein	0.85	0.99	NA	NA	NA	NA	NA	NA	NA	NA	0.85	0.99
TC373160	Aconitate hydratase 1	NQ	NQ	NA	NA	NA	NA	NA	NA	NA	NA	#DIV/0!	#DIV/0!
TC373170	Class III chitinase - Oryza sativa (Rice), partial (73%)	0.97	2.24	0.78	1.99	0.732416	1.58353	0.94	1.33	1.01651	1.42089	0.887785	1.71288
TC373176	Elongation factor 1-alpha - Triticum aestivum (Wheat), partial (54%)	NQ	NQ	NQ	NQ	NQ	NQ	NQ	NQ	NQ	NQ	#DIV/0!	#DIV/0!
TC373189	Os01g0789500 protein - Oryza sativa subsp. japonica (Rice), complete	1.2	0.13	NA	NA	NA	NA	NA	NA	NA	NA	1.2	0.13
TC373287	Peroxidase 6 - Triticum monococcum (Einkorn wheat) (Small spelt), complete	0.47	0.71	0.62	0.84	0.620556	0.794458	1.1	0.77	1.09106	0.795544	0.780323	0.782
TC373313	PDI-like protein - Zea mays (Maize), partial (40%)	NA	NA	1.24	1.07	0.906783	0.953842	0.77	1.21	0.881997	1.26693	0.949695	1.12519
TC373326	Delta-aminolevulinic acid dehydratase, chloroplast precursor - Hordeum vulgare (Barley), partial (98%)	1.18	1.06	NA	NA	NA	NA	NA	NA	NA	NA	1.18	1.06
TC373401	Monodehydroascorbate reductase - Oryza sativa subsp. japonica (Rice), partial (51%)	NQ	NQ	NA	NA	NA	NA	NA	NA	NA	NA	#DIV/0!	#DIV/0!
TC373424	Pathogenisis-related protein 1.1 precursor - Triticum aestivum (Wheat), complete	1.64	5.94	1.44	4.88	1.19108	2.74791	1.28	5.66	1.17832	5.22989	1.34588	4.89156
TC373432	Arabinoxylan arabinofuranohydrolase isoenzyme AXAH-II - Hordeum vulgare (Barley), partial (47%)	0.61	1.5	0.83	0.79	NA	NA	NA	NA	NA	NA	0.72	1.145
TC373532	Chromosome chr16 scaffold_10, whole genome shotgun sequence - Vitis vinifera (Grape), partial (24%)	NA	NA	1.34	0.81	NA	NA	NA	NA	NA	NA	1.34	0.81
TC373606	2,3-bisphosphoglycerate-independent phosphoglycerate mutase - Mesembryanthemum crystallinum (Common ice plant), partial (50%)	NQ	NQ	NQ	NQ	NA	NA	NA	NA	NA	NA	#DIV/0!	#DIV/0!
TC373612	Glucose-6-phosphate isomerase - Triticum aestivum (Wheat), partial (47%)	1.16	0.9	NA	NA	NA	NA	NA	NA	NA	NA	1.16	0.9
TC373686	Quinone reductase 2 - Triticum monococcum (Einkorn wheat) (Small spelt), complete	0.92	1.3	NA	NA	NA	NA	NA	NA	NA	NA	0.92	1.3
TC373702	Cysteine synthase - Glycine max (Soybean), partial (62%)	1.6	0.87	2.17	0.89	NA	NA	NA	NA	NA	NA	1.885	0.88
TC373717	Os03g0305000 protein - Oryza sativa subsp. japonica (Rice), partial (87%)	0.29	0.72	NA	NA	NA	NA	NA	NA	NA	NA	0.29	0.72
TC373718	Phosphoglucomutase - Triticum aestivum (Wheat), complete	1.31	1.08	1.14	0.96	0.951763	0.759222	1.02	1	0.986371	0.942743	1.08163	0.948393
TC373897	Triticain gamma - Triticum aestivum (Wheat), complete	0.88	1.94	NA	NA	NA	NA	NA	NA	NA	NA	0.88	1.94
TC373907	Chromosome chr5 scaffold_67, whole genome shotgun sequence - Vitis vinifera (Grape), partial (44%)	0.22	0.16	NA	NA	NA	NA	NA	NA	NA	NA	0.22	0.16
TC373909	Chromosome chr2 scaffold_187, whole genome shotgun sequence - Vitis vinifera (Grape), partial (75%)	0.89	0.64	NA	NA	NA	NA	NA	NA	NA	NA	0.89	0.64
TC373913	Alanine aminotransferase 2 - Hordeum vulgare (Barley), complete	0.84	1.45	0.94	1.15	NA	NA	0.73	0.93	0.965347	1.20674	0.868837	1.18418
TC373937	Putative uncharacterized protein	0.57	1.22	NA	NA	NA	NA	NA	NA	NA	NA	0.57	1.22
TC373939	TaWIN1 - Triticum aestivum (Wheat), complete	0.72	0.86	NA	NA	NA	NA	NA	NA	NA	NA	0.72	0.86
TC373948	Predicted protein - Physcomitrella patens subsp. patens, partial (50%)	1.15	1.02	NA	NA	NA	NA	0.85	0.85	0.936479	1.08527	0.978826	0.985091
TC373954	Chromosome chr6 scaffold_25, whole genome shotgun sequence - Vitis vinifera (Grape), partial (26%)	NA	NA	NA	NA	NA	NA	1.07	0.9	NA	NA	1.07	0.9
TC373985	Lipase	0.77	2.23	0.72	1.24	0.64747	1.14858	0.89	1.14	0.948945	1.04862	0.795283	1.36144
TC374018	Chitinase IV - Triticum aestivum (Wheat), complete	1.52	6.42	1.29	3.42	1.24923	2.49077	NA	NA	1.20938	4.24338	1.31715	4.14354
TC374029	Coatomer subunit beta-2 - Oryza sativa subsp. japonica (Rice), partial (26%)	0.96	0.31	NA	NA	NA	NA	NA	NA	NA	NA	0.96	0.31
TC374074	Phosphomannomutase - Triticum aestivum (Wheat), complete	1.03	1.14	NA	NA	NA	NA	NA	NA	1.02115	1.14519	1.02557	1.1426
TC374082	Putative uncharacterized protein	1.4	0.17	NA	NA	NA	NA	NA	NA	NA	NA	1.4	0.17
TC374106	Glycine decarboxylase P subunit - x Tritordeum sp, partial (30%)	1.16	0.71	NA	NA	0.903094	0.90447	NQ	NQ	0.931549	0.987514	0.998214	0.867328
TC374108	Growth regulator like protein - Arabidopsis thaliana (Mouse-ear cress), partial (4%)	1.45	2.19	NA	NA	NA	NA	NA	NA	NA	NA	1.45	2.19
TC374137	phosphoglycerate mutase [Triticum aestivum]	0.87	1.55	NA	NA	NA	NA	NA	NA	NA	NA	0.87	1.55
TC374143	Chromosome chr12 scaffold_18, whole genome shotgun sequence - Vitis vinifera (Grape), partial (80%)	1.52	1.62	NA	NA	NA	NA	NA	NA	NA	NA	1.52	1.62
TC374171	TIA-1 related protein - Oryza sativa (Rice), partial (37%)	0.78	0.71	NA	NA	NA	NA	NA	NA	NA	NA	0.78	0.71
TC374177	Chloroplast nucleoid binding protein - Brachypodium sylvaticum (False brome), partial (35%)	1.01	3.82	0.85	1.22	NA	NA	NA	NA	1.00818	1.23222	0.95606	2.09074
TC374194	Putative uncharacterized protein	1.42	0.39	NA	NA	NA	NA	NA	NA	NA	NA	1.42	0.39
TC374282	Thylakoid lumen protein, chloroplast-like - Oryza sativa subsp. japonica (Rice), partial (73%)	0.75	0.4	NA	NA	NA	NA	NA	NA	NA	NA	0.75	0.4
TC374368	Ribulose bisphosphate carboxylase activase B - Triticum aestivum (Wheat), complete	0.98	0.55	1.32	0.44	1.02397	0.285648	0.62	0.14	NA	NA	0.985992	0.353912
TC374379	Os05g0304400 protein - Oryza sativa subsp. japonica (Rice), partial (88%)	1.01	1.18	NA	NA	NA	NA	NA	NA	0.790612	1.58341	0.900306	1.3817
TC374388	Aldose reductase - Zea mays (Maize), partial (60%)	0.67	1.04	NA	NA	NA	NA	NA	NA	NA	NA	0.67	1.04
TC374389	F1N21.10 - Arabidopsis thaliana (Mouse-ear cress), partial (76%)	1	1.32	0.87	0.83	0.787156	0.826975	0.98	0.99	0.913102	0.890679	0.910052	0.971531
TC374411	Chitinase 1 - Triticum aestivum (Wheat), complete	1.4	3.39	1.83	4.56	2.77707	5.3615	1.18	3.96	1.50022	2.56198	1.73746	3.9667
TC374447	Phosphoribosylformylglycinamidine synthase - Glycine max (Soybean), partial (27%)	0.72	0.92	NA	NA	NA	NA	NA	NA	NA	NA	0.72	0.92
TC374484	Chromosome chr6 scaffold_3, whole genome shotgun sequence - Vitis vinifera (Grape), partial (77%)	0.83	0.8	NA	NA	NA	NA	NA	NA	NA	NA	0.83	0.8
TC374496	Chromosome chr7 scaffold_20, whole genome shotgun sequence - Vitis vinifera (Grape), partial (76%)	1.23	1.04	NA	NA	NA	NA	NA	NA	NA	NA	1.23	1.04
TC374506	T25K16.8 - Arabidopsis thaliana (Mouse-ear cress), partial (45%)	1.28	0.72	NA	NA	NA	NA	0.98	0.74	NA	NA	1.13	0.73
TC374517	Leucine-rich repeat-containing extracellular glycoprotein precursor - Sorghum bicolor (Sorghum) (Sorghum vulgare), partial (70%)	0.79	1.14	1.17	2.82	0.971385	2.39619	1.07	3.21	0.944448	2.9343	0.989167	2.5001
TC374523	Ferredoxin-NADP reductase precursor - Zea mays (Maize), partial (96%)	1.13	1.09	NA	NA	NA	NA	NA	NA	NA	NA	1.13	1.09
TC374573	Thaumatin-like protein - Triticum aestivum (Wheat), complete	NA	NA	1.32	7.5	1.24163	10.1678	NA	NA	1.03878	11.199	1.20014	9.62227
TC374621	Glycine decarboxylase P subunit - x Tritordeum sp, partial (62%)	1.09	0.9	0.98	0.87	0.861889	0.729043	0.88	0.99	0.894266	0.932842	0.941231	0.884377
TC374682	Putative uncharacterized protein	0.89	3.76	0.69	1.88	NA	NA	1.52	1.73	1.59086	1.91402	1.17272	2.32101
TC374695	Vacuolar ATP synthase subunit B 1 - Hordeum vulgare (Barley), complete	0.08	0.79	NA	NA	NA	NA	NA	NA	NA	NA	0.08	0.79
TC374707	Monothiol glutaredoxin-S10 precursor - Oryza sativa subsp. japonica (Rice), partial (71%)	0.87	0.67	NA	NA	NA	NA	NA	NA	NA	NA	0.87	0.67
TC374726	PR17c precursor - Hordeum vulgare var. distichum (Two-rowed barley), complete	0.33	1.01	NA	NA	NA	NA	NA	NA	NA	NA	0.33	1.01
TC374741	Ketol-acid reductoisomerase	NA	NA	NA	NA	NA	NA	1.09	1	NA	NA	1.09	1
TC374761	Enolase - Oryza sativa subsp. japonica (Rice), partial (62%)	1.39	1.01	1.1	1.12	1.05733	0.89466	1.05	0.94	1.02578	1.07895	1.12462	1.00872
TC374772	Betaine-aldehyde dehydrogenase - Triticum aestivum (Wheat), complete	1.4	1.27	NA	NA	1.31768	1.38056	NA	NA	NA	NA	1.35884	1.32528
TC374782	Fructose-bisphosphate aldolase - Vitis vinifera (Grape), partial (61%)	NA	NA	0.64	0.92	NQ	NQ	NA	NA	0.654887	0.464667	0.647443	0.692334
TC374811	MutT/nudix protein-like - Oryza sativa subsp. japonica (Rice), partial (22%)	1.25	0.64	NA	NA	NA	NA	NA	NA	NA	NA	1.25	0.64
TC374841	NADPH-dependent mannose 6-phosphate reductase [Triticum aestivum]	1.02	1.22	NA	NA	NA	NA	NA	NA	NA	NA	1.02	1.22
TC374844	NADP-specific isocitrate dehydrogenase - Oryza sativa (Rice), partial (87%)	0.85	1.09	0.82	1.21	0.8392	0.937852	NA	NA	0.606774	0.909729	0.778993	1.0369
TC374860	Beta-1,3-glucanase - Triticum aestivum (Wheat), partial (87%)	1.61	4.58	1.42	2.97	1.3914	2.48958	1.65	2.88	1.65536	2.71141	1.54535	3.1262
TC374882	Cinnamyl alcohol dehydrogenase 1a - Festuca arundinacea (Tall fescue) (Schedonorus arundinaceus), partial (88%)	1.63	3.36	NA	NA	NA	NA	NA	NA	NA	NA	1.63	3.36
TC374976	Ribosomal protein L1 - Vitis vinifera (Grape), partial (50%)	0.97	0.22	NA	NA	NA	NA	NA	NA	NA	NA	0.97	0.22
TC374993	Glyceraldehyde-3-phosphate dehydrogenase - Triticum aestivum (Wheat), partial (85%)	1.65	0.77	NA	NA	NA	NA	NA	NA	NA	NA	1.65	0.77
TC374996	Serine carboxypeptidase 1 precursor (Serine carboxypeptidase I) (Carboxypeptidase C) (CP-MI) [Contains: Serine carboxypeptidase 1 chain A (Serine carboxypeptidase I chain A); Serine carboxypeptidase 1 chain B (Serine carboxypeptidase I chain B)] - Hordeum vulgare (Barley), partial (66%)	1.1	2.1	0.67	1.4	0.706523	1.42722	1.68	1.4	1.63005	1.24272	1.15731	1.51399
TC375009	UMP synthase - Oryza sativa (Rice), partial (39%)	1.09	1.41	NA	NA	NA	NA	NA	NA	NA	NA	1.09	1.41
TC375033	Cysteine synthase (O-acetylserine sulfhydrylase) (O- acetylserine (Thiol)-lyase) - Triticum aestivum (Wheat), partial (93%)	0.56	0.73	NA	NA	NA	NA	NA	NA	NA	NA	0.56	0.73
TC375037	Ribulose bisphosphate carboxylase small chain - Triticum aestivum (Wheat), complete	0.82	0.43	0.97	0.42	0.870377	0.407573	NA	NA	0.883041	0.51165	0.885855	0.442306
TC375213	Beta-glucanase - Hordeum vulgare (Barley), partial (90%)	1.15	2.74	0.98	2.39	1.05335	2.46674	1.66	2.35	1.67135	2.53721	1.30294	2.49679
TC375234	Chromosome chr2 scaffold_105, whole genome shotgun sequence - Vitis vinifera (Grape), partial (67%)	0.98	1.07	1.03	1.17	NA	NA	1	1.31	NA	NA	1.00333	1.18333
TC375372	Phosphoribosylformylglycinamidine synthase - Glycine max (Soybean), partial (15%)	0.93	1.42	NA	NA	NA	NA	NA	NA	NA	NA	0.93	1.42
TC375388	Pyrophosphate-dependent phosphofructokinase beta subunit - Citrus sinensis x Poncirus trifoliata, partial (48%)	1.08	1.12	NA	NA	NA	NA	NA	NA	NA	NA	1.08	1.12
TC375395	PR17d precursor - Hordeum vulgare var. distichum (Two-rowed barley), partial (94%)	1.13	1.52	NA	NA	NA	NA	NA	NA	NA	NA	1.13	1.52
TC375445	Os04g0111200 protein - Oryza sativa subsp. japonica (Rice), partial (98%)	0.66	0.73	NA	NA	0.40257	0.318821	NA	NA	NA	NA	0.531285	0.524411
TC375449	Mitochondrial aldehyde dehydrogenase - Secale cereale (Rye), partial (91%)	1.06	1.33	NA	NA	NA	NA	NA	NA	NA	NA	1.06	1.33
TC375473	Putative uncharacterized protein	1.06	2.21	NA	NA	NA	NA	NA	NA	1.04676	2.46247	1.05338	2.33624
TC375509	Isoform 2 of Q84K11 - Solanum lycopersicum (Tomato) (Lycopersicon esculentum), partial (67%)	0.94	1.23	NA	NA	NA	NA	NA	NA	NA	NA	0.94	1.23
TC375538	Glycine decarboxylase P subunit - x Tritordeum sp, partial (21%)	1.24	1.29	NA	NA	NA	NA	NA	NA	NA	NA	1.24	1.29
TC375637	HSP70 - Triticum aestivum (Wheat), partial (67%)	NA	NA	NQ	NQ	NA	NA	NA	NA	NA	NA	#DIV/0!	#DIV/0!
TC375673	Malate dehydrogenase - Vitis vinifera (Grape), partial (66%)	1.72	1.76	1.34	1.18	NA	NA	NA	NA	NA	NA	1.53	1.47
TC375696	Mitogen-activated protein kinase kinase 6 - Oryza sativa subsp. indica (Rice), complete	0.9	0.71	NA	NA	NA	NA	NA	NA	NA	NA	0.9	0.71
TC375742	40S ribosomal protein S14 - Zea mays (Maize), complete	1.91	0.2	NA	NA	NA	NA	NA	NA	NA	NA	1.91	0.2
TC375790	Peroxiredoxin-2E-2, chloroplast precursor - Oryza sativa subsp. japonica (Rice), partial (80%)	0.8	0.65	NA	NA	0.83602	0.834448	NA	NA	NA	NA	0.81801	0.742224
TC375794	Glycine cleavage system H protein, mitochondrial precursor - Oryza sativa subsp. indica (Rice), complete	0.94	1.12	NA	NA	NA	NA	NA	NA	0.859035	1.0166	0.899518	1.0683
TC375804	Chromosome chr6 scaffold_3, whole genome shotgun sequence - Vitis vinifera (Grape), partial (28%)	0.44	0.45	NA	NA	NA	NA	NA	NA	NA	NA	0.44	0.45
TC375813	Chromosome undetermined scaffold_1017, whole genome shotgun sequence - Vitis vinifera (Grape), partial (80%)	0.73	0.8	NA	NA	NA	NA	NA	NA	NA	NA	0.73	0.8
TC375834	Acetyl-coenzyme A carboxylase - Triticum aestivum (Wheat), complete	1.15	0.78	NA	NA	1.02935	0.496868	NA	NA	NA	NA	1.08967	0.638434
TC375854	Lipase	0.51	2.44	NA	NA	NA	NA	NA	NA	NA	NA	0.51	2.44
TC375936	Pyruvate dehydrogenase E1 alpha subunit - Zea mays (Maize), partial (87%)	0.83	0.56	NA	NA	NA	NA	NA	NA	NA	NA	0.83	0.56
TC375942	Phosphoglycerate kinase - Oryza sativa subsp. indica (Rice), complete	NA	NA	0.92	0.76	NA	NA	NA	NA	NA	NA	0.92	0.76
TC375951	Sulfite oxidase-like - Solanum tuberosum (Potato), partial (73%)	0.89	0.99	1.12	1.05	1.11691	0.887756	0.85	1.02	1.00296	1.2859	0.995974	1.04673
TC375987	Chromosome undetermined scaffold_30, whole genome shotgun sequence - Vitis vinifera (Grape), complete	0.99	1.29	0.73	1.03	1.06428	0.960686	0.96	0.82	0.931454	0.928962	0.935147	1.00593
TC376078	Monodehydroascorbate reductase - Zantedeschia aethiopica (White calla lily), partial (45%)	0.97	1.2	1.46	0.85	1.11531	0.769261	NA	NA	0.882162	1.12493	1.10687	0.986047
TC376136	Peroxidase 3 - Triticum monococcum (Einkorn wheat) (Small spelt), complete	1.29	3.86	1.29	1.6	1.40173	1.61706	1.98	1.89	1.85772	1.69811	1.56389	2.13303
TC376161	Beta-1,3-glucanase - Triticum aestivum (Wheat), complete	NA	NA	1.5	3.65	1.63818	4.21323	1.41	5.03	1.36895	3.61357	1.47928	4.1267
TC376190	Dehydrogenase E1 component beta subunit	1.05	0.76	NA	NA	NA	NA	NA	NA	NA	NA	1.05	0.76
TC376207	Thylakoid lumenal 21.5 kDa protein chloroplast	0.96	0.92	NA	NA	NA	NA	NA	NA	NA	NA	0.96	0.92
TC376215	Pyruvate kinase - Deschampsia antarctica (Antarctic hairgrass), partial (60%)	NQ	NQ	1.16	0.85	NA	NA	1.04	0.95	NA	NA	1.1	0.9
TC376257	Alcohol dehydrogenase class-3 (Alcohol dehydrogenase class-III) (S-(hydroxymethyl)glutathione dehydrogenase) - Oryza sativa subsp. indica (Rice), complete	0.69	1.33	NA	NA	NA	NA	NA	NA	NA	NA	0.69	1.33
TC376298	Peroxidase 3 - Triticum monococcum (Einkorn wheat) (Small spelt), partial (81%)	NQ	NQ	NA	NA	NA	NA	NA	NA	NA	NA	#DIV/0!	#DIV/0!
TC376299	Chromosome chr10 scaffold_81, whole genome shotgun sequence - Vitis vinifera (Grape), partial (18%)	1.66	1.48	NA	NA	NA	NA	NA	NA	NA	NA	1.66	1.48
TC376307	Fructose-bisphosphate aldolase - Avena sativa (Oat), partial (62%)	1.13	0.52	NA	NA	NA	NA	NA	NA	NA	NA	1.13	0.52
TC376336	Triticain alpha - Triticum aestivum (Wheat), complete	0.8	1.47	NA	NA	NA	NA	NA	NA	NA	NA	0.8	1.47
TC376405	Salt tolerance protein 5 - Beta vulgaris (Sugar beet), partial (56%)	1.42	0.41	NA	NA	NA	NA	NA	NA	NA	NA	1.42	0.41
TC376476	Superoxide dismutase [Cu-Zn] 4A - Zea mays (Maize), complete	1.09	1.6	NA	NA	NA	NA	NA	NA	NA	NA	1.09	1.6
TC376496	Cell division control protein 48 homolog D - Arabidopsis thaliana (Mouse-ear cress), partial (96%)	1.13	0.29	NA	NA	NA	NA	NA	NA	NA	NA	1.13	0.29
TC376536	O-methyltransferase 3 - Triticum aestivum (Wheat), complete	0.6	3.39	NA	NA	NA	NA	NA	NA	NA	NA	0.6	3.39
TC376573	Pathogenisis-related protein 1.1 precursor - Triticum aestivum (Wheat), complete	1.83	7.61	1.33	4.13	1.88387	7.81154	1.4	4.26	1.31868	4.76131	1.55251	5.71457
TC376658	Peroxidase 8 - Triticum monococcum (Einkorn wheat) (Small spelt), partial (77%)	NQ	NQ	0.92	1.57	0.894491	1.68592	NA	NA	NA	NA	0.907246	1.62796
TC376708	PfkB type carbohydrate kinase protein family-like - Oryza sativa subsp. japonica (Rice), partial (88%)	1.04	0.92	NA	NA	0.910788	1.07737	NA	NA	NA	NA	0.975394	0.998683
TC376723	Ribulose bisphosphate carboxylase/oxygenase activase A, chloroplast precursor - Hordeum vulgare (Barley), complete	1.09	0.34	NA	NA	NA	NA	NA	NA	0.588883	0.16768	0.839442	0.25384
TC376787	Os04g0129500 protein - Oryza sativa subsp. japonica (Rice), partial (68%)	1.23	1.12	NA	NA	NA	NA	NA	NA	NA	NA	1.23	1.12
TC376824	Allyl alcohol dehydrogenase - Nicotiana tabacum (Common tobacco), partial (61%)	1.38	2.36	NA	NA	NA	NA	NA	NA	NA	NA	1.38	2.36
TC376928	UMP synthase - Oryza sativa (Rice), partial (56%)	0.83	0.93	NA	NA	NA	NA	NA	NA	NA	NA	0.83	0.93
TC377022	Putative uncharacterized protein	0.88	0.42	NA	NA	NA	NA	NA	NA	NA	NA	0.88	0.42
TC377030	Non-cell-autonomous heat shock cognate protein 70 - Cucurbita maxima (Pumpkin) (Winter squash), partial (41%)	NQ	NQ	NA	NA	1.54681	1.05711	NA	NA	NA	NA	1.54681	1.05711
TC377125	Aconitate hydratase, cytoplasmic - Cucurbita maxima (Pumpkin) (Winter squash), partial (49%)	0.97	2.08	NQ	NQ	1.477	1.69599	NQ	NQ	0.981449	1.52411	1.14282	1.7667
TC377149	Chromosome chr18 scaffold_137, whole genome shotgun sequence - Vitis vinifera (Grape), partial (70%)	NQ	NQ	NQ	NQ	NQ	NQ	NA	NA	NQ	NQ	#DIV/0!	#DIV/0!
TC377252	Serine carboxypeptidase II-1 precursor (CP-MII.1) [Contains: Serine carboxypeptidase II-1 chain A; Serine carboxypeptidase II-1 chain B] - Hordeum vulgare (Barley), partial (56%)	1.08	0.6	NA	NA	NA	NA	NA	NA	NA	NA	1.08	0.6
TC377295	Elongation factor Tu - Oryza sativa subsp. indica (Rice), partial (55%)	0.93	0.5	0.81	0.65	NA	NA	0.87	0.61	NA	NA	0.87	0.586667
TC377308	Endochitinase precursor - Triticum aestivum (Wheat), partial (94%)	2.5	3.61	NA	NA	NA	NA	NA	NA	NA	NA	2.5	3.61
TC377328	Phosphoribulokinase, chloroplast precursor - Triticum aestivum (Wheat), complete	0.99	0.61	0.8	0.75	0.881224	0.727653	1.05	0.59	1.03328	0.544596	0.950901	0.64445
TC377344	Actin-2 - Oryza sativa subsp. indica (Rice), partial (92%)	1.07	0.71	NA	NA	NA	NA	NA	NA	NA	NA	1.07	0.71
TC377345	26S proteasome regulatory particle non-ATPase subunit3 - Oryza sativa subsp. japonica (Rice), partial (73%)	0.73	0.69	NA	NA	NA	NA	NA	NA	NA	NA	0.73	0.69
TC377347	Monodehydroascorbate reductase - Oryza sativa subsp. japonica (Rice), complete	1.02	1.19	NA	NA	1.10953	1.30502	1.18	1.21	0.737619	1.20948	1.01179	1.22863
TC377378	MtN19-like protein - Pisum sativum (Garden pea), partial (65%)	0.97	1.73	NA	NA	NA	NA	NA	NA	NA	NA	0.97	1.73
TC377391	Oligopeptidase B - Triticum aestivum (Wheat), complete	0.74	1.31	NA	NA	NA	NA	NA	NA	NA	NA	0.74	1.31
TC377444	Methylenetetrahydrofolate reductase - Triticum monococcum (Einkorn wheat) (Small spelt), partial (98%)	1.08	1.51	NA	NA	1.3867	1.77171	NA	NA	NA	NA	1.23335	1.64086
TC377449	Os05g0155000 protein - Oryza sativa subsp. japonica (Rice), partial (65%)	1.14	0.89	NA	NA	NA	NA	NA	NA	NA	NA	1.14	0.89
TC377518	Adenosylhomocysteinase - Hordeum vulgare (Barley), partial (57%)	NQ	NQ	NA	NA	NA	NA	NA	NA	NA	NA	#DIV/0!	#DIV/0!
TC377627	Hydroxyphenylpyruvate reductase - Solenostemon scutellarioides (Coleus) (Coleus blumei), partial (68%)	NQ	NQ	0.89	0.97	0.873032	0.801769	1.05	0.77	NA	NA	0.937677	0.847256
TC377637	Chromosome chr14 scaffold_21, whole genome shotgun sequence - Vitis vinifera (Grape), partial (86%)	0.95	0.84	1.03	1.05	0.982692	1.00183	0.87	1	0.880327	1.07011	0.942604	0.992388
TC377676	Peroxidase 3 - Triticum monococcum (Einkorn wheat) (Small spelt), partial (81%)	1.64	4.18	NA	NA	NA	NA	NA	NA	NA	NA	1.64	4.18
TC377742	Chromosome chr5 scaffold_58, whole genome shotgun sequence - Vitis vinifera (Grape), partial (63%)	NA	NA	NA	NA	NA	NA	1.16	1.75	NA	NA	1.16	1.75
TC377743	Pyruvate kinase - Citrus sinensis (Sweet orange), partial (52%)	1.11	1.04	NA	NA	1.02675	0.824599	NA	NA	0.913107	1.06766	1.01662	0.977421
TC377861	Beta-amylase - Hordeum vulgare (Barley), partial (47%)	NA	NA	0.38	2.84	NA	NA	NA	NA	0.864501	0.791388	0.622251	1.81569
TC377864	GAPA-2 - Arabidopsis thaliana, partial (75%)	0.92	0.85	0.69	0.45	0.533234	0.442507	0.57	0.55	0.583872	0.549733	0.659421	0.568448
TC377867	Apospory-associated protein C-like - Oryza sativa subsp. japonica (Rice), partial (88%)	0.69	0.88	NA	NA	NA	NA	0.78	0.72	NA	NA	0.735	0.8
TC377868	S-adenosylmethionine synthetase - Hordeum vulgare (Barley), complete	NQ	NQ	NA	NA	NA	NA	NA	NA	NA	NA	#DIV/0!	#DIV/0!
TC377898	Actin-7 - Oryza sativa subsp. indica (Rice), partial (73%)	0.97	0.52	NA	NA	NA	NA	NA	NA	NA	NA	0.97	0.52
TC377916	Putative uncharacterized protein	NQ	NQ	NA	NA	NA	NA	NA	NA	NA	NA	#DIV/0!	#DIV/0!
TC377956	Chromosome chr14 scaffold_27, whole genome shotgun sequence - Vitis vinifera (Grape), partial (42%)	1.98	0.89	NA	NA	NA	NA	NA	NA	NA	NA	1.98	0.89
TC377957	Chromosome chr16 scaffold_86, whole genome shotgun sequence - Vitis vinifera (Grape), partial (32%)	0.9	0.94	NA	NA	NA	NA	NA	NA	NA	NA	0.9	0.94
TC377988	Uroporphyrinogen decarboxylase - Hordeum vulgare (Barley), partial (65%)	1.11	0.69	1.09	0.78	0.806332	0.575268	1.22	0.68	1.26988	0.550405	1.09924	0.655135
TC377991	Plastid-specific ribosomal protein 2	1.18	0.31	NA	NA	NA	NA	NA	NA	NA	NA	1.18	0.31
TC378011	Cysteine proteinase inhibitor - Triticum aestivum (Wheat), partial (97%)	0.81	1.2	NA	NA	NA	NA	NA	NA	NA	NA	0.81	1.2
TC378070	Succinyl-CoA ligase beta subunit - Arabidopsis thaliana (Mouse-ear cress), partial (71%)	1.03	1	NA	NA	NA	NA	NA	NA	NA	NA	1.03	1
TC378074	Os05g0304400 protein - Oryza sativa subsp. japonica (Rice), complete	1.02	1.07	NA	NA	NA	NA	NA	NA	NA	NA	1.02	1.07
TC378108	Chromosome chr15 scaffold_40, whole genome shotgun sequence - Vitis vinifera (Grape), partial (44%)	1.01	1.49	NA	NA	NA	NA	NA	NA	NA	NA	1.01	1.49
TC378151	Chromosome chr9 scaffold_65, whole genome shotgun sequence - Vitis vinifera (Grape), partial (87%)	1.37	1.14	NA	NA	NA	NA	NA	NA	NA	NA	1.37	1.14
TC378157	Os09g0552600 protein - Oryza sativa subsp. japonica (Rice), partial (61%)	0.89	2.25	NA	NA	NA	NA	NA	NA	NA	NA	0.89	2.25
TC378163	Chromosome chr4 scaffold_6, whole genome shotgun sequence - Vitis vinifera (Grape), partial (53%)	0.98	1.6	1.25	1.99	1.34074	1.71789	1.05	1.39	0.984796	1.18513	1.12111	1.57661
TC378166	RuBisCO large subunit-binding protein subunit beta, chloroplast - Secale cereale (Rye), partial (68%)	1.55	0.97	1.62	0.87	NA	NA	NA	NA	NA	NA	1.585	0.92
TC378214	S-adenosylmethionine synthetase - Hordeum vulgare (Barley), partial (92%)	1.05	0.95	1.01	0.85	NA	NA	NA	NA	NA	NA	1.03	0.9
TC378215	Chromosome chr3 scaffold_8, whole genome shotgun sequence - Vitis vinifera (Grape), partial (81%)	1.36	0.91	NA	NA	NA	NA	NA	NA	NA	NA	1.36	0.91
TC378231	3-isopropylmalate dehydrogenase - Oryza sativa subsp. indica (Rice), partial (49%)	NA	NA	NA	NA	NA	NA	NA	NA	1.05254	0.89642	1.05254	0.89642
TC378276	Flavin containing polyamine oxidase precursor - Hordeum vulgare (Barley), partial (61%)	0.95	0.28	NA	NA	NA	NA	NA	NA	NA	NA	0.95	0.28
TC378300	Expressed protein - Oryza sativa subsp. japonica (Rice), partial (72%)	NA	NA	0.72	0.54	NA	NA	NA	NA	NA	NA	0.72	0.54
TC378338	Putative uncharacterized protein	1.46	1.49	NA	NA	NA	NA	NA	NA	NA	NA	1.46	1.49
TC378360	Chloroplast 30S ribosomal protein S2 - Triticum aestivum (Wheat), complete	0.92	0.07	NA	NA	NA	NA	NA	NA	NA	NA	0.92	0.07
TC378370	Chromosome chr4 scaffold_6, whole genome shotgun sequence - Vitis vinifera (Grape), partial (45%)	1.12	1.32	NA	NA	NA	NA	NA	NA	NA	NA	1.12	1.32
TC378390	Chromosome chr8 scaffold_29, whole genome shotgun sequence - Vitis vinifera (Grape), partial (76%)	0.8	0.74	NA	NA	NA	NA	NA	NA	NA	NA	0.8	0.74
TC378470	Chromosome chr19 scaffold_4, whole genome shotgun sequence - Vitis vinifera (Grape), partial (65%)	1.68	1.32	NA	NA	NA	NA	NA	NA	NA	NA	1.68	1.32
TC378539	Putative uncharacterized protein	1.42	1.37	NA	NA	NA	NA	NA	NA	NA	NA	1.42	1.37
TC378545	Catalase isozyme 1 - Hordeum vulgare (Barley), complete	NA	NA	NA	NA	NA	NA	NA	NA	NQ	NQ	#DIV/0!	#DIV/0!
TC378556	EF hand family protein, expressed - Oryza sativa subsp. japonica (Rice), complete	1.15	0.64	NA	NA	NA	NA	NA	NA	NA	NA	1.15	0.64
TC378565	Class III chitinase - Oryza sativa (Rice), partial (76%)	NA	NA	0.78	1.31	NA	NA	NA	NA	NA	NA	0.78	1.31
TC378613	Thaumatin-like protein - Triticum aestivum (Wheat), complete	0.82	9.74	1.76	10.71	NA	NA	1.17	44.09	1.3831	12.599	1.28328	19.2848
TC378616	Malate dehydrogenase - Triticum aestivum (Wheat), complete	NA	NA	1.22	0.77	0.993959	0.688805	NA	NA	NA	NA	1.10698	0.729402
TC378627	Peroxidase 1 - Triticum monococcum (Einkorn wheat) (Small spelt), complete	0.61	6.04	1.59	7.75	1.31263	37.2053	NA	NA	NA	NA	1.17088	16.9984
TC378636	Vacuolar invertase - Triticum aestivum (Wheat), complete	0.81	1.71	NA	NA	NA	NA	NA	NA	NA	NA	0.81	1.71
TC378640	Chitinase - Hordeum vulgare (Barley), partial (94%)	1.78	6.85	NQ	NQ	1.73983	4.91226	NQ	NQ	NQ	NQ	1.75991	5.88113
TC378643	Putative uncharacterized protein	0.77	0.94	0.87	0.6	NA	NA	0.89	0.55	NA	NA	0.843333	0.696667
TC378665	Citrate synthase - Oryza sativa subsp. japonica (Rice), complete	1.14	0.86	NA	NA	NA	NA	NA	NA	NA	NA	1.14	0.86
TC378706	Ribulose bisphosphate carboxylase small chain - Triticum aestivum (Wheat), complete	1.71	0.1	NA	NA	NA	NA	NA	NA	NA	NA	1.71	0.1
TC378813	Phopholipase D - Lolium temulentum (Darnel ryegrass), partial (34%)	1.13	1.18	NA	NA	NA	NA	NA	NA	NA	NA	1.13	1.18
TC378817	Glycoside hydrolase family 28	1.01	1.92	NA	NA	NA	NA	NA	NA	NA	NA	1.01	1.92
TC378828	Fructose-bisphosphate aldolase - Oryza sativa subsp. japonica (Rice), partial (66%)	1.38	1.02	NA	NA	NQ	NQ	NA	NA	NA	NA	1.38	1.02
TC378848	ATP citrate lyase alpha subunit - Glycyrrhiza uralensis, complete	1.2	1.1	NA	NA	NA	NA	NA	NA	NA	NA	1.2	1.1
TC378856	Root border cell-specific protein - Pisum sativum (Garden pea), partial (78%)	0.75	1.03	0.76	0.73	0.686621	0.818277	1.13	0.96	0.955739	0.856823	0.856472	0.87902
TC378861	60S ribosomal protein L6 - Triticum aestivum (Wheat), complete	1.28	0.75	NA	NA	NA	NA	NA	NA	NA	NA	1.28	0.75
TC378863	Fd-GOGAT protein - Oryza sativa (Rice), partial (42%)	0.81	1.17	NA	NA	0.964923	0.613552	NQ	NQ	NQ	NQ	0.887462	0.891776
TC378905	Pyruvate kinase - Oryza sativa subsp. japonica (Rice), partial (96%)	0.78	1.14	NA	NA	NA	NA	NA	NA	NA	NA	0.78	1.14
TC378916	Endochitinase precursor - Triticum aestivum (Wheat), partial (61%)	1.5	10.35	1.81	17.28	2.62249	16.4696	NA	NA	1.31831	3.19826	1.8127	11.8245
TC378948	Chromosome chr1 scaffold_5, whole genome shotgun sequence - Vitis vinifera (Grape), partial (78%)	0.88	1.15	NA	NA	NA	NA	NA	NA	0.702217	1.12641	0.791108	1.13821
TC378957	Isopentenyl pyrophosphate isomerase - Zea mays (Maize), partial (97%)	0.56	1.13	NA	NA	NA	NA	NA	NA	NA	NA	0.56	1.13
TC379054	Chloroplast oxygen-evolving enhancer protein 1 - Leymus chinensis, partial (69%)	1.32	1.04	NA	NA	NA	NA	NA	NA	NA	NA	1.32	1.04
TC379055	Putative uncharacterized protein	1.4	3.33	1.58	1.51	1.43913	1.72131	0.92	2.69	NA	NA	1.33478	2.31283
TC379077	PR17c precursor - Hordeum vulgare var. distichum (Two-rowed barley), partial (95%)	1.26	4.15	1.43	2.47	1.11784	3.03407	1.55	2.08	1.45936	1.9694	1.36344	2.74069
TC379078	Glutamate decarboxylase isozyme 1 - Nicotiana tabacum (Common tobacco), partial (78%)	1.42	1.11	NA	NA	NA	NA	NA	NA	0.900722	1.16697	1.16036	1.13848
TC379143	Thaumatin-like protein TLP8 - Hordeum vulgare (Barley), partial (97%)	NA	NA	2.72	8	NA	NA	NA	NA	NA	NA	2.72	8
TC379170	Os12g0430000 protein - Oryza sativa subsp. japonica (Rice), partial (90%)	2.11	1.4	NA	NA	NA	NA	NA	NA	NA	NA	2.11	1.4
TC379178	Glucan endo-1,3-beta-D-glucosidase - Secale cereale (Rye), partial (94%)	NQ	NQ	NQ	NQ	NA	NA	NA	NA	NA	NA	#DIV/0!	#DIV/0!
TC379244	6-phosphogluconate dehydrogenase, decarboxylating - Oryza sativa subsp. japonica (Rice), partial (55%)	1.66	0.97	NA	NA	NA	NA	NA	NA	NA	NA	1.66	0.97
TC379246	5,10-methylene-tetrahydrofolate dehydrogenase/5,10-methenyl- tetrahydrofolate cyclohydrolase - Triticum monococcum (Einkorn wheat) (Small spelt), complete	1.86	0.82	NA	NA	NA	NA	NA	NA	NA	NA	1.86	0.82
TC379293	Glyceraldehyde-3-phosphate dehydrogenase A, chloroplast precursor - Spinacia oleracea (Spinach), partial (71%)	NQ	NQ	NA	NA	NA	NA	NA	NA	NA	NA	#DIV/0!	#DIV/0!
TC379318	Glucan endo-1,3-beta-glucosidase isoenzyme I - Hordeum vulgare (Barley), partial (89%)	1.37	0.73	0.73	1.63	NA	NA	0.83	1.03	NA	NA	0.976667	1.13
TC379342	Peroxidase 2 - Triticum monococcum (Einkorn wheat) (Small spelt), complete	1.63	9.28	1.45	4.43	NA	NA	1.78	3.57	1.14686	1.47566	1.50172	4.68891
TC379356	ATP-dependent Clp protease ATP-binding subunit clpA homolog CD4B, chloroplast precursor - Solanum lycopersicum (Tomato) (Lycopersicon esculentum), partial (66%)	0.7	0.4	NA	NA	NA	NA	NA	NA	NA	NA	0.7	0.4
TC379364	Extracellular invertase - Triticum monococcum (Einkorn wheat) (Small spelt), partial (43%)	0.72	5.32	NA	NA	NA	NA	NA	NA	NA	NA	0.72	5.32
TC379370	GAD1 - Hordeum vulgare (Barley), partial (38%)	1.03	0.92	NA	NA	NA	NA	NA	NA	NA	NA	1.03	0.92
TC379382	Chromosome chr5 scaffold_72, whole genome shotgun sequence - Vitis vinifera (Grape), partial (98%)	2.28	0.81	NA	NA	NA	NA	NA	NA	NA	NA	2.28	0.81
TC379387	Pathogenesis-related protein 1 - Triticum aestivum (Wheat), complete	1.93	12.42	1.74	3.9	1.12831	3.15207	1.09	5.17	1.1821	6.73305	1.41408	6.27502
TC379406	Chromosome undetermined scaffold_91, whole genome shotgun sequence - Vitis vinifera (Grape), partial (66%)	0.94	0.7	NA	NA	NA	NA	NA	NA	NA	NA	0.94	0.7
TC379426	Chromosome chr19 scaffold_4, whole genome shotgun sequence - Vitis vinifera (Grape), partial (53%)	0.91	0.7	NA	NA	NA	NA	NA	NA	NA	NA	0.91	0.7
TC379521	3-isopropylmalate dehydrogenase, chloroplast precursor - Solanum tuberosum (Potato), partial (67%)	NQ	NQ	NA	NA	NA	NA	NA	NA	NA	NA	#DIV/0!	#DIV/0!
TC379538	Os05g0295800 protein - Oryza sativa subsp. japonica (Rice), partial (91%)	NA	NA	NA	NA	NA	NA	1.04	1.13	NA	NA	1.04	1.13
TC379585	Chromosome chr8 scaffold_23, whole genome shotgun sequence - Vitis vinifera (Grape), partial (96%)	0.61	0.81	NA	NA	NA	NA	NA	NA	NA	NA	0.61	0.81
TC379599	UDP-glucosyltransferase BX9 - Zea mays (Maize), partial (58%)	0.93	1.77	NA	NA	NA	NA	NA	NA	NA	NA	0.93	1.77
TC379608	Glucose-6-phosphate isomerase - Oryza sativa subsp. japonica (Rice), partial (74%)	NA	NA	1.08	1.2	NA	NA	NA	NA	NA	NA	1.08	1.2
TC379639	Peptidyl-prolyl cis-trans isomerase - Oryza sativa subsp. japonica (Rice), partial (72%)	0.93	0.79	NA	NA	NA	NA	NA	NA	NA	NA	0.93	0.79
TC379671	Peroxidase - Populus kitakamiensis (Aspen) (Populus sieboldii x Populusgrandidentata), partial (80%)	1.03	1.86	0.65	1.09	0.644874	1.07815	NA	NA	NQ	NQ	0.774958	1.34272
TC379678	Chromosome chr16 scaffold_10, whole genome shotgun sequence - Vitis vinifera (Grape), partial (92%)	0.76	1.15	0.95	0.74	0.765824	0.573482	0.97	1.08	0.92891	0.728507	0.874947	0.854398
TC379685	Actin - Musa ABB Group, partial (67%)	NA	NA	1.18	0.67	NA	NA	NA	NA	0.978569	0.689391	1.07928	0.679696
TC379713	Cytochrome b5 - Oryza sativa subsp. japonica (Rice), partial (93%)	0.94	1.38	NA	NA	NA	NA	NA	NA	NA	NA	0.94	1.38
TC379727	Fructose-bisphosphate aldolase - Avena sativa (Oat), partial (64%)	0.83	0.57	NA	NA	NA	NA	NQ	NQ	NQ	NQ	0.83	0.57
TC379772	Glucan endo-1,3-beta-glucosidase GV ((1->3)-beta-glucan endohydrolase GV) ((1->3)-beta-glucanase isoenzyme GV) - Hordeum vulgare (Barley), complete	1.1	1.67	NA	NA	NA	NA	NA	NA	NA	NA	1.1	1.67
TC379846	Beta-1,3-glucanase - Triticum aestivum (Wheat), partial (64%)	1.43	4.34	NQ	NQ	NA	NA	1.21	1.41	NA	NA	1.32	2.875
TC379912	Serine/threonine protein kinase - Plesiocystis pacifica SIR-1, partial (3%)	0.89	1.3	NA	NA	1.14348	0.777296	0.97	1	NA	NA	1.00116	1.02577
TC379952	Serine-glyoxylate aminotransferase - Spirodela polyrrhiza (Giant duckweed), partial (77%)	0.79	1.34	NQ	NQ	NA	NA	NA	NA	NQ	NQ	0.79	1.34
TC380149	Chromosome chr11 scaffold_13, whole genome shotgun sequence - Vitis vinifera (Grape), partial (94%)	0.83	1.31	1.13	0.98	NA	NA	NA	NA	NA	NA	0.98	1.145
TC380175	Adenosine kinase-like protein - Oryza sativa subsp. japonica (Rice), partial (91%)	1.02	1.05	NA	NA	NA	NA	NA	NA	NA	NA	1.02	1.05
TC380229	Beta-galactosidase 8 precursor - Oryza sativa subsp. japonica (Rice), partial (23%)	0.26	0.98	NA	NA	NA	NA	NA	NA	NA	NA	0.26	0.98
TC380292	Thaumatin-like protein - Triticum aestivum (Wheat), complete	NA	NA	NA	NA	NA	NA	1.32	51.68	1.18239	959.502	1.2512	505.591
TC380296	Os08g0398700 protein - Oryza sativa subsp. japonica (Rice), partial (58%)	0.69	0.94	NA	NA	NA	NA	NA	NA	NA	NA	0.69	0.94
TC380355	Chromosome chr7 scaffold_20, whole genome shotgun sequence - Vitis vinifera (Grape), partial (42%)	1.08	2.06	NA	NA	NA	NA	NA	NA	NA	NA	1.08	2.06
TC380416	Chromosome chr5 scaffold_64, whole genome shotgun sequence - Vitis vinifera (Grape), partial (62%)	1.18	0.55	NA	NA	NA	NA	NA	NA	NA	NA	1.18	0.55
TC380466	Alcohol dehydrogenase ADH2H - Triticum aestivum (Wheat), partial (72%)	0.57	1.15	NA	NA	NA	NA	NA	NA	NA	NA	0.57	1.15
TC380467	Chromosome chr2 scaffold_112, whole genome shotgun sequence - Vitis vinifera (Grape), partial (50%)	1.99	0.79	NA	NA	NA	NA	NA	NA	NA	NA	1.99	0.79
TC380500	Phosphoglucomutase - Triticum aestivum (Wheat), partial (29%)	1.02	1.27	NA	NA	NA	NA	NA	NA	NA	NA	1.02	1.27
TC380517	Putative uncharacterized protein	1.11	3.81	0.98	1.56	0.787354	1.22063	1.41	1.54	1.49244	1.61359	1.15596	1.94884
TC380604	Beta-glucanase - Hordeum vulgare (Barley), partial (76%)	1.56	2.22	0.88	2.14	1.08516	1.96531	1.79	1.95	1.66484	1.58389	1.396	1.97184
TC380643	Wound-inducible carboxypeptidase - Solanum lycopersicum (Tomato) (Lycopersicon esculentum), partial (38%)	1.03	1.3	NA	NA	NA	NA	NA	NA	NA	NA	1.03	1.3
TC380647	Monodehydroascorbate reductase - Oryza sativa subsp. japonica (Rice), partial (91%)	1.06	1.4	NA	NA	NA	NA	NA	NA	NA	NA	1.06	1.4
TC380660	Dihydrolipoyl dehydrogenase - Oryza sativa subsp. japonica (Rice), partial (39%)	1.22	0.8	NA	NA	NA	NA	NA	NA	NA	NA	1.22	0.8
TC380708	HSP70 precursor - Hordeum vulgare (Barley), partial (54%)	2.01	0.54	NA	NA	NA	NA	NA	NA	NA	NA	2.01	0.54
TC380882	DnaK-type molecular chaperone hsp70-rice - Oryza sativa subsp. japonica (Rice), partial (77%)	1.16	0.84	1.22	0.97	NA	NA	NA	NA	0.863994	1.02517	1.08133	0.945057
TC380917	Glyceraldehyde-3-phosphate dehydrogenase A, chloroplast precursor - Zea mays (Maize), partial (73%)	1.03	0.84	0.53	0.53	0.636973	0.399753	NQ	NQ	NQ	NQ	0.732324	0.589918
TC381050	Chromosome chr14 scaffold_9, whole genome shotgun sequence - Vitis vinifera (Grape), partial (63%)	1.09	0.78	NA	NA	NA	NA	NA	NA	NA	NA	1.09	0.78
TC381051	Chromosome chr8 scaffold_34, whole genome shotgun sequence - Vitis vinifera (Grape), partial (59%)	1.52	0.15	NA	NA	NA	NA	NA	NA	NA	NA	1.52	0.15
TC381068	Putative uncharacterized protein	1.28	0.37	NA	NA	NA	NA	NA	NA	NA	NA	1.28	0.37
TC381113	Chalcone isomerase-like - Oryza sativa subsp. japonica (Rice), partial (62%)	1.63	1.17	NA	NA	NA	NA	NA	NA	NA	NA	1.63	1.17
TC381122	Ribulose bisphosphate carboxylase small chain - Secale cereale (Rye), complete	NQ	NQ	NA	NA	NA	NA	NA	NA	NA	NA	#DIV/0!	#DIV/0!
TC381140	Peroxidase - Citrus maxima (Pummelo) (Citrus grandis), partial (65%)	NA	NA	NA	NA	NA	NA	1.71	1.21	2.02556	1.24527	1.86778	1.22763
TC381268	Thaumatin-like protein TLP4 - Hordeum vulgare (Barley), complete	5.31	3.85	NA	NA	NA	NA	NA	NA	NA	NA	5.31	3.85
TC381278	Phosphoglycerate kinase, chloroplast precursor - Triticum aestivum (Wheat), complete	0.95	0.68	0.54	0.5	0.511472	0.468705	1.03	0.68	1.04236	0.703429	0.814767	0.606427
TC381410	Leucine aminopeptidase 3, chloroplast precursor - Arabidopsis thaliana (Mouse-ear cress), partial (45%)	1.08	1.36	1.02	0.95	1.02084	0.880798	0.93	1.18	0.937439	1.17966	0.997656	1.11009
TC381433	Glucan endo-1,3-beta-glucosidase precursor ((1->3)-beta- glucan endohydrolase) ((1->3)-beta-glucanase) - Triticum aestivum (Wheat), partial (41%)	NA	NA	NA	NA	NA	NA	1	1.24	NA	NA	1	1.24
TC381495	Alpha-galactosidase - Hordeum vulgare (Barley), partial (94%)	0.84	1.57	0.83	1.05	0.928537	1.04086	0.95	1.16	0.910654	1.19805	0.891838	1.20378
TC381501	Chitinase - Poa pratensis (Kentucky bluegrass) (Phalaris japonica), partial (61%)	0.75	0.88	NA	NA	0.616852	1.38303	NA	NA	1.02358	0.887859	0.79681	1.0503
TC381575	6-phosphogluconate dehydrogenase, decarboxylating - Zea mays (Maize), partial (81%)	NA	NA	0.8	0.8	NA	NA	1.02	0.97	NA	NA	0.91	0.885
TC381713	Cysteine synthase (O-acetylserine sulfhydrylase) (O- acetylserine (Thiol)-lyase) - Triticum aestivum (Wheat), partial (74%)	NQ	NQ	NA	NA	1.23575	1.03479	0.92	1.34	NA	NA	1.07788	1.18739
TC381807	F23N19.15 - Arabidopsis thaliana (Mouse-ear cress), partial (82%)	1.09	0.83	NA	NA	NA	NA	NA	NA	NA	NA	1.09	0.83
TC381810	Peroxidase precursor - Triticum aestivum (Wheat), partial (97%)	NQ	NQ	NQ	NQ	NA	NA	NA	NA	NA	NA	#DIV/0!	#DIV/0!
TC381964	Ribulose bisphosphate carboxylase small chain - Secale cereale (Rye), partial (85%)	0.73	0.53	NA	NA	NA	NA	NA	NA	NA	NA	0.73	0.53
TC381980	Catalase isozyme 2 - Hordeum vulgare (Barley), complete	1.4	1.96	1.54	1.33	1.49349	1.27327	1.15	2.63	1.17724	2.4063	1.35215	1.91991
TC382057	Presequence protease 2, chloroplast/mitochondrial precursor - Arabidopsis thaliana (Mouse-ear cress), partial (28%)	NQ	NQ	1.36	0.95	NA	NA	1.05	1.07	0.826318	0.888127	1.07877	0.969376
TC382100	41 kD chloroplast nucleoid DNA binding protein	1.33	7.64	1.69	3.78	NA	NA	NA	NA	NA	NA	1.51	5.71
TC382141	Os04g0397100 protein - Oryza sativa subsp. japonica (Rice), partial (78%)	0.58	0.39	NA	NA	NA	NA	NA	NA	NA	NA	0.58	0.39
TC382168	Putative uncharacterized protein	2.12	0.47	NA	NA	NA	NA	NA	NA	NA	NA	2.12	0.47
TC382178	Dihydrolipoamide dehydrogenase precursor - Solanum tuberosum (Potato), partial (67%)	1.52	1.38	NA	NA	NA	NA	NA	NA	NA	NA	1.52	1.38
TC382261	Glycine decarboxylase P subunit - x Tritordeum sp, partial (32%)	NQ	NQ	0.97	0.93	NA	NA	0.98	0.87	NA	NA	0.975	0.9
TC382263	Beta-1,3-glucanase - Triticum aestivum (Wheat), partial (65%)	1.57	3.15	NA	NA	1.15592	2.0643	NA	NA	NA	NA	1.36296	2.60715
TC382278	Chromosome undetermined scaffold_133, whole genome shotgun sequence - Vitis vinifera (Grape), partial (60%)	NQ	NQ	NA	NA	NA	NA	NA	NA	NA	NA	#DIV/0!	#DIV/0!
TC382279	Os08g0485400 protein - Oryza sativa subsp. japonica (Rice), partial (96%)	0.87	1.14	NA	NA	NA	NA	NA	NA	NA	NA	0.87	1.14
TC382319	Chromosome undetermined scaffold_133, whole genome shotgun sequence - Vitis vinifera (Grape), partial (59%)	0.72	2.06	NA	NA	NA	NA	NA	NA	NA	NA	0.72	2.06
TC382459	Coproporphyrinogen III oxidase, chloroplast precursor - Hordeum vulgare (Barley), partial (67%)	1.47	1.25	1.45	0.88	NA	NA	NA	NA	NA	NA	1.46	1.065
TC382536	Peroxidase 8 - Triticum monococcum (Einkorn wheat) (Small spelt), partial (76%)	NA	NA	NA	NA	NA	NA	NA	NA	1.15712	1.47853	1.15712	1.47853
TC382571	Chromosome chr18 scaffold_1, whole genome shotgun sequence - Vitis vinifera (Grape), partial (21%)	NA	NA	NA	NA	1.18266	0.731403	NA	NA	0.676344	0.97701	0.929504	0.854207
TC382617	Monodehydroascorbate reductase - Oryza sativa subsp. japonica (Rice), partial (48%)	NA	NA	NA	NA	NA	NA	1.18	1.31	NA	NA	1.18	1.31
TC382638	Formate--tetrahydrofolate ligase - Spinacia oleracea (Spinach), partial (78%)	1.17	1.14	NA	NA	NA	NA	NA	NA	NA	NA	1.17	1.14
TC382653	Putative uncharacterized protein	0.45	0.36	NA	NA	NA	NA	NA	NA	NA	NA	0.45	0.36
TC382663	Catalase-1 - Triticum aestivum (Wheat), complete	1.09	0.81	1.04	1.09	0.90775	0.96844	1.61	1.49	1.06311	1.00514	1.14217	1.07272
TC382684	Cellulase homolog - Nicotiana alata (Winged tobacco) (Persian tobacco), partial (70%)	1	1.02	NA	NA	0.892896	1.01136	NA	NA	0.966082	1.06101	0.952993	1.03079
TC382697	Chromosome chr8 scaffold_34, whole genome shotgun sequence - Vitis vinifera (Grape), partial (78%)	1.74	0.63	NA	NA	0.66952	0.653367	NA	NA	NA	NA	1.20476	0.641683
TC382719	Peroxidase precursor - Triticum aestivum (Wheat), complete	1.25	3.05	NA	NA	NA	NA	NA	NA	NA	NA	1.25	3.05
TC382786	Ferredoxin-sulfite reductase precursor - Zea mays (Maize), partial (97%)	1.01	1.09	1.08	0.89	1.12836	0.727065	NA	NA	NA	NA	1.07279	0.902355
TC382802	Cytosolic glutathione reductase - Triticum monococcum (Einkorn wheat) (Small spelt), partial (60%)	0.93	1.57	NA	NA	NA	NA	NA	NA	NA	NA	0.93	1.57
TC382873	Chloroplast heat shock protein 70 - Pennisetum americanum (Pearl millet), partial (94%)	1.31	1.11	1.39	0.87	1.6311	0.80559	1.22	1.18	1.29801	1.03427	1.36982	0.999971
TC382880	FAD-linked oxidoreductase BG60 - Cynodon dactylon (Bermuda grass), partial (47%)	0.95	4.93	1.1	1.56	1.06726	1.78723	1.16	1.79	1.04941	1.84866	1.06533	2.38318
TC382887	Chromosome chr2 scaffold_11, whole genome shotgun sequence - Vitis vinifera (Grape), partial (47%)	1	1.83	NA	NA	NA	NA	NA	NA	0.928006	1.60821	0.964003	1.7191
TC383011	Thioredoxin reductase - Triticum aestivum (Wheat), complete	0.78	0.97	NA	NA	NA	NA	NA	NA	NA	NA	0.78	0.97
TC383017	Fructokinase-1 - Zea mays (Maize), complete	0.74	1.45	NA	NA	NA	NA	NA	NA	NA	NA	0.74	1.45
TC383026	Cinnamyl alcohol dehydrogenase - Lolium perenne (Perennial ryegrass), partial (57%)	0.91	0.85	0.77	0.85	NA	NA	NA	NA	0.628048	1.14077	0.769349	0.946923
TC383145	Fructan exohydrolase - Triticum aestivum (Wheat), complete	NA	NA	NA	NA	0.640742	0.904007	NA	NA	NA	NA	0.640742	0.904007
TC383251	Adenosine 5'-phosphosulfate reductase 1 - Zea mays (Maize), partial (58%)	0.66	0.43	NA	NA	NA	NA	NA	NA	NA	NA	0.66	0.43
TC383256	Chromosome chr9 scaffold_7, whole genome shotgun sequence - Vitis vinifera (Grape), partial (55%)	0.95	1.82	NA	NA	NA	NA	NA	NA	NA	NA	0.95	1.82
TC383288	Os06g0548100 protein - Oryza sativa subsp. japonica (Rice), partial (7%)	0.86	2.26	1.49	2.19	NA	NA	1.4	2.04	1.27913	2.26252	1.25728	2.18813
TC383313	Cytosolic aldehyde dehydrogenase - Leymus chinensis, partial (69%)	0.88	0.67	NA	NA	NA	NA	NA	NA	0.966412	0.872347	0.923206	0.771174
TC383362	Putative uncharacterized protein	0.96	3.82	0.96	1.49	NA	NA	1.59	1.35	1.52696	1.28981	1.25924	1.98745
TC383364	MSI - Triticum aestivum (Wheat), complete	2.08	0.75	NA	NA	NA	NA	NA	NA	NA	NA	2.08	0.75
TC383402	Beta-1,3-glucanase - Triticum aestivum (Wheat), partial (66%)	NA	NA	1.59	2.16	NA	NA	NA	NA	NA	NA	1.59	2.16
TC383447	Chromosome chr16 scaffold_10, whole genome shotgun sequence - Vitis vinifera (Grape), partial (48%)	0.99	1.15	NA	NA	NA	NA	NA	NA	NA	NA	0.99	1.15
TC383565	Chromosome chr4 scaffold_73, whole genome shotgun sequence - Vitis vinifera (Grape), partial (38%)	0.99	3.37	NA	NA	NA	NA	NA	NA	NA	NA	0.99	3.37
TC383617	Peroxidase 8 - Triticum monococcum (Einkorn wheat) (Small spelt), partial (97%)	0.96	2.83	NA	NA	NA	NA	0.97	1.81	0.98811	1.63906	0.972703	2.09302
TC383624	Peroxidase 6 - Triticum monococcum (Einkorn wheat) (Small spelt), partial (46%)	0.97	1.13	NA	NA	NA	NA	NA	NA	NA	NA	0.97	1.13
TC383636	Ferredoxin-NADP(H) oxidoreductase - Triticum aestivum (Wheat), partial (56%)	1.17	0.96	1.3	0.69	1.16146	0.710843	1.01	0.9	NA	NA	1.16037	0.815211
TC383645	Polyubiquitin - Oryza sativa subsp. japonica (Rice), partial (57%)	1.08	1.2	NA	NA	NA	NA	NA	NA	NA	NA	1.08	1.2
TC383752	Beta-glucosidase - Triticum aestivum (Wheat), complete	NA	NA	NA	NA	NA	NA	1.14	0.52	NA	NA	1.14	0.52
TC383819	Putative uncharacterized protein	NA	NA	1.84	1.76	NA	NA	NA	NA	NA	NA	1.84	1.76
TC383884	Enolase - Oryza sativa subsp. japonica (Rice), complete	1.17	1.18	NQ	NQ	NQ	NQ	NQ	NQ	NQ	NQ	1.17	1.18
TC383892	Chromosome chr13 scaffold_17, whole genome shotgun sequence - Vitis vinifera (Grape), partial (79%)	4.55	1.88	NA	NA	NA	NA	NA	NA	NA	NA	4.55	1.88
TC383921	Chromosome chr4 scaffold_6, whole genome shotgun sequence - Vitis vinifera (Grape), partial (97%)	1.11	1.08	NA	NA	NA	NA	NA	NA	NA	NA	1.11	1.08
TC383940	3-isopropylmalate dehydrogenase - Oryza sativa subsp. indica (Rice), partial (93%)	0.93	0.69	0.82	0.94	0.769061	0.885319	0.96	1.01	NA	NA	0.869765	0.88133
TC384111	Beta-ureidopropionase - Thlaspi caerulescens (Alpine penny-cress) (Thlaspi calaminare), partial (89%)	1.3	1.73	NA	NA	NA	NA	NA	NA	NA	NA	1.3	1.73
TC384198	Chromosome chr18 scaffold_1, whole genome shotgun sequence - Vitis vinifera (Grape), partial (61%)	0.96	0.6	NA	NA	NA	NA	NA	NA	NA	NA	0.96	0.6
TC384225	Beta-D-xylosidase - Hordeum vulgare (Barley), partial (81%)	0.87	5.63	NA	NA	NA	NA	1.03	1	NA	NA	0.95	3.315
TC384284	Ribosomal protein L15 - Homo sapiens (Human), complete	17.14	0.32	NA	NA	NA	NA	NA	NA	NA	NA	17.14	0.32
TC384324	Expressed protein - Brachypodium sylvaticum (False brome), partial (70%)	0.9	0.78	NA	NA	NA	NA	NA	NA	NA	NA	0.9	0.78
TC384360	Chromosome chr12 scaffold_18, whole genome shotgun sequence - Vitis vinifera (Grape), partial (40%)	NA	NA	NA	NA	1.29684	1.28993	NA	NA	NA	NA	1.29684	1.28993
TC384380	Class I chitinase - Triticum aestivum (Wheat), complete	1.13	22.27	1.51	11.49	NA	NA	NA	NA	NA	NA	1.32	16.88
TC384406	Putative uncharacterized protein	0.84	0.88	NA	NA	NA	NA	NA	NA	NA	NA	0.84	0.88
TC384450	Germin-like protein precursor - Triticum aestivum (Wheat), partial (83%)	0.52	1.38	NA	NA	NA	NA	NA	NA	NA	NA	0.52	1.38
TC384719	UMP synthase - Oryza sativa (Rice), partial (81%)	NQ	NQ	NA	NA	NA	NA	NA	NA	NA	NA	#DIV/0!	#DIV/0!
TC384893	Fructose-bisphosphate aldolase - Oryza sativa subsp. japonica (Rice), partial (59%)	1.98	0.76	NA	NA	NA	NA	1.21	1.28	NA	NA	1.595	1.02
TC384898	Nitrate reductase [NADH] - Hordeum vulgare (Barley), partial (41%)	1.34	0.58	NA	NA	NA	NA	NA	NA	NA	NA	1.34	0.58
TC384908	Glyceraldehyde-3-phosphate dehydrogenase B, chloroplast precursor - Spinacia oleracea (Spinach), partial (59%)	NQ	NQ	NA	NA	NA	NA	NA	NA	NA	NA	#DIV/0!	#DIV/0!
TC385059	Fructose-bisphosphate aldolase - Vitis vinifera (Grape), partial (74%)	NQ	NQ	NQ	NQ	1.29081	0.702629	1.68	0.41	NQ	NQ	1.4854	0.556315
TC385065	Peroxidase 6 - Triticum monococcum (Einkorn wheat) (Small spelt), partial (70%)	NQ	NQ	NA	NA	NA	NA	NA	NA	1.01855	1.02892	1.01855	1.02892
TC385149	Chromosome chr1 scaffold_46, whole genome shotgun sequence - Vitis vinifera (Grape), partial (69%)	1.18	1.5	NA	NA	NA	NA	NA	NA	NA	NA	1.18	1.5
TC385205	Putative uncharacterized protein	NA	NA	NA	NA	NA	NA	NA	NA	1.9549	1.99179	1.9549	1.99179
TC385241	Alliin lyase-like - Oryza sativa subsp. japonica (Rice), partial (68%)	1.19	1.22	1.15	0.78	NA	NA	1.08	0.67	0.938408	0.733164	1.0896	0.850791
TC385320	Glycerol kinase-like protein - Oryza sativa subsp. japonica (Rice), complete	0.73	1.12	1.01	1.04	NA	NA	NA	NA	NA	NA	0.87	1.08
TC385510	Chromosome chr14 scaffold_27, whole genome shotgun sequence - Vitis vinifera (Grape), partial (64%)	0.42	0.61	NA	NA	NA	NA	NA	NA	NA	NA	0.42	0.61
TC385777	Chromosome undetermined scaffold_466, whole genome shotgun sequence - Vitis vinifera (Grape), partial (66%)	1.24	0.82	NA	NA	NA	NA	NA	NA	NA	NA	1.24	0.82
TC385812	Beta-D-glucan exohydrolase - Triticum aestivum (Wheat), partial (38%)	1.03	0.94	NA	NA	NA	NA	NA	NA	NA	NA	1.03	0.94
TC385830	Predicted protein - Physcomitrella patens subsp. patens, partial (19%)	0.93	0.98	NA	NA	NA	NA	NA	NA	NA	NA	0.93	0.98
TC385839	Putative uncharacterized protein	1.36	1.19	NA	NA	NA	NA	NA	NA	NA	NA	1.36	1.19
TC385845	Putative uncharacterized protein	1.63	1.75	NA	NA	NA	NA	NA	NA	NA	NA	1.63	1.75
TC385881	Os09g0503400 protein - Oryza sativa subsp. japonica (Rice), partial (31%)	1.02	0.69	NA	NA	NA	NA	NA	NA	NA	NA	1.02	0.69
TC385934	Chromosome chr18 scaffold_1, whole genome shotgun sequence - Vitis vinifera (Grape), partial (74%)	0.91	0.72	NA	NA	NA	NA	NA	NA	NA	NA	0.91	0.72
TC385957	Isoprenoid biosynthesis-like protein - Oryza sativa subsp. japonica (Rice), partial (21%)	NA	NA	0.89	0.68	0.883227	0.6283	NA	NA	NA	NA	0.886614	0.65415
TC385961	Glucose-1-phosphate adenylyltransferase - Triticum aestivum (Wheat), complete	1.02	0.72	0.69	0.65	NA	NA	NA	NA	NA	NA	0.855	0.685
TC385962	Putative uncharacterized protein	1.37	3.22	NA	NA	NA	NA	NA	NA	NA	NA	1.37	3.22
TC386035	Aminomethyltransferase - Oryza sativa subsp. japonica (Rice), partial (47%)	NQ	NQ	NQ	NQ	NQ	NQ	NQ	NQ	NQ	NQ	#DIV/0!	#DIV/0!
TC386044	Nucleoside diphosphate kinase 2, chloroplast precursor - Nicotiana tabacum (Common tobacco), partial (65%)	0.95	0.74	1.11	0.67	NA	NA	NA	NA	NA	NA	1.03	0.705
TC386133	Expressed protein - Oryza sativa subsp. japonica (Rice), partial (69%)	0.94	0.49	NA	NA	0.817041	0.629713	0.66	0.64	0.634372	0.656628	0.762853	0.604085
TC386139	Chromosome chr4 scaffold_83, whole genome shotgun sequence - Vitis vinifera (Grape), partial (25%)	0.84	1.93	NA	NA	NA	NA	NA	NA	1.59	1.02473	1.215	1.47736
TC386168	Plastid high chlorophyll fluorescence 136 precursor - Zea mays (Maize), partial (53%)	0.72	1.24	1.11	0.97	1.00239	0.867728	0.8	1.31	NA	NA	0.908098	1.09693
TC386197	Chromosome chr3 scaffold_8, whole genome shotgun sequence - Vitis vinifera (Grape), partial (80%)	1.3	1.07	1.32	0.83	1.13043	0.81393	1	0.96	0.995996	0.935388	1.14929	0.921864
TC386213	Alpha-galactosidase precursor - Oryza sativa subsp. japonica (Rice), partial (41%)	0.87	3.54	NA	NA	0.46394	1.00507	NA	NA	NA	NA	0.66697	2.27253
TC386270	Putative uncharacterized protein	0.79	0.7	NA	NA	NA	NA	NA	NA	NA	NA	0.79	0.7
TC386276	Chromosome chr17 scaffold_12, whole genome shotgun sequence - Vitis vinifera (Grape), partial (69%)	0.84	0.49	NA	NA	NA	NA	NA	NA	NA	NA	0.84	0.49
TC386336	Putative uncharacterized protein	1.05	0.78	NA	NA	NA	NA	NA	NA	NA	NA	1.05	0.78
TC386337	Protein phosphatase 2C - Triticum aestivum (Wheat), partial (86%)	0.98	1.08	NA	NA	NA	NA	NA	NA	NA	NA	0.98	1.08
TC386349	Putative uncharacterized protein	1.44	1.13	NA	NA	NA	NA	NA	NA	NA	NA	1.44	1.13
TC386356	Chromosome chr5 scaffold_2, whole genome shotgun sequence - Vitis vinifera (Grape), partial (73%)	1.14	1.15	NA	NA	NA	NA	NA	NA	NA	NA	1.14	1.15
TC386425	Glycerophosphoryl diester phosphodiesterase 2-like - Oryza sativa subsp. japonica (Rice), partial (52%)	1.18	1.88	NA	NA	NA	NA	NA	NA	NA	NA	1.18	1.88
TC386572	Putative uncharacterized protein	0.93	0.78	1.13	0.8	0.912196	0.83545	0.88	0.92	0.681455	1.14188	0.90673	0.895466
TC386580	Protein NAP6, chloroplast precursor - Arabidopsis thaliana (Mouse-ear cress), partial (23%)	0.74	0.87	NA	NA	NA	NA	NA	NA	NA	NA	0.74	0.87
TC386611	Class III chitinase - Oryza sativa (Rice), complete	1.48	4.79	NA	NA	NA	NA	NA	NA	NA	NA	1.48	4.79
TC386660	Chromosome chr13 scaffold_48, whole genome shotgun sequence - Vitis vinifera (Grape), partial (38%)	0.85	0.99	NA	NA	NA	NA	NA	NA	NA	NA	0.85	0.99
TC386671	Beta-amylase precursor - Hordeum spontaneum (Barley), partial (56%)	NA	NA	NA	NA	NA	NA	1.02	0.82	NA	NA	1.02	0.82
TC386700	Neutral leucine aminopeptidase preprotein precursor - Solanum lycopersicum (Tomato) (Lycopersicon esculentum), partial (72%)	0.81	1.49	1.03	1.05	0.974326	1.05389	1.03	1.15	0.990059	1.06692	0.966877	1.16216
TC386714	Putative uncharacterized protein	0.39	0.93	NA	NA	NA	NA	NA	NA	NA	NA	0.39	0.93
TC386715	Chromosome chr5 scaffold_58, whole genome shotgun sequence - Vitis vinifera (Grape), partial (55%)	1.63	1.57	NA	NA	NA	NA	NA	NA	NA	NA	1.63	1.57
TC386716	Fructose-bisphosphate aldolase - Oryza sativa subsp. japonica (Rice), partial (69%)	NQ	NQ	NA	NA	NA	NA	NA	NA	NA	NA	#DIV/0!	#DIV/0!
TC386739	Fd-GOGAT protein - Oryza sativa (Rice), partial (42%)	NA	NA	0.75	0.76	NA	NA	0.96	0.88	0.973789	0.942672	0.894596	0.860891
TC386809	Expressed protein - Oryza sativa subsp. japonica (Rice), partial (62%)	0.66	0.46	NA	NA	NA	NA	NA	NA	NA	NA	0.66	0.46
TC386855	Oxalate oxidase GF-2.8 precursor - Triticum aestivum (Wheat), complete	0.28	1.27	NA	NA	NA	NA	NA	NA	NA	NA	0.28	1.27
TC386870	Os12g0443700 protein - Oryza sativa subsp. japonica (Rice), partial (60%)	0.8	0.81	NA	NA	NA	NA	NA	NA	NA	NA	0.8	0.81
TC386884	Putative uncharacterized protein	1	0.77	NA	NA	NA	NA	NA	NA	NA	NA	1	0.77
TC386980	Methyl binding domain protein MBD109 - Zea mays (Maize), partial (23%)	1.62	1.71	NA	NA	NA	NA	NA	NA	NA	NA	1.62	1.71
TC386983	Os05g0230900 protein - Oryza sativa subsp. japonica (Rice), partial (81%)	NA	NA	0.89	0.73	NA	NA	NA	NA	NA	NA	0.89	0.73
TC386985	Chromosome chr12 scaffold_18, whole genome shotgun sequence - Vitis vinifera (Grape), partial (80%)	0.85	1.28	NA	NA	NA	NA	NA	NA	NA	NA	0.85	1.28
TC386993	Zeta-carotene desaturase - Sorghum bicolor (Sorghum) (Sorghum vulgare), partial (50%)	1.14	0.41	NA	NA	NA	NA	NA	NA	NA	NA	1.14	0.41
TC386997	Malate dehydrogenase - Oryza sativa subsp. indica (Rice), partial (94%)	NA	NA	NA	NA	NA	NA	0.9	0.75	1.03297	0.751911	0.966483	0.750956
TC387052	Chitinase IV - Triticum aestivum (Wheat), partial (91%)	1.95	2.49	NA	NA	NA	NA	NA	NA	NA	NA	1.95	2.49
TC387062	Chitinase - Hordeum vulgare (Barley), partial (81%)	1.48	12.38	1.45	5.26	1.58905	5.50407	1.7	5.53	1.56734	4.16972	1.55728	6.56876
TC387073	Lipoxygenase - Zea mays (Maize), partial (18%)	NQ	NQ	NA	NA	NA	NA	NA	NA	NA	NA	#DIV/0!	#DIV/0!
TC387123	Cytosolic glutathione reductase - Triticum monococcum (Einkorn wheat) (Small spelt), partial (76%)	0.99	1.56	0.66	0.7	1.03968	1.19525	1.03	1.18	1.03391	1.34567	0.950717	1.19618
TC387144	Chromosome chr9 scaffold_65, whole genome shotgun sequence - Vitis vinifera (Grape), partial (77%)	1.51	1.19	NA	NA	NA	NA	0.82	1.13	NA	NA	1.165	1.16
TC387186	Silverleaf whitefly-induced protein 1	1.4	1.47	NA	NA	NA	NA	NA	NA	NA	NA	1.4	1.47
TC387198	Chromosome chr11 scaffold_13, whole genome shotgun sequence - Vitis vinifera (Grape), partial (77%)	1.13	1.02	NA	NA	NA	NA	1.02	0.88	NA	NA	1.075	0.95
TC387249	Elongation factor 1-alpha - Triticum aestivum (Wheat), partial (53%)	NQ	NQ	1.75	1.78	NQ	NQ	NQ	NQ	NQ	NQ	1.75	1.78
TC387289	Putative uncharacterized protein	NQ	NQ	NA	NA	NA	NA	NA	NA	NA	NA	#DIV/0!	#DIV/0!
TC387355	Xylanase inhibitor - Triticum aestivum (Wheat), partial (59%)	0.3	3.38	NA	NA	NA	NA	NA	NA	NA	NA	0.3	3.38
TC387520	Argininosuccinate synthase - Oryza sativa subsp. indica (Rice), partial (85%)	1.01	0.42	NA	NA	NA	NA	NA	NA	NA	NA	1.01	0.42
TC387564	Glutamate dehydrogenase - Oryza sativa subsp. japonica (Rice), complete	0.77	1.14	NA	NA	NA	NA	NA	NA	NA	NA	0.77	1.14
TC387576	Heat shock cognate 70 kDa protein - Petunia hybrida (Petunia), partial (45%)	NQ	NQ	NA	NA	NA	NA	NA	NA	NA	NA	#DIV/0!	#DIV/0!
TC387595	14-3-3 protein - Hordeum vulgare (Barley), complete	0.84	1.03	NA	NA	NA	NA	NA	NA	NA	NA	0.84	1.03
TC387660	Disproportionating enzyme - Triticum aestivum (Wheat), complete	0.36	0.98	NA	NA	NA	NA	NA	NA	NA	NA	0.36	0.98
TC387765	Chromosome chr9 scaffold_7, whole genome shotgun sequence - Vitis vinifera (Grape), partial (52%)	0.55	1.14	NA	NA	NA	NA	NA	NA	NA	NA	0.55	1.14
TC387796	Wheatwin-2 precursor - Triticum aestivum (Wheat), complete	1.01	22.35	1.5	12.36	1.65695	18.415	1.02	23.87	1.0724	18.5691	1.25187	19.1128
TC387817	Putative uncharacterized protein	1.19	0.8	NA	NA	NA	NA	NA	NA	NA	NA	1.19	0.8
TC387822	Putative uncharacterized protein	NQ	NQ	NA	NA	NA	NA	NA	NA	NA	NA	#DIV/0!	#DIV/0!
TC387834	Os01g0681900 protein - Oryza sativa subsp. japonica (Rice), partial (24%)	0.78	1.14	NA	NA	NA	NA	NA	NA	NA	NA	0.78	1.14
TC387937	Phosphoenolpyruvate carboxylase - Cyrtococcum patens, partial (66%)	NQ	NQ	NA	NA	NA	NA	NA	NA	NA	NA	#DIV/0!	#DIV/0!
TC387951	Peroxidase precursor - Spinacia oleracea (Spinach), partial (48%)	NA	NA	0.7	0.61	0.648482	0.56269	NA	NA	NA	NA	0.674241	0.586345
TC387955	50S ribosomal protein L4 chloroplast	3.73	0	NA	NA	NA	NA	NA	NA	NA	NA	3.73	0
TC387972	AT4g39970/T5J17_140 - Arabidopsis thaliana (Mouse-ear cress), partial (64%)	0.85	0.69	NA	NA	NA	NA	NA	NA	NA	NA	0.85	0.69
TC388003	Adenosylhomocysteinase - Triticum aestivum (Wheat), complete	0.86	1.37	0.66	1.23	NA	NA	NA	NA	0.50454	1.12733	0.674847	1.24244
TC388020	Glycine cleavage system H protein, mitochondrial precursor - Oryza sativa subsp. indica (Rice), complete	1.13	0.65	NA	NA	NA	NA	NA	NA	NA	NA	1.13	0.65
TC388049	Aconitate hydratase 2, mitochondrial precursor - Arabidopsis thaliana (Mouse-ear cress), partial (56%)	1.09	1.77	1.25	1.67	1.58876	1.64456	1	1.85	1.19273	1.64329	1.2243	1.71557
TC388092	Peroxidase 6 - Triticum monococcum (Einkorn wheat) (Small spelt), complete	0.45	0.86	0.84	0.65	0.657467	0.485721	1.2	0.91	1.19535	0.814842	0.868563	0.744113
TC388158	Chromosome chr5 scaffold_67, whole genome shotgun sequence - Vitis vinifera (Grape), partial (80%)	NQ	NQ	NA	NA	NA	NA	NA	NA	NA	NA	#DIV/0!	#DIV/0!
TC388254	Glutathione peroxidase - Zantedeschia aethiopica (White calla lily), partial (68%)	0.83	0.57	NA	NA	NA	NA	NA	NA	NA	NA	0.83	0.57
TC388267	12-oxo-phytodienoic acid reductase - Zea mays (Maize), partial (91%)	1.01	1.23	NA	NA	NA	NA	NA	NA	NA	NA	1.01	1.23
TC388277	Chromosome chr11 scaffold_13, whole genome shotgun sequence - Vitis vinifera (Grape), partial (67%)	0.82	0.57	NA	NA	NA	NA	NA	NA	NA	NA	0.82	0.57
TC388361	Heat shock protein	NA	NA	NA	NA	NA	NA	NA	NA	1.10985	1.41636	1.10985	1.41636
TC388385	Serine hydroxymethyltransferase - Triticum monococcum (Einkorn wheat) (Small spelt), complete	1.05	0.4	0.8	0.49	0.893983	0.635182	0.71	0.76	0.88496	0.665284	0.867789	0.590093
TC388386	Lipase	NQ	NQ	NQ	NQ	NQ	NQ	NQ	NQ	NQ	NQ	#DIV/0!	#DIV/0!
TC388396	Chromosome chr6 scaffold_3, whole genome shotgun sequence - Vitis vinifera (Grape), partial (88%)	0.89	0.73	NA	NA	NA	NA	NA	NA	NA	NA	0.89	0.73
TC388465	Sec31p - Oryza sativa (Rice), partial (43%)	0.87	0.72	NA	NA	NA	NA	NA	NA	NA	NA	0.87	0.72
TC388503	Chorismate synthase 1, chloroplast precursor - Solanum lycopersicum (Tomato) (Lycopersicon esculentum), partial (67%)	1.5	0.82	NA	NA	NA	NA	NA	NA	NA	NA	1.5	0.82
TC388508	Peroxidase 6 - Triticum monococcum (Einkorn wheat) (Small spelt), partial (96%)	0.7	1.39	0.52	0.58	0.703717	0.783941	0.9	0.88	0.954171	0.633548	0.755577	0.853498
TC388516	Translationally-controlled tumor protein homolog - Triticum aestivum (Wheat), complete	NQ	NQ	NQ	NQ	NQ	NQ	NQ	NQ	NA	NA	#DIV/0!	#DIV/0!
TC388521	Os04g0538000 protein - Oryza sativa subsp. japonica (Rice), partial (67%)	1.18	0.72	NA	NA	NA	NA	NA	NA	NA	NA	1.18	0.72
TC388532	Bifunctional aspartokinase/homoserine dehydrogenase 2, chloroplast precursor (AK-HD 2) (AK-HSDH 2) [Includes: Aspartokinase ; Homoserine dehydrogenase ] - Zea mays (Maize), partial (42%)	1.1	0.82	NA	NA	NA	NA	NA	NA	NA	NA	1.1	0.82
TC388555	Flavin containing polyamine oxidase precursor - Hordeum vulgare (Barley), partial (46%)	0.93	0.56	NA	NA	NA	NA	NA	NA	NA	NA	0.93	0.56
TC388601	Chromosome chr8 scaffold_23, whole genome shotgun sequence - Vitis vinifera (Grape), partial (48%)	1	2.54	NA	NA	NA	NA	NA	NA	NA	NA	1	2.54
TC388666	Profilin-1 - Triticum aestivum (Wheat), partial (94%)	0.87	1.46	NA	NA	NA	NA	NA	NA	NA	NA	0.87	1.46
TC388733	Betaine-aldehyde dehydrogenase - Triticum aestivum (Wheat), partial (57%)	NQ	NQ	NA	NA	NA	NA	0.95	1.46	1.00007	1.75063	0.975036	1.60532
TC388738	Fructose-bisphosphate aldolase cytoplasmic isozyme - Oryza sativa subsp. japonica (Rice), partial (98%)	NQ	NQ	NA	NA	NA	NA	NA	NA	NA	NA	#DIV/0!	#DIV/0!
TC388793	Serine-glyoxylate aminotransferase - Spirodela polyrrhiza (Giant duckweed), complete	NQ	NQ	0.99	1.07	0.841012	0.806189	0.99	0.59	0.944272	0.692283	0.941321	0.789618
TC388816	Chitinase 1 - Triticum aestivum (Wheat), partial (97%)	1.44	2.67	NA	NA	NA	NA	NA	NA	0.745567	1.38217	1.09278	2.02608
TC388839	Delta 1-pyrroline-5-carboxylate synthetase - Triticum aestivum (Wheat), complete	0.78	0.77	NA	NA	NA	NA	NA	NA	NA	NA	0.78	0.77
TC388942	Ribokinase-like - Oryza sativa subsp. japonica (Rice), partial (51%)	1.07	1.15	NA	NA	NA	NA	NA	NA	NA	NA	1.07	1.15
TC388973	Putative uncharacterized protein	1.62	1.13	NA	NA	NA	NA	NA	NA	NA	NA	1.62	1.13
TC388988	Lipoxygenase - Zea mays (Maize), partial (7%)	1.08	0.49	NA	NA	NA	NA	NA	NA	NA	NA	1.08	0.49
TC388995	Dihydrodipicolinate reductase C-terminus	0.81	0.52	NA	NA	NA	NA	NA	NA	NA	NA	0.81	0.52
TC389108	Chromosome undetermined scaffold_533, whole genome shotgun sequence - Vitis vinifera (Grape), partial (47%)	1.06	1.44	NA	NA	NA	NA	NA	NA	NA	NA	1.06	1.44
TC389148	Ferredoxin--nitrite reductase, chloroplast precursor - Oryza sativa subsp. japonica (Rice), partial (42%)	1.62	0.87	1.7	0.55	1.40166	0.525444	0.92	0.91	1.00484	0.801479	1.3293	0.731385
TC389229	Chromosome chr17 scaffold_16, whole genome shotgun sequence - Vitis vinifera (Grape), partial (68%)	1.01	1.15	NA	NA	NA	NA	NA	NA	NA	NA	1.01	1.15
TC389265	Peroxidase 1 - Triticum monococcum (Einkorn wheat) (Small spelt), complete	1.87	9.51	NQ	NQ	NA	NA	NA	NA	NA	NA	1.87	9.51
TC389274	Zeta-carotene desaturase - Oryza sativa (Rice), partial (78%)	0.98	0.67	NA	NA	NA	NA	NA	NA	NA	NA	0.98	0.67
TC389275	Peroxidase 6 - Triticum monococcum (Einkorn wheat) (Small spelt), partial (97%)	1.01	1.1	1.06	0.91	0.740684	0.744962	1.05	1.92	1.18663	1.11673	1.00946	1.15834
TC389338	NADPH-dependent thioredoxin reductase isoform 2 - Hordeum vulgare var. distichum (Two-rowed barley), complete	NA	NA	NA	NA	NA	NA	1.11	1.09	NA	NA	1.11	1.09
TC389524	Heat shock protein	NQ	NQ	NA	NA	NA	NA	NA	NA	NA	NA	#DIV/0!	#DIV/0!
TC389563	Phosphoenolpyruvate carboxylase - Triticum aestivum (Wheat), partial (22%)	1.22	0.32	NA	NA	NA	NA	NA	NA	NA	NA	1.22	0.32
TC389582	(1,3;1,4) beta glucanase precursor - Triticum aestivum (Wheat), complete	0.86	1.79	NA	NA	NA	NA	NA	NA	NA	NA	0.86	1.79
TC389615	GAD1 - Hordeum vulgare (Barley), partial (90%)	1	0.83	0.9	0.94	0.877913	1.16869	0.91	0.94	1.04176	0.909185	0.945935	0.957576
TC389684	Putaive subtilisin-like proteinase - Oryza sativa subsp. japonica (Rice), partial (32%)	1.07	1.97	NA	NA	NA	NA	NA	NA	NA	NA	1.07	1.97
TC389847	Triosephosphate isomerase, chloroplast precursor - Secale cereale (Rye), partial (93%)	1.12	0.81	NA	NA	NA	NA	1	0.56	NA	NA	1.06	0.685
TC389854	Peroxidase - Populus alba x Populus tremula var. glandulosa, partial (55%)	0.8	2.32	0.54	0.82	NA	NA	1.18	0.9	1.19202	0.843768	0.928004	1.22094
TC389908	NADPH thioredoxin reductase - Oryza sativa subsp. japonica (Rice), partial (65%)	1.27	0.58	NA	NA	1.30431	0.312536	NA	NA	NA	NA	1.28715	0.446268
TC389920	Triosephosphate isomerase - Triticum aestivum (Wheat), complete	1.08	1.51	NA	NA	NA	NA	NA	NA	NA	NA	1.08	1.51
TC389995	Chromosome chr15 scaffold_40, whole genome shotgun sequence - Vitis vinifera (Grape), complete	0.58	0.69	NA	NA	NA	NA	NA	NA	NA	NA	0.58	0.69
TC390069	Peroxidase precursor - Glycine max (Soybean), partial (35%)	NA	NA	NA	NA	NA	NA	NA	NA	1.5529	1.16541	1.5529	1.16541
TC390168	Putative uncharacterized protein	0.89	3.68	NA	NA	NA	NA	NA	NA	NA	NA	0.89	3.68
TC390184	Fd-GOGAT protein - Oryza sativa (Rice), partial (38%)	1.03	0.91	0.9	0.64	1.28194	0.630181	0.89	0.57	1.01026	0.728425	1.02244	0.695721
TC390203	Putative uncharacterized protein	0.25	0.73	NA	NA	NA	NA	NA	NA	NA	NA	0.25	0.73
TC390350	Monodehydroascorbate reductase - Hordeum vulgare (Barley), complete	0.84	1.17	NA	NA	NA	NA	NA	NA	NA	NA	0.84	1.17
TC390353	Aminomethyltransferase - Oryza sativa subsp. japonica (Rice), partial (94%)	1.31	1	1.27	0.86	1.09893	0.968521	0.82	1	0.814863	0.960158	1.06276	0.957736
TC390366	Fructose-bisphosphate aldolase - Oryza sativa subsp. japonica (Rice), partial (51%)	1.75	0.68	NA	NA	NA	NA	NA	NA	NA	NA	1.75	0.68
TC390412	Fructose-bisphosphate aldolase cytoplasmic isozyme - Oryza sativa subsp. japonica (Rice), partial (86%)	NQ	NQ	NA	NA	NA	NA	NA	NA	NA	NA	#DIV/0!	#DIV/0!
TC390420	Urate oxidase - Triticum aestivum (Wheat), partial (95%)	1.42	1.3	NA	NA	NA	NA	NA	NA	NA	NA	1.42	1.3
TC390427	Glutamate dehydrogenase 2 - Oryza sativa subsp. japonica (Rice), complete	0.75	1.11	1	1.26	1.23863	1.17747	0.83	1.4	NA	NA	0.954658	1.23687
TC390472	Probable pyridoxal biosynthesis protein PDX1.1 - Oryza sativa subsp. japonica (Rice), partial (97%)	NA	NA	NA	NA	0.890115	0.643432	NA	NA	NA	NA	0.890115	0.643432
TC390577	Expressed protein - Oryza sativa subsp. japonica (Rice), partial (56%)	1.02	2.48	NA	NA	NA	NA	NA	NA	NA	NA	1.02	2.48
TC390580	T25K16.8 - Arabidopsis thaliana (Mouse-ear cress), partial (34%)	2.28	0.81	NA	NA	0.93326	0.709171	0.98	0.93	NA	NA	1.39775	0.81639
TC390594	4-coumarate--CoA ligase 4CL3 - Lolium perenne (Perennial ryegrass), partial (64%)	1.03	0.9	NA	NA	NA	NA	NA	NA	NA	NA	1.03	0.9
TC390693	Chromosome chr3 scaffold_8, whole genome shotgun sequence - Vitis vinifera (Grape), partial (27%)	1	0.7	NA	NA	NA	NA	NA	NA	NA	NA	1	0.7
TC390831	Chromosome chr18 scaffold_59, whole genome shotgun sequence - Vitis vinifera (Grape), partial (55%)	1.12	0.32	NA	NA	NA	NA	NA	NA	NA	NA	1.12	0.32
TC390850	Phopholipase D - Lolium temulentum (Darnel ryegrass), partial (49%)	NA	NA	NA	NA	0.970712	1.09499	NA	NA	NA	NA	0.970712	1.09499
TC391066	Chloroplast nucleoid binding protein - Brachypodium sylvaticum (False brome), partial (27%)	1.04	4.68	NA	NA	0.824938	1.31737	1.05	1.35	NA	NA	0.971646	2.44912
TC391077	Alcohol dehydrogenase class-3 (Alcohol dehydrogenase class-III) (S-(hydroxymethyl)glutathione dehydrogenase) - Oryza sativa subsp. indica (Rice), partial (43%)	0.75	3.63	NA	NA	NA	NA	NA	NA	NA	NA	0.75	3.63
TC391178	Coproporphyrinogen III oxidase, chloroplast precursor - Hordeum vulgare (Barley), partial (73%)	1.36	1.09	1.2	0.8	1.05386	0.907015	1.21	0.97	NA	NA	1.20597	0.941754
TC391192	Putative uncharacterized protein	0.98	0.62	0.82	0.57	NA	NA	NA	NA	NA	NA	0.9	0.595
TC391219	Chromosome chr18 scaffold_1, whole genome shotgun sequence - Vitis vinifera (Grape), partial (50%)	1.03	1.54	NA	NA	NA	NA	NA	NA	NA	NA	1.03	1.54
TC391231	Putative uncharacterized protein	0.87	1.37	NA	NA	NA	NA	NA	NA	NA	NA	0.87	1.37
TC391253	Putative uncharacterized protein	1.15	1.41	NA	NA	NA	NA	NA	NA	NA	NA	1.15	1.41
TC391292	Chromosome chr19 scaffold_4, whole genome shotgun sequence - Vitis vinifera (Grape), partial (29%)	0.86	0.36	NA	NA	NA	NA	NA	NA	NA	NA	0.86	0.36
TC391363	UV-damaged DNA binding protein - Oryza sativa subsp. japonica (Rice), partial (41%)	0.99	1.17	NA	NA	NA	NA	NA	NA	NA	NA	0.99	1.17
TC391374	Predicted protein - Physcomitrella patens subsp. patens, partial (37%)	0.69	0.63	NA	NA	NA	NA	NA	NA	NA	NA	0.69	0.63
TC391395	Putative uncharacterized protein	1.12	1.83	1.67	0.98	1.40773	1.08807	1.12	2.21	NA	NA	1.32943	1.52702
TC391471	Malate dehydrogenase - Vitis vinifera (Grape), partial (52%)	1.26	0.64	NA	NA	NA	NA	NA	NA	NA	NA	1.26	0.64
TC391516	Putative uncharacterized protein	NQ	NQ	0.83	1.64	NA	NA	NA	NA	NA	NA	0.83	1.64
TC391538	Os04g0538000 protein - Oryza sativa subsp. japonica (Rice), partial (31%)	1.53	0.83	NA	NA	NA	NA	NA	NA	NA	NA	1.53	0.83
TC391565	Tyrosyl-tRNA synthetase, probable - Ostreococcus lucimarinus (strain CCE9901), partial (14%)	0.88	0.73	NA	NA	NA	NA	NA	NA	NA	NA	0.88	0.73
TC391593	Chromosome chr14 scaffold_54, whole genome shotgun sequence - Vitis vinifera (Grape), partial (72%)	0.74	0.36	NA	NA	NA	NA	NA	NA	NA	NA	0.74	0.36
TC391630	NADP-specific isocitrate dehydrogenase - Lupinus albus (White lupin), partial (55%)	1.13	0.82	NA	NA	NA	NA	NA	NA	NA	NA	1.13	0.82
TC391765	Hydroxypyruvate reductase - Solenostemon scutellarioides (Coleus) (Coleus blumei), complete	0.73	0.76	0.63	0.99	NA	NA	NA	NA	0.873693	0.667343	0.744564	0.805781
TC391885	Aminotransferase AGD2	0.99	1.11	0.85	0.87	0.732792	0.78894	1.02	0.88	0.982773	0.834408	0.915113	0.89667
TC391947	ATP-dependent Clp protease ATP-binding subunit clpA homolog CD4B, chloroplast precursor - Solanum lycopersicum (Tomato) (Lycopersicon esculentum), partial (35%)	1.15	0.88	NA	NA	NA	NA	NA	NA	NA	NA	1.15	0.88
TC392090	Plastidic general dicarboxylate transporter - Zea mays (Maize), partial (68%)	1.72	0.46	NA	NA	NA	NA	NA	NA	NA	NA	1.72	0.46
TC392114	Beta-D-xylosidase - Oryza sativa subsp. japonica (Rice), partial (24%)	NA	NA	NA	NA	NA	NA	NA	NA	0.989421	1.11586	0.989421	1.11586
TC392193	Ferredoxin--nitrite reductase, chloroplast precursor - Zea mays (Maize), partial (73%)	1.02	0.7	1.08	0.6	1.26614	0.625814	0.94	0.87	0.87014	0.804882	1.03526	0.720139
TC392247	Hydroxymethylbutenyl 4-diphosphate synthase - Zea mays (Maize), partial (58%)	0.72	0.7	NA	NA	NA	NA	NA	NA	NA	NA	0.72	0.7
TC392259	Purple acid phosphatase - Ipomoea batatas (Sweet potato) (Batate), partial (52%)	0.74	1.17	NA	NA	NA	NA	NA	NA	NA	NA	0.74	1.17
TC392458	Peptide methionine sulfoxide reductase - Secale cereale (Rye), complete	0.74	1.46	NA	NA	NA	NA	NA	NA	NA	NA	0.74	1.46
TC392505	Triosephosphate isomerase, chloroplast precursor - Secale cereale (Rye), complete	1.06	0.84	0.96	0.58	0.884247	0.553259	NA	NA	0.820577	0.673058	0.931206	0.661579
TC392530	Malate dehydrogenase - Triticum aestivum (Wheat), complete	NQ	NQ	1.46	1.04	1.34421	1.04954	NQ	NQ	1.0845	1.02834	1.29624	1.0393
TC392863	Chromosome chr14 scaffold_9, whole genome shotgun sequence - Vitis vinifera (Grape), partial (53%)	1.03	0.47	NA	NA	NA	NA	NA	NA	NA	NA	1.03	0.47
TC392909	Chromosome chr11 scaffold_13, whole genome shotgun sequence - Vitis vinifera (Grape), partial (77%)	0.84	0.95	NA	NA	NA	NA	1.06	1.07	NA	NA	0.95	1.01
TC392980	Ribulose bisphosphate carboxylase/oxygenase activase A, chloroplast precursor - Hordeum vulgare (Barley), partial (21%)	1.34	0.14	NA	NA	NA	NA	NA	NA	NA	NA	1.34	0.14
TC392986	Quinone oxidoreductase	0.86	1.49	0.96	1.07	0.801135	1.21272	0.82	1.26	1.00629	1.19232	0.889485	1.24501
TC392991	Chromosome chr14 scaffold_9, whole genome shotgun sequence - Vitis vinifera (Grape), partial (62%)	0.6	1.16	NA	NA	NA	NA	NA	NA	NA	NA	0.6	1.16
TC393032	Aldehyde dehydrogenase family 7 member A1 - Euphorbia characias (Spurge), partial (81%)	1.1	2.11	NA	NA	NA	NA	1.09	1.99	NA	NA	1.095	2.05
TC393060	Os05g0147500 protein - Oryza sativa subsp. japonica (Rice), partial (76%)	2.14	0.42	NA	NA	NA	NA	NA	NA	NA	NA	2.14	0.42
TC393190	Putative uncharacterized protein	0.86	0.75	NA	NA	NA	NA	NA	NA	NA	NA	0.86	0.75
TC393225	Chromosome chr11 scaffold_13, whole genome shotgun sequence - Vitis vinifera (Grape), partial (37%)	NA	NA	NA	NA	0.839914	1.24901	1.07	1.06	1.00258	0.919072	0.970831	1.07603
TC393300	Chromosome chr18 scaffold_1, whole genome shotgun sequence - Vitis vinifera (Grape), partial (58%)	1.35	1.09	NA	NA	NA	NA	NA	NA	NA	NA	1.35	1.09
TC393439	Beta-glucosidase precursor - Triticum aestivum (Wheat), complete	NA	NA	0.95	0.58	NA	NA	NA	NA	NA	NA	0.95	0.58
TC393451	Methylthioadenosine/S-adenosyl homocysteine nucleosidase - Oryza sativa subsp. japonica (Rice), partial (95%)	0.89	1.01	NA	NA	NA	NA	NA	NA	NA	NA	0.89	1.01
TC393523	24.8 kDa class II endochitinase-antifreeze protein precursor - Secale cereale (Rye), partial (72%)	NA	NA	NQ	NQ	NQ	NQ	NQ	NQ	NA	NA	#DIV/0!	#DIV/0!
TC393625	Os11g0104900 protein - Oryza sativa subsp. japonica (Rice), partial (31%)	1.38	1.3	NA	NA	NA	NA	NA	NA	NA	NA	1.38	1.3
TC393647	Putative uncharacterized protein	0.77	1.63	NA	NA	NA	NA	NA	NA	NA	NA	0.77	1.63
TC393810	Os06g0598900 protein - Oryza sativa subsp. japonica (Rice), partial (98%)	1.29	1.16	NA	NA	NA	NA	NA	NA	NA	NA	1.29	1.16
TC393826	Thaumatin-like protein TLP5 - Hordeum vulgare (Barley), partial (92%)	0.81	0.84	NA	NA	1.01874	1.43614	NA	NA	1.03533	1.06432	0.95469	1.11349
TC393872	Chromosome chr14 scaffold_9, whole genome shotgun sequence - Vitis vinifera (Grape), partial (95%)	0.89	1.24	1.08	0.99	1.14588	0.668859	0.76	1.17	NA	NA	0.968971	1.01721
TC393888	Mannosyl-oligosaccharide 1,2-alpha-mannosidase - Glycine max (Soybean), partial (62%)	0.98	1.02	NA	NA	NA	NA	NA	NA	NA	NA	0.98	1.02
TC393942	Peptidyl-prolyl cis-trans isomerase - Pseudotsuga menziesii (Douglas-fir), partial (98%)	1.22	1.44	NA	NA	NA	NA	NA	NA	NA	NA	1.22	1.44
TC394038	Fd-GOGAT protein - Oryza sativa (Rice), partial (64%)	0.9	1.03	0.99	0.67	0.908009	0.674527	0.95	0.69	0.909733	0.68416	0.931549	0.749737
TC394100	Alliin lyase-like - Oryza sativa subsp. japonica (Rice), partial (25%)	0.94	0.62	NA	NA	NA	NA	NA	NA	NA	NA	0.94	0.62
TC394138	Vacuolar proton-ATPase subunit A - Triticum aestivum (Wheat), complete	0.96	0.9	0.8	1.04	NA	NA	0.8	0.96	NA	NA	0.853333	0.966667
TC394162	Leucine-rich repeat-containing extracellular glycoprotein precursor - Sorghum bicolor (Sorghum) (Sorghum vulgare), partial (69%)	0.92	2.24	NA	NA	NA	NA	NA	NA	NA	NA	0.92	2.24
TC394181	Putative uncharacterized protein	0.88	1.53	NA	NA	NA	NA	NA	NA	NA	NA	0.88	1.53
TC394237	Chromosome chr15 scaffold_40, whole genome shotgun sequence - Vitis vinifera (Grape), partial (44%)	0.95	0.61	NA	NA	NA	NA	NA	NA	NA	NA	0.95	0.61
TC394252	Chromosome chr9 scaffold_7, whole genome shotgun sequence - Vitis vinifera (Grape), partial (77%)	0.7	0.57	NA	NA	NA	NA	NA	NA	NA	NA	0.7	0.57
TC394316	RuBisCO large subunit-binding protein subunit alpha, chloroplast precursor - Triticum aestivum (Wheat), complete	1.67	0.92	1.36	1.04	1.25662	1.01758	1.15	0.86	1.00274	0.901613	1.28787	0.947839
TC394337	Os04g0479200 protein - Oryza sativa subsp. japonica (Rice), partial (48%)	1.6	0.98	NA	NA	NA	NA	NA	NA	NA	NA	1.6	0.98
TC394515	Probable diaminopimelate decarboxylase, chloroplast precursor - Oryza sativa subsp. japonica (Rice), partial (87%)	0.98	0.9	NA	NA	NA	NA	NA	NA	NA	NA	0.98	0.9
TC394556	Chromosome chr4 scaffold_83, whole genome shotgun sequence - Vitis vinifera (Grape), partial (77%)	2.05	0.72	NA	NA	NA	NA	NA	NA	NA	NA	2.05	0.72
TC394664	Predicted protein - Physcomitrella patens subsp. patens, partial (20%)	2.24	0.7	NA	NA	NA	NA	NA	NA	NA	NA	2.24	0.7
TC394762	Chromosome chr8 scaffold_34, whole genome shotgun sequence - Vitis vinifera (Grape), partial (43%)	0.77	0.7	NA	NA	NA	NA	NA	NA	NA	NA	0.77	0.7
TC394864	Chromosome undetermined scaffold_495, whole genome shotgun sequence - Vitis vinifera (Grape), partial (81%)	0.69	0.74	NA	NA	NA	NA	NA	NA	NA	NA	0.69	0.74
TC394872	Chromosome chr14 scaffold_21, whole genome shotgun sequence - Vitis vinifera (Grape), partial (35%)	0.72	0.5	NA	NA	NA	NA	NA	NA	NA	NA	0.72	0.5
TC395059	Glucan endo-1,3-beta-D-glucosidase precursor - Triticum aestivum (Wheat), complete	1.47	5.11	NQ	NQ	1.21885	2.66693	1.21	5.39	1.09186	4.239	1.24768	4.35148
TC395069	Peroxidase precursor - Triticum aestivum (Wheat), complete	0.89	1.01	NA	NA	NA	NA	NA	NA	NA	NA	0.89	1.01
TC395072	Putative uncharacterized protein	0.96	1.95	NA	NA	NA	NA	NA	NA	NA	NA	0.96	1.95
TC395148	Putative uncharacterized protein	0.87	0.93	NA	NA	NA	NA	NA	NA	NA	NA	0.87	0.93
TC395189	Early nodulin 8	0.8	1.88	0.8	2.29	0.782672	2.12994	1.33	2.34	NA	NA	0.928168	2.15998
TC395302	Limit dextrinase type starch debranching enzyme - Triticum aestivum (Wheat), complete	0.96	0.79	NA	NA	NA	NA	NA	NA	NA	NA	0.96	0.79
TC395314	Cysteine synthase (O-acetylserine sulfhydrylase) (O- acetylserine (Thiol)-lyase) - Zea mays (Maize), partial (90%)	NQ	NQ	NA	NA	NA	NA	NA	NA	NA	NA	#DIV/0!	#DIV/0!
TC395524	Chromosome chr5 scaffold_2, whole genome shotgun sequence - Vitis vinifera (Grape), partial (64%)	0.33	0.96	NA	NA	NA	NA	NA	NA	NA	NA	0.33	0.96
TC395562	Ferredoxin--nitrite reductase, chloroplast precursor - Oryza sativa subsp. japonica (Rice), partial (33%)	1.5	0.57	NA	NA	NA	NA	NA	NA	NA	NA	1.5	0.57
TC395616	Uncharacterized protein At4g14100 precursor - Arabidopsis thaliana (Mouse-ear cress), partial (28%)	1.04	1.17	NA	NA	0.809985	1.06241	NA	NA	0.841961	1.24398	0.897315	1.1588
TC395661	Putative uncharacterized protein	1.81	2.76	1.46	1.62	1.41636	1.39711	1.03	2.62	1.07679	2.28072	1.35863	2.13557
TC395689	Chromosome undetermined scaffold_314, whole genome shotgun sequence - Vitis vinifera (Grape), partial (79%)	0.85	2.67	NA	NA	NA	NA	NA	NA	NA	NA	0.85	2.67
TC395713	60 kDa jasmonate-induced protein - Hordeum vulgare (Barley), partial (23%)	0.27	0.88	NA	NA	NA	NA	NA	NA	NA	NA	0.27	0.88
TC395792	Glycine decarboxylase P subunit - x Tritordeum sp, partial (29%)	1.03	0.78	0.94	1.11	0.837784	0.83677	0.99	0.91	0.981646	0.915071	0.955886	0.910368
TC395807	Expressed protein, 5'-partial - Oryza sativa subsp. japonica (Rice), partial (71%)	0.33	1.87	NA	NA	NA	NA	NA	NA	NA	NA	0.33	1.87
TC395825	Sorbitol dehydrogenase - Zea mays (Maize), partial (55%)	0.96	1.12	NA	NA	NA	NA	NA	NA	NA	NA	0.96	1.12
TC395840	Peptidyl-prolyl cis-trans isomerase - Triticum aestivum (Wheat), complete	NA	NA	0.86	1.08	NA	NA	NA	NA	NA	NA	0.86	1.08
TC395867	Nucleoside diphosphate kinase - Lolium perenne (Perennial ryegrass), complete	NA	NA	0.94	0.99	0.780985	0.801385	1.19	0.97	1.14913	1.10296	1.01503	0.966085
TC395989	Xylanase inhibitor 801OS - Triticum aestivum (Wheat), partial (19%)	0.75	4.13	NA	NA	0.990427	2.01504	1.22	1.39	1.3494	1.47917	1.07746	2.25355
TC396089	PII protein - Ricinus communis (Castor bean), partial (66%)	NA	NA	NA	NA	NA	NA	0.88	0.87	0.861889	0.855624	0.870944	0.862812
TC396106	UDP-sugar pyrophosphorylase - Oryza sativa subsp. indica (Rice), partial (97%)	0.93	1.43	NA	NA	NA	NA	NA	NA	NA	NA	0.93	1.43
TC396142	Chromosome chr2 scaffold_176, whole genome shotgun sequence - Vitis vinifera (Grape), partial (60%)	0.95	0.5	NA	NA	NA	NA	NA	NA	NA	NA	0.95	0.5
TC396197	Oligopeptidase A-like - Oryza sativa subsp. japonica (Rice), partial (85%)	0.72	1.01	NA	NA	0.61695	0.854429	NA	NA	0.640345	0.73474	0.659098	0.86639
TC396412	inositol monophosphatase family protein - Arabidopsis thaliana, partial (81%)	1.03	1.14	0.78	0.94	0.91111	0.91452	1.28	0.83	0.871433	0.925583	0.974509	0.950021
TC396610	Chromosome chr18 scaffold_1, whole genome shotgun sequence - Vitis vinifera (Grape), partial (62%)	1.1	1.08	NA	NA	NA	NA	NA	NA	NA	NA	1.1	1.08
TC396849	Chromosome chr1 scaffold_135, whole genome shotgun sequence - Vitis vinifera (Grape), complete	0.97	1.06	0.88	0.81	0.803814	0.592713	1.02	0.85	NA	NA	0.918454	0.828178
TC396950	Cysteine desulfurase 2, chloroplast precursor - Arabidopsis thaliana (Mouse-ear cress), partial (51%)	0.79	0.99	NA	NA	NA	NA	NA	NA	NA	NA	0.79	0.99
TC396996	Fructokinase 3 - Solanum lycopersicum (Tomato) (Lycopersicon esculentum), partial (79%)	1.02	0.89	1.02	0.57	NA	NA	NA	NA	NA	NA	1.02	0.73
TC397003	Peroxiredoxin-2E-2, chloroplast precursor - Oryza sativa subsp. japonica (Rice), partial (72%)	1.03	0.77	NA	NA	NA	NA	NA	NA	NA	NA	1.03	0.77
TC397033	Os08g0398700 protein - Oryza sativa subsp. japonica (Rice), partial (36%)	0.6	1.23	NA	NA	NA	NA	NA	NA	NA	NA	0.6	1.23
TC397038	Chromosome chr3 scaffold_8, whole genome shotgun sequence - Vitis vinifera (Grape), partial (88%)	NA	NA	0.93	0.61	NA	NA	NA	NA	NA	NA	0.93	0.61
TC397098	Chromosome chr6 scaffold_25, whole genome shotgun sequence - Vitis vinifera (Grape), partial (58%)	0.89	1.26	NA	NA	NA	NA	NA	NA	NA	NA	0.89	1.26
TC397099	NADP-dependent isocitrate dehydrogenase - Oryza sativa subsp. japonica (Rice), complete	1.52	0.9	NA	NA	NA	NA	NA	NA	NA	NA	1.52	0.9
TC397244	Ribulose bisphosphate carboxylase/oxygenase activase A, chloroplast precursor - Hordeum vulgare (Barley), partial (50%)	NQ	NQ	NA	NA	NA	NA	NA	NA	NA	NA	#DIV/0!	#DIV/0!
TC397335	Chromosome chr18 scaffold_1, whole genome shotgun sequence - Vitis vinifera (Grape), partial (85%)	1.26	0.89	NA	NA	NA	NA	NA	NA	NA	NA	1.26	0.89
TC397724	Cysteine synthase - Solanum tuberosum (Potato), partial (83%)	1.18	0.77	0.91	0.61	0.949753	0.54945	0.97	0.68	0.927115	0.671944	0.987374	0.656279
TC397887	Ketol-acid reductoisomerase	1.65	1.29	NA	NA	1.18447	0.68619	1.59	1.23	NA	NA	1.47482	1.06873
TC397977	Glycoprotein - Bromus inermis (Smooth brome grass), complete	1.07	1.05	NA	NA	NA	NA	NA	NA	NA	NA	1.07	1.05
TC398026	Putative uncharacterized protein	1.07	8.47	NA	NA	NA	NA	NA	NA	NA	NA	1.07	8.47
TC398051	GAD1 - Hordeum vulgare (Barley), partial (55%)	NQ	NQ	NA	NA	NA	NA	NA	NA	NA	NA	#DIV/0!	#DIV/0!
TC398086	Predicted protein - Physcomitrella patens subsp. patens, partial (23%)	0.96	1.19	NA	NA	NA	NA	NA	NA	NA	NA	0.96	1.19
TC398121	enoyl-Acp reductase [Triticum aestivum]	0.69	0.42	NA	NA	NA	NA	NA	NA	NA	NA	0.69	0.42
TC398210	Chromosome chr11 scaffold_13, whole genome shotgun sequence - Vitis vinifera (Grape), partial (43%)	0.93	0.63	NA	NA	NA	NA	NA	NA	NA	NA	0.93	0.63
TC398571	Homoserine dehydrogenase - Oryza sativa subsp. japonica (Rice), partial (98%)	0.91	0.86	NA	NA	NA	NA	NA	NA	NA	NA	0.91	0.86
TC398608	Os08g0266300 protein - Oryza sativa subsp. japonica (Rice), partial (87%)	NA	NA	NA	NA	NA	NA	0.95	1.03	NA	NA	0.95	1.03
TC398783	Aminopropyl transferase - Oryza sativa subsp. japonica (Rice), partial (88%)	0.51	0.97	NA	NA	NA	NA	NA	NA	NA	NA	0.51	0.97
TC398906	Methionine S-methyltransferase - Hordeum vulgare (Barley), partial (50%)	0.72	0.7	1.04	1.02	1.17257	0.929219	0.94	1.37	0.942575	1.00803	0.963028	1.00545
TC399004	Putative uncharacterized protein	0.76	1.11	NA	NA	NA	NA	NA	NA	NA	NA	0.76	1.11
TC399009	Aldehyde dehydrogenase family 7 member B4 - Arabidopsis thaliana (Mouse-ear cress), partial (92%)	1.18	1.82	1.13	1.76	1.16048	1.65477	1.14	1.56	1.12656	1.81593	1.14741	1.72214
TC399175	Chromosome chr11 scaffold_118, whole genome shotgun sequence - Vitis vinifera (Grape), partial (64%)	0.97	0.02	NA	NA	NA	NA	NA	NA	NA	NA	0.97	0.02
TC399305	Chromosome chr10 scaffold_297, whole genome shotgun sequence - Vitis vinifera (Grape), partial (69%)	0.91	1.49	NA	NA	NA	NA	NA	NA	NA	NA	0.91	1.49
TC399350	Chromosome chr2 scaffold_105, whole genome shotgun sequence - Vitis vinifera (Grape), partial (94%)	0.96	1.58	NA	NA	NA	NA	NA	NA	NA	NA	0.96	1.58
TC399380	Chromosome chr5 scaffold_72, whole genome shotgun sequence - Vitis vinifera (Grape), partial (43%)	1.14	0.77	NA	NA	NA	NA	NA	NA	NA	NA	1.14	0.77
TC399424	Chromosome chr17 scaffold_16, whole genome shotgun sequence - Vitis vinifera (Grape), partial (46%)	0.89	1.38	NA	NA	NA	NA	NA	NA	NA	NA	0.89	1.38
TC399451	Methylmalonate semi-aldehyde dehydrogenase - Oryza sativa subsp. japonica (Rice), partial (57%)	1	1.31	NA	NA	NA	NA	NA	NA	NA	NA	1	1.31
TC399574	4-hydroxyphenylpyruvate dioxygenase - Hordeum vulgare (Barley), partial (41%)	NA	NA	0.98	0.52	NA	NA	0.9	0.58	0.925617	0.66529	0.935206	0.58843
TC399668	Putative uncharacterized protein	0.93	0.89	NA	NA	NA	NA	NA	NA	NA	NA	0.93	0.89
TC399997	Putative uncharacterized protein	NQ	NQ	NA	NA	NA	NA	NA	NA	NA	NA	#DIV/0!	#DIV/0!
TC400047	RuBisCO large subunit-binding protein subunit beta, chloroplast - Secale cereale (Rye), partial (49%)	NA	NA	NA	NA	1.40889	0.957411	NA	NA	NA	NA	1.40889	0.957411
TC400056	Os05g0295800 protein - Oryza sativa subsp. japonica (Rice), complete	1.09	1.1	NA	NA	NA	NA	NA	NA	NA	NA	1.09	1.1
TC400057	Glucose-1-phosphate adenylyltransferase large subunit - Triticum aestivum (Wheat), complete	0.45	0.67	NA	NA	NA	NA	NA	NA	NA	NA	0.45	0.67
TC400103	Photosystem I reaction center subunit XI, chloroplast precursor - Hordeum vulgare (Barley), partial (77%)	0.76	0.41	NA	NA	NA	NA	NA	NA	NA	NA	0.76	0.41
TC400345	Os10g0415800 protein - Oryza sativa subsp. japonica (Rice), partial (52%)	1.19	1.28	0.77	1.05	NA	NA	1.06	1.25	NA	NA	1.00667	1.19333
TC400351	Chromosome chr9 scaffold_7, whole genome shotgun sequence - Vitis vinifera (Grape), partial (47%)	NA	NA	0.61	1.27	0.49827	1.41887	0.86	1.23	NA	NA	0.65609	1.30629
TC400417	N-ethylmaleimide sensitive fusion protein - Nicotiana tabacum (Common tobacco), partial (27%)	1	1.23	NA	NA	NA	NA	NA	NA	NA	NA	1	1.23
TC400503	Putative uncharacterized protein	1.79	7.56	NA	NA	NA	NA	NA	NA	NA	NA	1.79	7.56
TC400562	Chromosome chr11 scaffold_13, whole genome shotgun sequence - Vitis vinifera (Grape), partial (54%)	0.68	0.34	NA	NA	NA	NA	NA	NA	NA	NA	0.68	0.34
TC400712	PrMC3	0.92	1.21	NA	NA	NA	NA	NA	NA	NA	NA	0.92	1.21
TC400760	Fructose-bisphosphate aldolase - Oryza sativa subsp. japonica (Rice), partial (69%)	NQ	NQ	NQ	NQ	0.747524	0.565305	NA	NA	NQ	NQ	0.747524	0.565305
TC401124	Phopholipase D - Lolium temulentum (Darnel ryegrass), partial (34%)	0.83	1.17	NA	NA	NA	NA	NA	NA	NA	NA	0.83	1.17
TC401266	Os08g0266300 protein - Oryza sativa subsp. japonica (Rice), partial (86%)	1.29	1.34	NA	NA	NA	NA	NA	NA	NA	NA	1.29	1.34
TC401280	DegP protease-like - Oryza sativa subsp. japonica (Rice), partial (33%)	1.09	0.87	NA	NA	NA	NA	NA	NA	NA	NA	1.09	0.87
TC401483	Phosphoglycerate kinase, cytosolic - Triticum aestivum (Wheat), complete	1.76	1.09	NA	NA	0.981575	0.835898	1.15	1.23	NA	NA	1.29719	1.05197
TC401511	Malate dehydrogenase - Oryza sativa subsp. indica (Rice), partial (98%)	1.12	0.63	NA	NA	NA	NA	NA	NA	NA	NA	1.12	0.63
TC401588	Chromosome chr6 scaffold_3, whole genome shotgun sequence - Vitis vinifera (Grape), partial (31%)	0.74	1.01	NA	NA	NA	NA	NA	NA	NA	NA	0.74	1.01
TC401602	Ferredoxin-NADP(H) oxidoreductase - Triticum aestivum (Wheat), complete	1.28	0.79	1.02	0.65	0.96666	0.618624	0.94	0.89	1.05384	0.832265	1.0521	0.756178
TC401612	Protein kinase domain containing protein, expressed - Oryza sativa subsp. japonica (Rice), partial (19%)	NA	NA	0.85	1.41	0.956796	1.59042	0.76	1.96	NA	NA	0.855599	1.65347
TC401629	Beta-D-glucan exohydrolase isoenzyme ExoI - Hordeum vulgare var. distichum (Two-rowed barley), partial (42%)	0.79	2.48	0.63	1.41	0.783217	1.77492	NA	NA	NA	NA	0.734406	1.88831
TC401803	Os08g0398700 protein - Oryza sativa subsp. japonica (Rice), partial (58%)	0.77	1.02	NA	NA	NA	NA	NA	NA	NA	NA	0.77	1.02
TC401882	Chromosome undetermined scaffold_404, whole genome shotgun sequence - Vitis vinifera (Grape), partial (66%)	0.48	0.69	NA	NA	1.83853	0.745772	NA	NA	NA	NA	1.15927	0.717886
TC401910	Chromosome chr9 scaffold_7, whole genome shotgun sequence - Vitis vinifera (Grape), partial (77%)	0.73	0.92	NA	NA	NA	NA	NA	NA	NA	NA	0.73	0.92
TC401916	Putative uncharacterized protein	0.96	1.33	NA	NA	NA	NA	NA	NA	NA	NA	0.96	1.33
TC402010	Prolyl oligopeptidase family protein, expressed - Oryza sativa subsp. japonica (Rice), partial (40%)	0.91	1.24	NA	NA	NA	NA	0.97	0.63	NA	NA	0.94	0.935
TC402037	Chromosome chr5 scaffold_2, whole genome shotgun sequence - Vitis vinifera (Grape), partial (52%)	0.97	1.5	NA	NA	NA	NA	NA	NA	NA	NA	0.97	1.5
TC402117	Pox1 protein - Triticum aestivum (Wheat), complete	1.6	3.8	NA	NA	NA	NA	NA	NA	NA	NA	1.6	3.8
TC402194	Os11g0104900 protein - Oryza sativa subsp. japonica (Rice), partial (40%)	1.22	1.21	NA	NA	NA	NA	NA	NA	NA	NA	1.22	1.21
TC402248	Fructan 1-exohydrolase precursor - Triticum aestivum (Wheat), partial (45%)	NA	NA	NA	NA	NA	NA	0.95	0.76	0.960965	0.795865	0.955483	0.777933
TC402293	10-deacetylbaccatin III-10-O-acetyl transferase-like - Oryza sativa subsp. japonica (Rice), partial (62%)	0.97	1.54	NA	NA	NA	NA	NA	NA	NA	NA	0.97	1.54
TC402336	Von Willebrand factor type A domain containing protein, expressed - Oryza sativa subsp. japonica (Rice), partial (58%)	0.93	0.78	NA	NA	NA	NA	NA	NA	NA	NA	0.93	0.78
TC402457	Methionine synthase 1 enzyme - Hordeum vulgare (Barley), partial (52%)	1.07	1.15	1.17	1.22	1.26965	1.22144	1.09	1.21	0.97973	1.15531	1.11588	1.19135
TC402517	Cell death associated protein	0.58	0.9	NA	NA	NA	NA	NA	NA	NA	NA	0.58	0.9
TC402543	Chromosome chr19 scaffold_126, whole genome shotgun sequence - Vitis vinifera (Grape), partial (39%)	0.96	1.11	NA	NA	NA	NA	NA	NA	NA	NA	0.96	1.11
TC402606	Glutaminyl-tRNA synthetase - Lupinus luteus (European yellow lupin), partial (67%)	0.71	1.03	NA	NA	NA	NA	NA	NA	NA	NA	0.71	1.03
TC402685	Fructose-bisphosphate aldolase - Oryza sativa subsp. japonica (Rice), partial (68%)	1.34	0.59	1.29	0.56	1.42743	0.401326	1.17	0.69	NA	NA	1.30686	0.560331
TC402707	Cysteine synthase (O-acetylserine sulfhydrylase) (O- acetylserine (Thiol)-lyase) - Triticum aestivum (Wheat), partial (60%)	1.18	1.47	NA	NA	NA	NA	NA	NA	NA	NA	1.18	1.47
TC402771	6-phosphogluconate dehydrogenase, decarboxylating - Oryza sativa (Rice), complete	1.48	0.81	NA	NA	NA	NA	NA	NA	NA	NA	1.48	0.81
TC402918	DEAD-box ATP-dependent RNA helicase 38 - Oryza sativa subsp. japonica (Rice), partial (97%)	1.31	0.48	NA	NA	NA	NA	NA	NA	NA	NA	1.31	0.48
TC402975	Ribulose bisphosphate carboxylase large chain precursor - Hordeum vulgare (Barley), partial (49%)	0.54	1.5	NA	NA	NA	NA	NA	NA	NA	NA	0.54	1.5
TC403239	Chromosome undetermined scaffold_222, whole genome shotgun sequence - Vitis vinifera (Grape), partial (21%)	NQ	NQ	NA	NA	1.32504	0.7661	0.97	1.02	NA	NA	1.14752	0.89305
TC403278	Chromosome chr7 scaffold_20, whole genome shotgun sequence - Vitis vinifera (Grape), partial (97%)	2.29	2.12	NA	NA	NA	NA	NA	NA	NA	NA	2.29	2.12
TC403564	Chromosome chr2 scaffold_105, whole genome shotgun sequence - Vitis vinifera (Grape), partial (53%)	1.04	1.22	1.03	1.07	1.05979	1.03303	NA	NA	1.03622	0.95681	1.0415	1.06996
TC403588	DnaK-type molecular chaperone hsp70-rice - Oryza sativa subsp. japonica (Rice), partial (79%)	NQ	NQ	NA	NA	NA	NA	NA	NA	NA	NA	#DIV/0!	#DIV/0!
TC403683	Insulin degrading enzyme	1.09	1.47	NA	NA	NA	NA	NA	NA	NA	NA	1.09	1.47
TC403758	Chromosome chr12 scaffold_36, whole genome shotgun sequence - Vitis vinifera (Grape), partial (43%)	1.36	3.17	NA	NA	NA	NA	NA	NA	NA	NA	1.36	3.17
TC403768	Chromosome chr9 scaffold_7, whole genome shotgun sequence - Vitis vinifera (Grape), partial (32%)	0.66	0.86	1.02	0.74	NA	NA	NA	NA	NA	NA	0.84	0.8
TC404243	Catalase isozyme 2 - Hordeum vulgare (Barley), partial (58%)	1.55	1.4	1.5	0.86	NA	NA	NA	NA	NA	NA	1.525	1.13
TC404386	Subtilisin-like proteinase	0.87	1.94	NA	NA	NA	NA	NA	NA	NA	NA	0.87	1.94
TC404425	Phosphoenolpyruvate carboxylase - Oryza sativa subsp. indica (Rice), partial (52%)	0.64	0.94	NA	NA	NA	NA	NA	NA	NA	NA	0.64	0.94
TC404578	S-adenosylmethionine synthetase - Hordeum vulgare (Barley), complete	1.02	0.71	NA	NA	NA	NA	NA	NA	NA	NA	1.02	0.71
TC404801	Isoleucyl-tRNA synthetase - Arabidopsis thaliana (Mouse-ear cress), partial (23%)	0.88	0.06	NA	NA	NA	NA	NA	NA	NA	NA	0.88	0.06
TC404810	Putative uncharacterized protein	1.04	1.28	NA	NA	NA	NA	NA	NA	NA	NA	1.04	1.28
TC404818	Putative uncharacterized protein	2.09	17.82	2.28	8.39	NA	NA	1.8	11.77	1.6984	9.29101	1.9671	11.8178
TC404839	ATP synthase subunit beta - Triticum aestivum (Wheat), complete	NA	NA	0.72	0.88	NA	NA	NA	NA	0.928488	1.15276	0.824244	1.01638
TC404870	Thylakoid lumenal 17.4 kDa protein, chloroplast precursor - Arabidopsis thaliana (Mouse-ear cress), partial (69%)	NA	NA	NA	NA	0.735294	0.796632	0.86	1.13	NA	NA	0.797647	0.963316
TC404955	Arabinoxylan arabinofuranohydrolase isoenzyme AXAH-II - Hordeum vulgare (Barley), complete	0.79	1.34	NA	NA	0.692962	0.84607	0.95	0.75	0.887575	0.677252	0.830134	0.90333
TC405000	Chromosome chr2 scaffold_105, whole genome shotgun sequence - Vitis vinifera (Grape), partial (10%)	1.06	0.9	NA	NA	NA	NA	NA	NA	NA	NA	1.06	0.9
TC405021	Putative uncharacterized protein	1.56	1.43	NA	NA	NA	NA	1.02	0.9	NA	NA	1.29	1.165
TC405025	Chromosome chr18 scaffold_1, whole genome shotgun sequence - Vitis vinifera (Grape), partial (42%)	0.51	0.8	NA	NA	NA	NA	NA	NA	NA	NA	0.51	0.8
TC405153	Chromosome chr1 scaffold_46, whole genome shotgun sequence - Vitis vinifera (Grape), partial (95%)	NA	NA	1.37	1.14	NA	NA	1.18	1.17	1.50201	1.12796	1.35067	1.14599
TC405186	Alanine aminotransferase - Oryza sativa subsp. indica (Rice), partial (98%)	0.97	0.9	1.11	0.82	1.22199	0.672343	0.98	0.84	0.956699	0.896253	1.04774	0.825719
TC405225	Ribokinase-like - Oryza sativa subsp. japonica (Rice), partial (64%)	0.93	1.32	NA	NA	NA	NA	NA	NA	NA	NA	0.93	1.32
TC405350	Chromosome chr18 scaffold_1, whole genome shotgun sequence - Vitis vinifera (Grape), partial (64%)	0.73	0.88	NA	NA	NA	NA	NA	NA	NA	NA	0.73	0.88
TC405365	Carotenoid cleavage dioxygenase 1 - Lactuca sativa (Garden lettuce), partial (38%)	0.82	0.71	NA	NA	NA	NA	NA	NA	NA	NA	0.82	0.71
TC405376	Serine carboxypeptidase family protein, expressed - Oryza sativa subsp. japonica (Rice), partial (56%)	0.87	1.15	NA	NA	NA	NA	NA	NA	NA	NA	0.87	1.15
TC405436	Photosystem Q(B) protein precursor - Triticum aestivum (Wheat), partial (47%)	1.29	0.9	NA	NA	NA	NA	NA	NA	NA	NA	1.29	0.9
TC405469	2-C-methyl-D-erythritol 4-phosphate cytidylyltransferase - Ginkgo biloba (Ginkgo), partial (63%)	0.9	0.86	NA	NA	NA	NA	0.98	0.91	NA	NA	0.94	0.885
TC405511	HSP70 - Triticum aestivum (Wheat), complete	1.11	0.99	1.22	0.94	1.18687	0.909894	NQ	NQ	NA	NA	1.17229	0.946631
TC405610	Plasma membrane intrinsic protein 3 - Triticum aestivum (Wheat), complete	1.56	1.46	NA	NA	NA	NA	NA	NA	NA	NA	1.56	1.46
TC405617	Glutamine synthetase - Saccharum officinarum (Sugarcane), partial (61%)	1.07	0.8	NA	NA	NA	NA	NA	NA	NA	NA	1.07	0.8
TC405653	Chromosome chr8 scaffold_29, whole genome shotgun sequence - Vitis vinifera (Grape), partial (22%)	NA	NA	NA	NA	0.946177	0.845405	NA	NA	NA	NA	0.946177	0.845405
TC405696	Os01g0505400 protein - Oryza sativa subsp. japonica (Rice), partial (58%)	0.78	1.1	NA	NA	NA	NA	NA	NA	NA	NA	0.78	1.1
TC405989	Chromosome chr2 scaffold_187, whole genome shotgun sequence - Vitis vinifera (Grape), partial (59%)	0.97	0.78	NA	NA	NA	NA	NA	NA	NA	NA	0.97	0.78
TC406189	Hydroxyphenylpyruvate reductase - Solenostemon scutellarioides (Coleus) (Coleus blumei), partial (55%)	0.79	0.91	NA	NA	0.804087	0.729679	NA	NA	NA	NA	0.797044	0.81984
TC406279	Expressed protein - Oryza sativa subsp. japonica (Rice), partial (68%)	1.27	1.19	NA	NA	NA	NA	NA	NA	NA	NA	1.27	1.19
TC406321	Alpha tubulin-1D - Triticum aestivum (Wheat), complete	0.41	0.26	NA	NA	NA	NA	NA	NA	NA	NA	0.41	0.26
TC406360	Phosphorylase - Triticum aestivum (Wheat), partial (62%)	1.16	1.13	NA	NA	NA	NA	NA	NA	NA	NA	1.16	1.13
TC406593	Chromosome chr11 scaffold_177, whole genome shotgun sequence - Vitis vinifera (Grape), complete	0.83	0.68	0.78	0.79	0.794527	0.78094	0.82	1.08	0.817307	1.14779	0.808367	0.895747
TC406872	Monodehydroascorbate reductase - Zantedeschia aethiopica (White calla lily), partial (59%)	1.18	1.44	NA	NA	NA	NA	NA	NA	NA	NA	1.18	1.44
TC406897	Putative uncharacterized protein	1.09	1.78	NA	NA	NA	NA	NA	NA	NA	NA	1.09	1.78
TC406995	Putative uncharacterized protein	0.66	1.5	NA	NA	NA	NA	NA	NA	NA	NA	0.66	1.5
TC407004	Cytosolic glyceraldehyde-3-phosphate dehydrogenase - Triticum aestivum (Wheat), partial (51%)	NQ	NQ	NQ	NQ	NQ	NQ	0.94	0.95	NQ	NQ	0.94	0.95
TC407043	Glyceraldehyde-3-phosphate dehydrogenase - Triticum aestivum (Wheat), partial (85%)	NQ	NQ	NA	NA	NA	NA	NA	NA	NQ	NQ	#DIV/0!	#DIV/0!
TC407069	Polygalacturonase	2.5	3.61	NA	NA	NA	NA	NA	NA	NA	NA	2.5	3.61
TC407272	Cysteine synthase (O-acetylserine sulfhydrylase) (O- acetylserine (Thiol)-lyase) - Triticum aestivum (Wheat), partial (78%)	NQ	NQ	NA	NA	NA	NA	NA	NA	NA	NA	#DIV/0!	#DIV/0!
TC407276	Putative uncharacterized protein	NA	NA	NA	NA	NA	NA	NA	NA	0.970441	0.914592	0.970441	0.914592
TC407277	Glutamate-1-semialdehyde 2,1-aminomutase, chloroplast precursor - Hordeum vulgare (Barley), partial (64%)	1.25	0.94	NA	NA	NA	NA	NA	NA	NA	NA	1.25	0.94
TC407328	Chromosome chr3 scaffold_8, whole genome shotgun sequence - Vitis vinifera (Grape), partial (48%)	1.61	0.8	NA	NA	NA	NA	NA	NA	NA	NA	1.61	0.8
TC407335	Glucan endo-1,3-beta-D-glucosidase - Secale cereale (Rye), partial (97%)	0.87	1.37	1.28	3.68	1.18549	2.79088	1.09	2.23	NA	NA	1.10637	2.51772
TC407414	Chromosome undetermined scaffold_314, whole genome shotgun sequence - Vitis vinifera (Grape), partial (41%)	0.87	2.03	NA	NA	NA	NA	NA	NA	NA	NA	0.87	2.03
TC407690	Chromosome chr1 scaffold_135, whole genome shotgun sequence - Vitis vinifera (Grape), partial (53%)	1.1	1.25	NQ	NQ	NQ	NQ	0.97	0.87	0.955604	0.696898	1.00853	0.938966
TC407750	Peroxidase 6 - Triticum monococcum (Einkorn wheat) (Small spelt), partial (49%)	NQ	NQ	NA	NA	NA	NA	NA	NA	NA	NA	#DIV/0!	#DIV/0!
TC407806	M37430.1 PEACPDKAA Pea Chloroplast 4.5S, 5S, 16S and 23S mRNA, partial (6%)	NA	NA	0.83	0.77	1.06316	0.696755	NA	NA	NA	NA	0.946581	0.733378
TC408017	Chromosome chr14 scaffold_9, whole genome shotgun sequence - Vitis vinifera (Grape), partial (78%)	0.86	1.76	0.76	0.99	0.662536	1.07045	0.92	0.87	1.11253	0.962461	0.863014	1.13058
TC408025	Chromosome undetermined scaffold_222, whole genome shotgun sequence - Vitis vinifera (Grape), partial (41%)	1.11	1.11	1.4	0.76	1.27153	0.712327	1.1	1.19	1.07096	1.04774	1.1905	0.964014
TC408073	Chromosome chr6 scaffold_25, whole genome shotgun sequence - Vitis vinifera (Grape), partial (43%)	0.73	0.78	NA	NA	NA	NA	NA	NA	NA	NA	0.73	0.78
TC408102	Alpha-glucan water dikinase 1, chloroplast precursor - Arabidopsis thaliana (Mouse-ear cress), partial (23%)	0.6	0.99	NA	NA	NA	NA	NA	NA	NA	NA	0.6	0.99
TC408193	Chromosome undetermined scaffold_1205, whole genome shotgun sequence - Vitis vinifera (Grape), partial (44%)	1.27	0.72	1.07	0.97	NA	NA	NA	NA	1.12101	1.17965	1.15367	0.956552
TC408307	AT5g65760/MPA24_11 - Arabidopsis thaliana (Mouse-ear cress), partial (47%)	NA	NA	NA	NA	NA	NA	1.02	1.06	NA	NA	1.02	1.06
TC408339	Uncharacterized protein At3g55400.2 - Arabidopsis thaliana (Mouse-ear cress), partial (55%)	0.42	0.75	NA	NA	NA	NA	NA	NA	NA	NA	0.42	0.75
TC408354	3-oxoacyl-[acyl-carrier-protein] synthase I, chloroplast precursor - Hordeum vulgare (Barley), partial (83%)	1.26	1.15	0.92	0.86	NA	NA	NA	NA	NA	NA	1.09	1.005
TC408598	Putative uncharacterized protein	0.85	0.42	NA	NA	NA	NA	NA	NA	NA	NA	0.85	0.42
TC408626	Putative uncharacterized protein	0.82	2.19	NA	NA	NA	NA	NA	NA	NA	NA	0.82	2.19
TC408766	Alpha-L-arabinofuranosidase/beta-D-xylosidase isoenzyme ARA-I - Hordeum vulgare (Barley), partial (29%)	NA	NA	NA	NA	0.849015	1.33898	1.99	1.11	NA	NA	1.41951	1.22449
TC408771	Chromosome chr11 scaffold_13, whole genome shotgun sequence - Vitis vinifera (Grape), partial (45%)	NA	NA	NA	NA	NA	NA	0.86	0.95	NA	NA	0.86	0.95
TC408784	Quinone reductase 2 - Triticum monococcum (Einkorn wheat) (Small spelt), partial (80%)	1.11	0.77	NA	NA	NA	NA	NA	NA	NA	NA	1.11	0.77
TC408869	Glutathione S-transferase GST 34 - Zea mays (Maize), partial (80%)	1.35	0.94	NA	NA	NA	NA	NA	NA	NA	NA	1.35	0.94
TC408929	Chromosome chr12 scaffold_18, whole genome shotgun sequence - Vitis vinifera (Grape), partial (55%)	0.84	1.03	NA	NA	NA	NA	NA	NA	NA	NA	0.84	1.03
TC409052	Os06g0548100 protein - Oryza sativa subsp. japonica (Rice), partial (11%)	1.15	1.99	0.8	2.01	NA	NA	NA	NA	0.697079	3.80849	0.88236	2.60283
TC409205	Chromosome chr6 scaffold_25, whole genome shotgun sequence - Vitis vinifera (Grape), partial (87%)	2.41	1.36	0.9	0.83	NA	NA	NA	NA	NA	NA	1.655	1.095
TC409275	Enoyl-ACP reductase	1.37	0.63	NA	NA	NA	NA	NA	NA	NA	NA	1.37	0.63
TC409319	Chromosome chr3 scaffold_157, whole genome shotgun sequence - Vitis vinifera (Grape), partial (20%)	1.06	0.98	NA	NA	NA	NA	NA	NA	NA	NA	1.06	0.98
TC409325	Aconitate hydratase 2, mitochondrial precursor - Arabidopsis thaliana (Mouse-ear cress), partial (42%)	1.25	0.73	1.04	0.81	1.06848	0.700007	NA	NA	0.940646	1.20057	1.07478	0.860144
TC409417	Chromosome chr4 scaffold_6, whole genome shotgun sequence - Vitis vinifera (Grape), partial (29%)	NA	NA	0.82	0.8	0.631098	0.791564	NA	NA	NA	NA	0.725549	0.795782
TC409488	Chromosome chr18 scaffold_1, whole genome shotgun sequence - Vitis vinifera (Grape), partial (24%)	NA	NA	NA	NA	1.12066	1.13852	0.85	0.83	1.04587	1.08686	1.00551	1.01846
TC409671	Amidophosphoribosyltransferase	1	0.55	NA	NA	NA	NA	NA	NA	NA	NA	1	0.55
TC409820	Chromosome chr11 scaffold_13, whole genome shotgun sequence - Vitis vinifera (Grape), partial (79%)	0.56	1.26	NA	NA	NA	NA	NA	NA	NA	NA	0.56	1.26
TC409871	N-acetyl-gamma-glutamyl-phosphate reductase - Oryza sativa subsp. indica (Rice), partial (82%)	0.94	0.89	NA	NA	NA	NA	NA	NA	NA	NA	0.94	0.89
TC409979	Chromosome chr6 scaffold_25, whole genome shotgun sequence - Vitis vinifera (Grape), partial (83%)	0.71	0.56	NA	NA	NA	NA	NA	NA	NA	NA	0.71	0.56
TC410170	Putative uncharacterized protein	NA	NA	NA	NA	0.737409	0.750441	NA	NA	NA	NA	0.737409	0.750441
TC410588	Cinnamyl alcohol dehydrogenase - Lolium perenne (Perennial ryegrass), partial (84%)	1.43	0.21	NA	NA	NA	NA	NA	NA	NA	NA	1.43	0.21
TC410655	Chromosome chr17 scaffold_16, whole genome shotgun sequence - Vitis vinifera (Grape), partial (90%)	1.29	0.99	1.47	0.71	1.44963	0.681569	1.19	1.04	NQ	NQ	1.34991	0.855392
TC410847	Porphobilinogen deaminase - Triticum aestivum (Wheat), partial (90%)	1.57	1.07	0.86	0.9	NA	NA	NA	NA	NA	NA	1.215	0.985
TC410970	Chromosome chr12 scaffold_36, whole genome shotgun sequence - Vitis vinifera (Grape), partial (20%)	1.69	2.1	1.32	1.65	NA	NA	NA	NA	NA	NA	1.505	1.875
TC411008	Beta-galactosidase - Sandersonia aurantiaca (Christmas-bells) (Chinese-lantern lily), partial (63%)	1.09	1.94	NA	NA	NA	NA	NA	NA	NA	NA	1.09	1.94
TC411224	Chromosome chr19 scaffold_35, whole genome shotgun sequence - Vitis vinifera (Grape), partial (44%)	NQ	NQ	NA	NA	NA	NA	NA	NA	NA	NA	#DIV/0!	#DIV/0!
TC411425	Os02g0819400 protein - Oryza sativa subsp. japonica (Rice), partial (58%)	2.61	1.07	NA	NA	NA	NA	NA	NA	NA	NA	2.61	1.07
TC411678	Polygalacturonase inhibiting protein-like - Hordeum vulgare (Barley), partial (79%)	0.76	1.6	NA	NA	NA	NA	1.15	1.8	NA	NA	0.955	1.7
TC411709	Monodehydroascorbate reductase - Oryza sativa subsp. japonica (Rice), partial (46%)	1.16	1.7	NA	NA	NA	NA	NA	NA	NA	NA	1.16	1.7
TC411933	Nucleotide pyrophosphatase-like protein - Spinacia oleracea (Spinach), partial (22%)	1.13	2.1	NA	NA	NA	NA	NA	NA	NA	NA	1.13	2.1
TC411944	ATP synthase subunit beta, mitochondrial precursor - Zea mays (Maize), partial (94%)	0.75	0.81	NA	NA	NA	NA	NA	NA	NA	NA	0.75	0.81
TC411946	Glu-tRNA(Gln) amidotransferase subunit A - Arabidopsis thaliana (Mouse-ear cress), partial (32%)	1.43	0.88	NA	NA	NA	NA	NA	NA	NA	NA	1.43	0.88
TC411999	Non-cell-autonomous heat shock cognate protein 70 - Cucurbita maxima (Pumpkin) (Winter squash), partial (74%)	NQ	NQ	NA	NA	NA	NA	NA	NA	0.790649	1.04822	0.790649	1.04822
TC412171	Predicted protein - Physcomitrella patens subsp. patens, partial (93%)	1.13	1.28	NA	NA	NA	NA	NA	NA	NA	NA	1.13	1.28
TC412196	Putaive subtilisin-like proteinase - Oryza sativa subsp. japonica (Rice), partial (26%)	0.77	1.43	0.58	0.89	NA	NA	NA	NA	NA	NA	0.675	1.16
TC412330	Chromosome chr6 scaffold_25, whole genome shotgun sequence - Vitis vinifera (Grape), partial (33%)	1.1	1.09	NA	NA	NA	NA	NA	NA	NA	NA	1.1	1.09
TC412382	RuBisCO large subunit-binding protein subunit beta, chloroplast - Secale cereale (Rye), partial (57%)	1.55	1.04	1.66	0.97	NA	NA	NA	NA	NA	NA	1.605	1.005
TC412780	Os01g0505400 protein - Oryza sativa subsp. japonica (Rice), partial (47%)	0.94	0.86	NA	NA	NA	NA	NA	NA	NA	NA	0.94	0.86
TC412822	Adenylyl cyclase-associated protein - Oryza sativa subsp. japonica (Rice), partial (35%)	0.27	0.74	NA	NA	NA	NA	NA	NA	NA	NA	0.27	0.74
TC412968	Os09g0506000 protein - Oryza sativa subsp. japonica (Rice), partial (54%)	0.8	3.29	NA	NA	NA	NA	NA	NA	NA	NA	0.8	3.29
TC412995	Beta-galactosidase 4 precursor - Oryza sativa subsp. indica (Rice), partial (69%)	0.62	1.56	NA	NA	NA	NA	NA	NA	NA	NA	0.62	1.56
TC413230	Phosphoenolpyruvate carboxylase - Oryza sativa subsp. japonica (Rice), partial (19%)	0.92	0.89	NA	NA	NA	NA	NA	NA	NA	NA	0.92	0.89
TC413336	Otubain-like cysteine protease - Populus trichocarpa (Western balsam poplar) (Populus balsamiferasubsp. trichocarpa), partial (77%)	1.53	0.7	NA	NA	NA	NA	NA	NA	NA	NA	1.53	0.7
TC413449	Ribosomal protein S8 - Brachypodium sylvaticum (False brome), partial (78%)	1.33	0.46	NA	NA	NA	NA	NA	NA	NA	NA	1.33	0.46
TC413547	41 kD chloroplast nucleoid DNA binding protein	NQ	NQ	0.97	1.07	NA	NA	NA	NA	NA	NA	0.97	1.07
TC413621	Cold acclimation induced protein 2-1 - Triticum aestivum (Wheat), partial (71%)	1.2	3.7	NA	NA	NA	NA	NA	NA	NA	NA	1.2	3.7
TC413753	Os11g0104900 protein - Oryza sativa subsp. japonica (Rice), partial (13%)	1	0.84	NA	NA	NA	NA	NA	NA	NA	NA	1	0.84
TC413763	Thylakoid lumenal 15 kDa protein 1, chloroplast precursor - Arabidopsis thaliana (Mouse-ear cress), partial (70%)	0.95	0.9	NA	NA	NA	NA	NA	NA	NA	NA	0.95	0.9
TC413778	Chromosome chr6 scaffold_3, whole genome shotgun sequence - Vitis vinifera (Grape), partial (61%)	1.39	0.55	NA	NA	NA	NA	NA	NA	NA	NA	1.39	0.55
TC413951	Peptidyl-prolyl cis-trans isomerase - Oryza sativa subsp. japonica (Rice), partial (71%)	0.97	1.19	0.83	0.87	NA	NA	NA	NA	1.23097	0.980884	1.01032	1.01363
TC414039	Chromosome chr19 scaffold_4, whole genome shotgun sequence - Vitis vinifera (Grape), partial (30%)	1.65	1.62	NA	NA	NA	NA	NA	NA	NA	NA	1.65	1.62
TC414125	Os05g0399100 protein - Oryza sativa subsp. japonica (Rice), partial (85%)	0.98	0.85	NA	NA	NA	NA	NA	NA	NA	NA	0.98	0.85
TC414126	PDI-like protein - Zea mays (Maize), partial (33%)	1.08	1.43	NA	NA	NA	NA	NA	NA	NA	NA	1.08	1.43
TC414224	Chromosome chr1 scaffold_5, whole genome shotgun sequence - Vitis vinifera (Grape), partial (43%)	NA	NA	0.92	0.65	1.16643	0.641876	1.2	0.73	1.12182	0.84138	1.10206	0.715814
TC414354	Beta-amylase - Triticum aestivum (Wheat), complete	0.47	0.78	NA	NA	0.376515	1.85185	NA	NA	NA	NA	0.423257	1.31592
TC414478	Actin bundling protein ABP135 - Lilium longiflorum (Trumpet lily), partial (60%)	1.55	2.17	NA	NA	NA	NA	NA	NA	NA	NA	1.55	2.17
TC414589	Triosephosphate isomerase - Triticum aestivum (Wheat), complete	1.19	1.38	NA	NA	0.956865	0.854871	NA	NA	NA	NA	1.07343	1.11744
TC414619	Pathogenesis-related 1a - Triticum monococcum (Einkorn wheat) (Small spelt), partial (61%)	3.16	35.47	NA	NA	NA	NA	NA	NA	0.839979	1.34673	1.99999	18.4084
TC414676	Chromosome chr16 scaffold_86, whole genome shotgun sequence - Vitis vinifera (Grape), partial (48%)	1.05	2.07	NA	NA	NA	NA	NA	NA	NA	NA	1.05	2.07
TC414729	Beta-D-glucan exohydrolase isoenzyme ExoI - Hordeum vulgare var. distichum (Two-rowed barley), partial (28%)	1.17	1.64	0.67	1.65	NA	NA	1.51	1.83	NA	NA	1.11667	1.70667
TC414899	Legumain precursor - Saccharum officinarum (Sugarcane), partial (82%)	0.95	1.09	NA	NA	NA	NA	NA	NA	NA	NA	0.95	1.09
TC415007	Chromosome chr4 scaffold_6, whole genome shotgun sequence - Vitis vinifera (Grape), partial (78%)	0.96	1.54	NA	NA	NA	NA	NA	NA	NA	NA	0.96	1.54
TC415011	3-dehydroquinate dehydratase/shikimate 5-dehydrogenase - Juglans regia (English walnut), partial (68%)	1.01	0.98	0.97	0.6	NA	NA	NA	NA	1.23453	0.913358	1.07151	0.831119
TC415023	MRNA-binding protein - Nicotiana tabacum (Common tobacco), partial (79%)	0.8	0.7	0.34	0.49	NA	NA	1.37	0.49	0.830309	0.306201	0.835077	0.49655
TC415147	Chromosome undetermined scaffold_127, whole genome shotgun sequence - Vitis vinifera (Grape), partial (75%)	1.45	1.3	NA	NA	NA	NA	NA	NA	NA	NA	1.45	1.3
TC415167	Chromosome chr18 scaffold_1, whole genome shotgun sequence - Vitis vinifera (Grape), partial (66%)	0.74	0.19	NA	NA	NA	NA	NA	NA	NA	NA	0.74	0.19
TC415221	Putative uncharacterized protein	1.36	1.71	NA	NA	NA	NA	NA	NA	NA	NA	1.36	1.71
TC415232	Orthophosphate dikinase precursor - Oryza sativa subsp. japonica (Rice), partial (71%)	0.99	1.39	1.06	1.02	NA	NA	0.8	1.25	0.93448	1.25641	0.94612	1.2291
TC415343	Putative uncharacterized protein	1.46	4.91	NA	NA	NA	NA	NA	NA	NA	NA	1.46	4.91
TC415426	Phosphoribosylformylglycinamidine cyclo-ligase - Solanum tuberosum (Potato), partial (40%)	0.96	1.24	NA	NA	NA	NA	NA	NA	NA	NA	0.96	1.24
TC415496	Translational elongation factor EF-TuM - Zea mays (Maize), partial (92%)	1.51	0.63	NA	NA	NA	NA	NA	NA	NA	NA	1.51	0.63
TC415645	Os06g0625400 protein - Oryza sativa subsp. japonica (Rice), partial (57%)	1.27	0.76	NA	NA	NA	NA	NA	NA	NA	NA	1.27	0.76
TC415669	Chromosome chr19 scaffold_4, whole genome shotgun sequence - Vitis vinifera (Grape), partial (45%)	1.59	1.51	NA	NA	NA	NA	NA	NA	NA	NA	1.59	1.51
TC415682	Protein phosphatase 2C - Triticum aestivum (Wheat), partial (93%)	1.16	1.25	NA	NA	NA	NA	NA	NA	NA	NA	1.16	1.25
TC415690	PR17d precursor - Hordeum vulgare var. distichum (Two-rowed barley), partial (76%)	1.32	3.28	NA	NA	NA	NA	NA	NA	NA	NA	1.32	3.28
TC415723	Chromosome undetermined scaffold_223, whole genome shotgun sequence - Vitis vinifera (Grape), partial (33%)	0.45	0.91	NA	NA	NA	NA	NA	NA	NA	NA	0.45	0.91
TC415925	Alanyl-tRNA synthetase, mitochondrial precursor - Arabidopsis thaliana (Mouse-ear cress), partial (26%)	1.02	1.17	NA	NA	NA	NA	NA	NA	NA	NA	1.02	1.17
TC416037	Non-cell-autonomous heat shock cognate protein 70 - Cucurbita maxima (Pumpkin) (Winter squash), partial (47%)	1.42	0.98	NQ	NQ	NQ	NQ	NA	NA	NA	NA	1.42	0.98
TC416094	Glyceraldehyde-3-phosphate dehydrogenase B, chloroplast precursor - Spinacia oleracea (Spinach), partial (32%)	NQ	NQ	NQ	NQ	NA	NA	NA	NA	NA	NA	#DIV/0!	#DIV/0!
TC416275	Fructose-bisphosphate aldolase - Oryza sativa subsp. japonica (Rice), partial (43%)	NQ	NQ	0.8	0.62	NA	NA	NA	NA	1.06304	0.729725	0.93152	0.674862
TC416357	Serine-glyoxylate aminotransferase - Spirodela polyrrhiza (Giant duckweed), partial (81%)	0.82	0.91	0.85	1.01	0.816983	1.12986	0.79	0.85	0.788486	0.838416	0.813094	0.947655
TC416386	Alpha-L-arabinofuranosidase/beta-D-xylosidase isoenzyme ARA-I - Hordeum vulgare (Barley), partial (41%)	0.88	3.51	0.68	1.34	NQ	NQ	1.78	0.91	1.72211	1.06177	1.26553	1.70544
TC416447	Lipoxygenase - Zea mays (Maize), partial (5%)	NA	NA	NA	NA	NA	NA	0.98	0.75	NA	NA	0.98	0.75
TC416558	Glyceraldehyde-3-phosphate dehydrogenase - Triticum aestivum (Wheat), partial (56%)	NA	NA	2.62	0.8	1.98382	0.750563	1.02	0.84	0.914615	0.76741	1.63461	0.789493
TC416631	Ribulose bisphosphate carboxylase small chain PW9, chloroplast precursor - Triticum aestivum (Wheat), complete	NQ	NQ	NA	NA	NA	NA	NA	NA	NA	NA	#DIV/0!	#DIV/0!
TC416681	Chromosome chr14 scaffold_21, whole genome shotgun sequence - Vitis vinifera (Grape), partial (86%)	1.59	0.87	NA	NA	NA	NA	NA	NA	NA	NA	1.59	0.87
TC416824	Polyubiquitin - Clusia minor, partial (74%)	1.1	0.94	NA	NA	NA	NA	0.8	1.06	NA	NA	0.95	1
TC417106	Methionine synthase 2 enzyme - Hordeum vulgare (Barley), partial (73%)	NQ	NQ	NA	NA	NA	NA	NA	NA	NA	NA	#DIV/0!	#DIV/0!
TC417237	Chromosome chr6 scaffold_3, whole genome shotgun sequence - Vitis vinifera (Grape), partial (70%)	NQ	NQ	NQ	NQ	NQ	NQ	NQ	NQ	NQ	NQ	#DIV/0!	#DIV/0!
TC417247	Putative uncharacterized protein	1.52	2.91	1.63	1.55	1.83497	1.92265	1.77	1.75	1.64196	1.93996	1.67939	2.01452
TC417881	Carbonic anhydrase, chloroplast precursor - Hordeum vulgare (Barley), partial (65%)	0.65	0.72	0.54	0.52	0.653729	0.683216	0.87	0.61	0.849177	0.529303	0.712581	0.612504
TC417939	UV-damaged DNA binding protein - Oryza sativa subsp. japonica (Rice), partial (44%)	0.53	0.55	NA	NA	NA	NA	NA	NA	NA	NA	0.53	0.55
TC418049	Putative uncharacterized protein	1.13	4.12	NA	NA	NA	NA	NA	NA	NA	NA	1.13	4.12
TC418116	Vacuolar ATP synthase 16 kDa proteolipid subunit - Avena sativa (Oat), complete	0.75	0.49	NA	NA	NA	NA	NA	NA	NA	NA	0.75	0.49
TC418869	4-diphosphocytidyl-2-C-methyl-D-erythritol kinase - Salvia miltiorrhiza (Chinese sage), partial (82%)	0.97	1.07	NA	NA	NA	NA	NA	NA	NA	NA	0.97	1.07
TC419003	Beta-galactosidase - Vitis vinifera (Grape), partial (32%)	NA	NA	NA	NA	NA	NA	NA	NA	1.58222	1.02987	1.58222	1.02987
TC419373	Pathogenesis-related 1a - Triticum monococcum (Einkorn wheat) (Small spelt), complete	1.4	1.67	NA	NA	NA	NA	NA	NA	NA	NA	1.4	1.67
TC419496	Chloroplastic glutathione reductase - Hordeum vulgare (Barley), complete	1.02	1.17	0.92	0.8	0.836448	0.76967	0.95	0.97	0.930743	0.93275	0.931438	0.928484
TC419666	Aspartate aminotransferase - Panicum miliaceum (Proso millet) (Broomcorn millet), partial (65%)	0.81	1.08	NA	NA	NA	NA	NA	NA	NA	NA	0.81	1.08
TC419713	Nucleosome/chromatin assembly factor group C - Zea mays (Maize), partial (98%)	0.76	0.99	NA	NA	NA	NA	NA	NA	NA	NA	0.76	0.99
TC419929	Putative uncharacterized protein	1.35	1.16	NA	NA	NA	NA	NA	NA	NA	NA	1.35	1.16
TC419964	Chromosome chr12 scaffold_18, whole genome shotgun sequence - Vitis vinifera (Grape), partial (29%)	1.09	1.18	NA	NA	NA	NA	NA	NA	NA	NA	1.09	1.18
TC419976	Malate dehydrogenase - Vitis vinifera (Grape), partial (84%)	1.42	1.26	1.24	0.97	1.04676	1.05204	0.99	1.19	0.926813	1.20662	1.12471	1.13573
TC420093	Wheatwin-2 precursor - Triticum aestivum (Wheat), complete	NA	NA	1.47	20.81	NA	NA	NQ	NQ	NQ	NQ	1.47	20.81
TC420176	Ribulose bisphosphate carboxylase/oxygenase activase A, chloroplast precursor - Hordeum vulgare (Barley), partial (50%)	NQ	NQ	NQ	NQ	0.977445	0.407752	NQ	NQ	NA	NA	0.977445	0.407752
TC420360	Putative uncharacterized protein	1.04	1.59	NA	NA	NA	NA	NA	NA	NA	NA	1.04	1.59
TC420425	Chromosome chr10 scaffold_81, whole genome shotgun sequence - Vitis vinifera (Grape), partial (31%)	0.93	1.07	NA	NA	NA	NA	NA	NA	NA	NA	0.93	1.07
TC420549	Chromosome undetermined scaffold_388, whole genome shotgun sequence - Vitis vinifera (Grape), partial (49%)	NA	NA	0.92	0.79	NA	NA	NA	NA	NA	NA	0.92	0.79
TC420721	Heat shock protein 70 - Triticum aestivum (Wheat), partial (81%)	NA	NA	0.94	0.89	NA	NA	0.78	0.95	0.81606	1.04717	0.845353	0.96239
TC420730	Dehydroascorbate reductase - Medicago truncatula (Barrel medic), partial (82%)	0.82	0.5	NA	NA	NA	NA	NA	NA	NA	NA	0.82	0.5
TC420763	Chloroplast 50S ribosomal protein L16 - Triticum aestivum (Wheat), partial (51%)	NQ	NQ	NA	NA	NA	NA	NA	NA	NA	NA	#DIV/0!	#DIV/0!
TC421168	Auxin-induced protein	1.15	1.22	NA	NA	NA	NA	NA	NA	NA	NA	1.15	1.22
TC421280	Heat shock protein cognate 70 - Oryza sativa subsp. japonica (Rice), partial (86%)	1.11	0.63	1.02	0.81	NA	NA	NA	NA	NA	NA	1.065	0.72
TC421284	RuBisCO large subunit-binding protein subunit beta, chloroplast precursor - Pisum sativum (Garden pea), partial (91%)	NQ	NQ	NQ	NQ	NQ	NQ	NQ	NQ	NQ	NQ	#DIV/0!	#DIV/0!
TC421363	Chromosome chr6 scaffold_3, whole genome shotgun sequence - Vitis vinifera (Grape), partial (29%)	1.17	1.13	NA	NA	NA	NA	NA	NA	NA	NA	1.17	1.13
TC421604	3,4-dihydroxy-2-butanone kinase - Oryza sativa subsp. japonica (Rice), partial (44%)	0.81	1.2	NA	NA	NA	NA	NA	NA	NA	NA	0.81	1.2
TC422719	Beta-D-xylosidase - Oryza sativa subsp. japonica (Rice), partial (51%)	0.73	1.45	0.68	0.87	0.651861	0.843526	1.06	0.84	1.14503	0.761328	0.853378	0.952971
TC422751	Pollen allergen Hor v 4 precursor - Hordeum vulgare (Barley), partial (25%)	1.01	6.13	1.32	1.96	1.1735	2.1653	1.39	1.87	1.31583	1.96165	1.24187	2.81739
TC422955	CBS domain containing protein-like - Oryza sativa subsp. japonica (Rice), partial (78%)	1.08	0.52	NA	NA	NA	NA	NA	NA	NA	NA	1.08	0.52
TC422957	MutT/nudix protein-like - Oryza sativa subsp. japonica (Rice), partial (97%)	0.95	1.45	NA	NA	NA	NA	NA	NA	NA	NA	0.95	1.45
TC423088	Chromosome chr8 scaffold_34, whole genome shotgun sequence - Vitis vinifera (Grape), partial (14%)	1.71	1.13	NA	NA	NA	NA	NA	NA	NA	NA	1.71	1.13
TC423119	Bifunctional aspartokinase/homoserine dehydrogenase 2, chloroplast precursor (AK-HD 2) (AK-HSDH 2) [Includes: Aspartokinase ; Homoserine dehydrogenase ] - Zea mays (Maize), partial (22%)	0.95	0.66	NA	NA	NA	NA	NA	NA	NA	NA	0.95	0.66
TC423153	3-isopropylmalate dehydrogenase, chloroplast precursor - Solanum tuberosum (Potato), partial (65%)	0.63	0.36	NA	NA	NA	NA	NA	NA	NA	NA	0.63	0.36
TC423172	Beta-amylase - Triticum aestivum (Wheat), partial (37%)	0.51	0.82	NA	NA	NA	NA	NA	NA	NA	NA	0.51	0.82
TC423208	Chromosome chr2 scaffold_176, whole genome shotgun sequence - Vitis vinifera (Grape), partial (53%)	2.18	0.11	NA	NA	NA	NA	NA	NA	NA	NA	2.18	0.11
TC423354	DnaK-type molecular chaperone hsp70-rice - Oryza sativa subsp. japonica (Rice), partial (79%)	NQ	NQ	NA	NA	NA	NA	0.86	1.72	NA	NA	0.86	1.72
TC423446	Putative uncharacterized protein	0.64	1.01	NA	NA	NA	NA	NA	NA	NA	NA	0.64	1.01
TC423588	Os02g0483800 protein - Oryza sativa subsp. japonica (Rice), partial (13%)	0.62	2.34	NA	NA	NA	NA	NA	NA	NA	NA	0.62	2.34
TC423797	Phosphoribosylformylglycinamidine synthase - Glycine max (Soybean), partial (21%)	0.65	1.06	NA	NA	NA	NA	NA	NA	NA	NA	0.65	1.06
TC423880	Non-cell-autonomous heat shock cognate protein 70 - Cucurbita maxima (Pumpkin) (Winter squash), partial (59%)	NQ	NQ	NA	NA	0.811759	0.782352	0.82	1.17	NA	NA	0.81588	0.976176
TC423951	ATP-dependent Clp protease ATP-binding subunit clpA homolog CD4A, chloroplast precursor - Solanum lycopersicum (Tomato) (Lycopersicon esculentum), partial (18%)	1.08	0.88	NA	NA	NA	NA	NA	NA	NA	NA	1.08	0.88
TC424012	F10B6.22 - Arabidopsis thaliana (Mouse-ear cress), partial (35%)	0.88	0.78	NA	NA	NA	NA	NA	NA	NA	NA	0.88	0.78
TC424270	Glyceraldehyde-3-phosphate dehydrogenase, cytosolic - Hordeum vulgare (Barley), partial (78%)	NQ	NQ	NA	NA	1.63297	0.917663	0.62	1.17	NQ	NQ	1.12649	1.04383
TC424496	Ornithine carbamoyltransferase - Canavalia lineata, partial (75%)	0.59	0.55	0.59	0.94	0.529042	0.949979	NA	NA	NA	NA	0.569681	0.813326
TC424513	1-deoxy-D-xylulose 5-phosphate reductoisomerase	NQ	NQ	1.17	0.61	NA	NA	NA	NA	NA	NA	1.17	0.61
TC424570	Oxygen evolving complex protein-like - Oryza sativa subsp. japonica (Rice), partial (53%)	1.15	0.78	NA	NA	NA	NA	NA	NA	NA	NA	1.15	0.78
TC424586	Putative uncharacterized protein	NA	NA	NA	NA	0.678776	1.10044	NA	NA	NA	NA	0.678776	1.10044
TC424593	Putative uncharacterized protein	1.4	4.78	NA	NA	NA	NA	NA	NA	NA	NA	1.4	4.78
TC424695	Peroxidase precursor - Triticum aestivum (Wheat), partial (47%)	NQ	NQ	NA	NA	NA	NA	NA	NA	NA	NA	#DIV/0!	#DIV/0!
TC424859	Malate dehydrogenase - Triticum aestivum (Wheat), partial (84%)	1.12	1.42	0.8	0.97	NA	NA	NA	NA	NQ	NQ	0.96	1.195
TC425066	Sucrose synthase 2 - Oryza sativa subsp. japonica (Rice), partial (30%)	NQ	NQ	NA	NA	NQ	NQ	NA	NA	NA	NA	#DIV/0!	#DIV/0!
TC425224	Glucose-6-phosphate isomerase - Oryza sativa subsp. japonica (Rice), partial (95%)	0.92	0.96	NA	NA	NA	NA	NA	NA	NA	NA	0.92	0.96
TC425615	Dehydrin 1 - Hordeum spontaneum (Barley), partial (34%)	2.26	0.76	NA	NA	NA	NA	NA	NA	NA	NA	2.26	0.76
TC425624	Putative uncharacterized protein	0.63	0.7	NA	NA	NA	NA	NA	NA	NA	NA	0.63	0.7
TC425628	T23E18.7 - Arabidopsis thaliana (Mouse-ear cress), partial (59%)	0.85	1.76	NA	NA	NA	NA	NA	NA	NA	NA	0.85	1.76
TC425655	Chromosome undetermined scaffold_533, whole genome shotgun sequence - Vitis vinifera (Grape), partial (42%)	NQ	NQ	1.35	1.34	NA	NA	NA	NA	0.850278	1.66917	1.10014	1.50458
TC425739	Importin-beta2 - Oryza sativa subsp. japonica (Rice), partial (45%)	0.99	1.02	NA	NA	NA	NA	NA	NA	NA	NA	0.99	1.02
TC425761	Enolase - Oryza sativa subsp. japonica (Rice), complete	NQ	NQ	0.96	1.05	0.817444	0.986673	0.83	1.04	0.830772	0.975479	0.859554	1.01304
TC425767	Putative uncharacterized protein	0.9	1.53	NA	NA	NA	NA	NA	NA	NA	NA	0.9	1.53
TC425771	Ribulose bisphosphate carboxylase large chain precursor - Triticum aestivum (Wheat), partial (21%)	1.37	1.66	NA	NA	NA	NA	NA	NA	NA	NA	1.37	1.66
TC425850	Lipoxygenase - Actinidia deliciosa (Kiwi), partial (9%)	1.05	0.59	NA	NA	NA	NA	NA	NA	NA	NA	1.05	0.59
TC425970	Chromosome undetermined scaffold_388, whole genome shotgun sequence - Vitis vinifera (Grape), partial (18%)	1.13	0.95	NA	NA	NA	NA	NA	NA	NA	NA	1.13	0.95
TC426081	Methionine synthase 1 enzyme - Hordeum vulgare (Barley), partial (15%)	0.85	1.43	0.99	1.35	NA	NA	1.12	1.76	1.27362	1.83446	1.05841	1.59361
TC426632	Lipoxygenase - Zea mays (Maize), partial (21%)	0.83	0.58	NA	NA	NA	NA	NA	NA	NA	NA	0.83	0.58
TC426916	Peroxidase 7 - Triticum monococcum (Einkorn wheat) (Small spelt), partial (95%)	0.74	1.29	NA	NA	NA	NA	NA	NA	NA	NA	0.74	1.29
TC426982	Xyloglucan endo-transglycosylase homolog - Zea mays (Maize), partial (62%)	1.11	4.41	NA	NA	NA	NA	NA	NA	NA	NA	1.11	4.41
TC427298	Chromosome chr18 scaffold_1, whole genome shotgun sequence - Vitis vinifera (Grape), partial (78%)	0.61	0.65	NA	NA	0.984578	0.754038	0.88	0.99	NA	NA	0.824859	0.798013
TC427594	Ribulose-1,5-bisphosphate carboxylase activase - Triticum aestivum (Wheat), partial (81%)	0	0.32	NA	NA	NA	NA	NA	NA	NA	NA	0	0.32
TC427667	Chromosome chr4 scaffold_83, whole genome shotgun sequence - Vitis vinifera (Grape), partial (18%)	0.97	1.53	0.74	0.95	NA	NA	NA	NA	NA	NA	0.855	1.24
TC427796	Malate dehydrogenase - Triticum aestivum (Wheat), partial (74%)	1.29	0.84	NA	NA	NA	NA	1.25	1.14	NA	NA	1.27	0.99
TC427855	Chromosome chr11 scaffold_13, whole genome shotgun sequence - Vitis vinifera (Grape), partial (51%)	1.3	1.3	NA	NA	NA	NA	NA	NA	NA	NA	1.3	1.3
TC427891	Elongation factor Ts - Arabidopsis thaliana (Mouse-ear cress), partial (55%)	0.76	0.63	NA	NA	NA	NA	NA	NA	NA	NA	0.76	0.63
TC428415	ISAau1, transposase orfA - Arthrobacter aurescens (strain TC1), partial (17%)	0.85	0.74	NA	NA	NA	NA	NA	NA	NA	NA	0.85	0.74
TC428417	Phosphoribosylformylglycinamidine cyclo-ligase, chloroplast precursor - Arabidopsis thaliana (Mouse-ear cress), partial (21%)	0.29	0.84	NA	NA	NA	NA	NA	NA	NA	NA	0.29	0.84
TC428590	Triosephosphate isomerase - Triticum aestivum (Wheat), complete	NA	NA	NA	NA	1.12236	0.846448	1.01	1.02	NA	NA	1.06618	0.933224
TC429170	Chromosome chr8 scaffold_150, whole genome shotgun sequence - Vitis vinifera (Grape), partial (47%)	1.16	0.13	NA	NA	NA	NA	NA	NA	NA	NA	1.16	0.13
TC429702	Chromosome undetermined scaffold_466, whole genome shotgun sequence - Vitis vinifera (Grape), partial (74%)	1.26	1.87	NA	NA	NA	NA	NA	NA	NA	NA	1.26	1.87
TC429713	Peroxidase precursor - Triticum aestivum (Wheat), complete	0.99	1.11	NA	NA	NA	NA	NA	NA	NA	NA	0.99	1.11
TC429808	Putaive subtilisin-like proteinase - Oryza sativa subsp. japonica (Rice), partial (6%)	0.44	1.27	NA	NA	NA	NA	NA	NA	NA	NA	0.44	1.27
TC429868	Cystatin WC-1 - Triticum aestivum (Wheat), partial (91%)	2.26	0.73	NA	NA	NA	NA	NA	NA	NA	NA	2.26	0.73
TC430113	Os09g0552600 protein - Oryza sativa subsp. japonica (Rice), partial (67%)	NA	NA	NA	NA	1.09344	1.50744	0.8	1.34	NA	NA	0.946722	1.42372
TC430451	NADP-specific isocitrate dehydrogenase - Oryza sativa (Rice), partial (73%)	0.87	1.23	NA	NA	NA	NA	0.92	1.15	NA	NA	0.895	1.19
TC430488	Putative uncharacterized protein	0.91	1.84	NA	NA	NA	NA	NA	NA	NA	NA	0.91	1.84
TC430556	Expressed protein - Arabidopsis thaliana (Mouse-ear cress), partial (41%)	1.02	1.38	1.05	1.05	1.03768	1.0423	0.98	1.2	0.927187	1.18562	1.00297	1.17158
TC430858	Alpha-L-arabinofuranosidase/beta-D-xylosidase isoenzyme ARA-I - Hordeum vulgare (Barley), partial (27%)	0.86	3	0.67	1.3	0.818692	0.924093	1.34	1.18	1.74206	1.31989	1.08615	1.5448
TC430861	Chromosome undetermined scaffold_53, whole genome shotgun sequence - Vitis vinifera (Grape), partial (67%)	0.84	1.38	NA	NA	NA	NA	NA	NA	NA	NA	0.84	1.38
TC431028	Chromosome undetermined scaffold_163, whole genome shotgun sequence - Vitis vinifera (Grape), partial (88%)	NA	NA	NA	NA	NA	NA	0.71	0.84	NA	NA	0.71	0.84
TC431169	Fructose-bisphosphate aldolase - Triticum aestivum (Wheat), partial (59%)	1.04	1.06	NA	NA	NA	NA	NA	NA	NA	NA	1.04	1.06
TC431198	Chromosome chr12 scaffold_18, whole genome shotgun sequence - Vitis vinifera (Grape), partial (49%)	1.41	3.24	NQ	NQ	NA	NA	NQ	NQ	NQ	NQ	1.41	3.24
TC431220	1-aminocyclopropane-1-carboxylate oxidase - Sorghum bicolor (Sorghum) (Sorghum vulgare), partial (80%)	1.21	1.34	NA	NA	1.01084	1.45816	1	1.63	NA	NA	1.07361	1.47605
TC431399	Reversibly glycosylated polypeptide - Triticum aestivum (Wheat), partial (40%)	0.9	1.1	NA	NA	NA	NA	NA	NA	NA	NA	0.9	1.1
TC432076	Os08g0364900 protein - Oryza sativa subsp. japonica (Rice), partial (35%)	0.75	0.43	NA	NA	NA	NA	NA	NA	NA	NA	0.75	0.43
TC432185	Fructose-bisphosphate aldolase cytoplasmic isozyme - Oryza sativa subsp. japonica (Rice), complete	1.03	1.09	NA	NA	NA	NA	NA	NA	NA	NA	1.03	1.09
TC432280	Leucine aminopeptidase 2, chloroplast precursor - Arabidopsis thaliana (Mouse-ear cress), partial (17%)	NQ	NQ	NA	NA	NA	NA	NA	NA	NA	NA	#DIV/0!	#DIV/0!
TC432282	Putative uncharacterized protein	0.94	0.93	NA	NA	NA	NA	NA	NA	NA	NA	0.94	0.93
TC432545	Genomic DNA, chromosome 3, P1 clone: MXO21 - Arabidopsis thaliana (Mouse-ear cress), partial (59%)	1.06	0.89	NA	NA	NA	NA	NA	NA	NA	NA	1.06	0.89
TC432602	Chromosome chr1 scaffold_5, whole genome shotgun sequence - Vitis vinifera (Grape), partial (35%)	0.93	0.73	NA	NA	NA	NA	NA	NA	NA	NA	0.93	0.73
TC432696	UMP synthase - Oryza sativa (Rice), partial (49%)	1.22	1.14	NA	NA	NA	NA	NA	NA	NA	NA	1.22	1.14
TC432721	Photosystem I P700 chlorophyll a apoprotein A1 - Triticum aestivum (Wheat), complete	1.14	0.52	NA	NA	NA	NA	NA	NA	NA	NA	1.14	0.52
TC433166	Os02g0276200 protein - Oryza sativa subsp. japonica (Rice), partial (45%)	0.73	0.7	NA	NA	NA	NA	NA	NA	NA	NA	0.73	0.7
TC433170	Chromosome chr9 scaffold_90, whole genome shotgun sequence - Vitis vinifera (Grape), partial (83%)	0.94	0.64	NA	NA	NA	NA	NA	NA	NA	NA	0.94	0.64
TC433257	Xylanase inhibitor protein 1 precursor - Triticum aestivum (Wheat), complete	0.86	4.11	NA	NA	0.909936	2.30069	1.43	1.88	1.16368	1.8181	1.09091	2.5272
TC433486	Chloroplast 50S ribosomal protein L22 - Triticum aestivum (Wheat), complete	1.4	1.09	NA	NA	NA	NA	NA	NA	NA	NA	1.4	1.09
TC433515	Chromosome undetermined scaffold_223, whole genome shotgun sequence - Vitis vinifera (Grape), partial (81%)	0.71	0.76	0.91	0.88	NA	NA	NA	NA	0.991105	0.990775	0.870368	0.876925
TC433756	Cysteine synthase precursor - Spinacia oleracea (Spinach), partial (66%)	3.44	1.06	NA	NA	NA	NA	NA	NA	NA	NA	3.44	1.06
TC433963	Putative uncharacterized protein	1.61	0.88	NA	NA	NA	NA	NA	NA	NA	NA	1.61	0.88
TC434042	Ribulose bisphosphate carboxylase large chain - Holcus lanatus (Velvet grass), partial (38%)	NA	NA	NA	NA	NA	NA	NA	NA	NQ	NQ	#DIV/0!	#DIV/0!
TC434186	Fumarylacetoacetase - Medicago truncatula (Barrel medic), partial (72%)	1	1.9	NA	NA	NA	NA	NA	NA	NA	NA	1	1.9
TC434195	Chromosome chr4 scaffold_6, whole genome shotgun sequence - Vitis vinifera (Grape), partial (53%)	1.11	0.88	NA	NA	NA	NA	NA	NA	NA	NA	1.11	0.88
TC434396	Cinnamyl alcohol dehydrogenase - Lolium perenne (Perennial ryegrass), partial (79%)	0.95	1.09	NA	NA	NA	NA	NA	NA	NA	NA	0.95	1.09
TC434551	Glucosyltransferase - Glycine max (Soybean), partial (7%)	1.78	2.49	NA	NA	NA	NA	NA	NA	NA	NA	1.78	2.49
TC434571	Chromosome chr9 scaffold_33, whole genome shotgun sequence - Vitis vinifera (Grape), partial (72%)	0.85	0.65	NA	NA	NA	NA	NA	NA	NA	NA	0.85	0.65
TC434771	Short chain dehydrogenase/reductase family protein - Neosartorya fischeri (strain ATCC 1020 / DSM 3700 / NRRL 181)(Aspergillus fischerianus (strain ATCC 1020 / DSM 3700 / NRRL 181)), partial (8%)	1.12	2.81	NA	NA	NA	NA	NA	NA	NA	NA	1.12	2.81
TC434807	Chromosome chr19 scaffold_4, whole genome shotgun sequence - Vitis vinifera (Grape), partial (52%)	3.34	0.11	NA	NA	NA	NA	NA	NA	NA	NA	3.34	0.11
TC435024	UMP synthase - Oryza sativa (Rice), partial (74%)	1.28	0.91	NA	NA	NA	NA	NA	NA	NA	NA	1.28	0.91
TC435326	Chromosome chr8 scaffold_29, whole genome shotgun sequence - Vitis vinifera (Grape), partial (65%)	1.08	1.01	0.26	0.78	NA	NA	NA	NA	NA	NA	0.67	0.895
TC435433	Putative uncharacterized protein	1.42	0.67	NA	NA	NA	NA	NA	NA	NA	NA	1.42	0.67
TC435676	Chromosome chr10 scaffold_81, whole genome shotgun sequence - Vitis vinifera (Grape), partial (42%)	1.64	1.03	NA	NA	NA	NA	NA	NA	NA	NA	1.64	1.03
TC435724	serine-type peptidase - Arabidopsis thaliana, partial (9%)	0.91	1.93	NA	NA	NA	NA	NA	NA	NA	NA	0.91	1.93
TC435867	Glyceraldehyde-3-phosphate dehydrogenase A, chloroplast precursor - Zea mays (Maize), partial (29%)	NQ	NQ	NQ	NQ	NQ	NQ	0.74	0.71	0.728258	0.735331	0.734129	0.722665
TC436119	Wheatwin-1 precursor - Triticum aestivum (Wheat), partial (87%)	NA	NA	NA	NA	NA	NA	1.21	28.32	1.00939	31.3907	1.1097	29.8553
TC436264	Glucose-6-phosphate 1-dehydrogenase - Hordeum vulgare (Barley), partial (19%)	0.65	4.37	NA	NA	NA	NA	NA	NA	NA	NA	0.65	4.37
TC436322	Heterogeneous nuclear ribonucleoprotein A2/B1-like - Oryza sativa subsp. japonica (Rice), partial (43%)	1.62	2.21	NA	NA	NA	NA	NA	NA	NA	NA	1.62	2.21
TC436342	Chromosome chr13 scaffold_17, whole genome shotgun sequence - Vitis vinifera (Grape), partial (14%)	NQ	NQ	NA	NA	NA	NA	NA	NA	NA	NA	#DIV/0!	#DIV/0!
TC436490	Aspartate aminotransferase, cytoplasmic - Oryza sativa subsp. japonica (Rice), partial (83%)	1.02	1.82	NA	NA	NA	NA	NA	NA	NA	NA	1.02	1.82
TC436554	Serine carboxypeptidase 2 precursor (Serine carboxypeptidase II) (Carboxypeptidase D) (CP-MII) [Contains: Serine carboxypeptidase 2 chain A (Serine carboxypeptidase II chain A); Serine carboxypeptidase 2 chain B (Serine carboxypeptidase II chain B)] - Hordeum vulgare (Barley), partial (86%)	0.96	2.8	0.75	1.26	NA	NA	NA	NA	NA	NA	0.855	2.03
TC436701	Putative uncharacterized protein	1.06	0.72	NA	NA	NA	NA	NA	NA	NA	NA	1.06	0.72
TC436832	Glucosyltransferase - Triticum aestivum (Wheat), partial (79%)	0.35	0.55	NA	NA	NA	NA	NA	NA	NA	NA	0.35	0.55
TC437129	Class III peroxidase 38 precursor - Oryza sativa subsp. japonica (Rice), partial (89%)	1.14	5.6	NA	NA	NA	NA	NA	NA	NA	NA	1.14	5.6
TC437394	Fructan 1-exohydrolase w1 precursor - Triticum aestivum (Wheat), complete	0.93	1.45	0.6	0.94	NA	NA	NA	NA	0.884259	0.730019	0.804753	1.04001
TC437515	Isoprenoid biosynthesis-like protein - Oryza sativa subsp. japonica (Rice), partial (85%)	0.74	0.58	NA	NA	NA	NA	0.79	0.74	NA	NA	0.765	0.66
TC437780	Ribulose bisphosphate carboxylase large chain precursor - Agrostis stolonifera (Creeping bentgrass), partial (14%)	NQ	NQ	NQ	NQ	0.732099	0.346332	NQ	NQ	NQ	NQ	0.732099	0.346332
TC437945	Chaperone DnaK - Medicago truncatula (Barrel medic), partial (73%)	1.29	0.76	NQ	NQ	NQ	NQ	NQ	NQ	1.53633	1.20371	1.41316	0.981854
TC438469	Cp31BHv - Hordeum vulgare (Barley), partial (69%)	1.3	0.26	NA	NA	NA	NA	NA	NA	NA	NA	1.3	0.26
TC438473	Red chlorophyll catabolite reductase - Festuca pratensis, partial (25%)	NA	NA	1.06	1.07	1.00469	0.945705	0.85	1.2	0.908043	1.11307	0.955683	1.08219
TC438605	translation elongation factor G	NA	NA	NA	NA	NA	NA	1.22	0.74	NA	NA	1.22	0.74
TC438607	translation elongation factor G	1.16	0.85	NA	NA	1.02137	0.57238	NA	NA	NA	NA	1.09069	0.71119
TC438674	Chromosome chr9 scaffold_7, whole genome shotgun sequence - Vitis vinifera (Grape), partial (17%)	0.51	1.14	NA	NA	NA	NA	NA	NA	NA	NA	0.51	1.14
TC438694	Adenylosuccinate synthetase - Oryza sativa subsp. japonica (Rice), partial (46%)	0.98	0.74	0.96	0.69	NA	NA	NA	NA	1.0289	0.580301	0.989635	0.6701
TC438725	Beta-ketoacyl-ACP synthase - Hordeum vulgare (Barley), partial (61%)	1.38	0.88	NA	NA	NA	NA	NA	NA	NA	NA	1.38	0.88
TC439001	NADP-dependent glyceraldehyde-3-phosphate dehydrogenase - Triticum aestivum (Wheat), complete	0.96	1.38	1.04	0.71	0.859895	0.855768	NA	NA	NA	NA	0.953298	0.981923
TC439278	12-oxo-phytodienoic acid reductase - Zea mays (Maize), partial (62%)	0.96	1.15	NA	NA	NA	NA	NA	NA	NA	NA	0.96	1.15
TC439514	Chromosome chr14 scaffold_27, whole genome shotgun sequence - Vitis vinifera (Grape), partial (45%)	NA	NA	NA	NA	0.913565	0.63246	0.92	0.9	0.961751	0.877815	0.931772	0.803425
TC439605	Uncharacterized protein At2g37660, chloroplast precursor - Arabidopsis thaliana (Mouse-ear cress), partial (79%)	1.04	1	0.8	0.7	1.09133	0.924868	1.11	0.94	1.16105	0.932226	1.04048	0.899419
TC440088	Arabinoxylan arabinofuranohydrolase isoenzyme AXAH-II - Hordeum vulgare (Barley), partial (18%)	2.2	0.6	NA	NA	NA	NA	NA	NA	NA	NA	2.2	0.6
TC440173	Phosphoenolpyruvate carboxylase - Zea mays (Maize), partial (89%)	0.76	0.84	NA	NA	NA	NA	NA	NA	NA	NA	0.76	0.84
TC440308	Methionine synthase 1 enzyme - Hordeum vulgare (Barley), partial (16%)	NQ	NQ	NA	NA	NA	NA	NA	NA	NA	NA	#DIV/0!	#DIV/0!
TC440506	Glycyl-tRNA synthetase 2, chloroplast/mitochondrial precursor - Arabidopsis thaliana (Mouse-ear cress), partial (28%)	0.76	0.82	NA	NA	NA	NA	NA	NA	NA	NA	0.76	0.82
TC440863	Chromosome chr12 scaffold_18, whole genome shotgun sequence - Vitis vinifera (Grape), partial (72%)	1.3	0.95	NA	NA	NA	NA	NA	NA	NA	NA	1.3	0.95
TC440914	Putative uncharacterized protein	0.87	0.95	NA	NA	NA	NA	NA	NA	NA	NA	0.87	0.95
TC441015	Adenosylhomocysteinase - Triticum aestivum (Wheat), partial (8%)	NQ	NQ	NA	NA	NA	NA	NA	NA	NA	NA	#DIV/0!	#DIV/0!
TC441154	Phosphoglucomutase precursor - Spinacia oleracea (Spinach), partial (41%)	1	0.74	NA	NA	NA	NA	NA	NA	NA	NA	1	0.74
TC441254	Actin-1 - Oryza sativa subsp. indica (Rice), partial (36%)	1.22	0.83	NA	NA	NA	NA	NA	NA	0.626681	0.616863	0.923341	0.723431
TC441366	Chromosome undetermined scaffold_388, whole genome shotgun sequence - Vitis vinifera (Grape), partial (43%)	1.05	1.27	0.81	0.83	0.967732	0.78749	1.25	0.89	1.16529	0.913888	1.0486	0.938276
TC441415	Triticain gamma - Triticum aestivum (Wheat), partial (60%)	1.02	2.07	NA	NA	NA	NA	NA	NA	NA	NA	1.02	2.07
TC441432	Chromosome chr4 scaffold_6, whole genome shotgun sequence - Vitis vinifera (Grape), partial (17%)	NQ	NQ	NA	NA	NA	NA	NA	NA	NA	NA	#DIV/0!	#DIV/0!
TC441657	Beta-1,3-glucanase - Triticum aestivum (Wheat), partial (65%)	1.37	3.12	0.95	1.72	1.06688	2.52911	1.14	1.68	1.07223	1.12718	1.11982	2.03526
TC441720	Actin - Oryza sativa subsp. japonica (Rice), complete	0.33	0.37	NA	NA	NA	NA	NA	NA	NA	NA	0.33	0.37
TC441758	Lipoxygenase - Zea mays (Maize), partial (23%)	0.93	0.44	NA	NA	NA	NA	1.04	0.74	0.963313	0.708196	0.977771	0.629399
TC441912	Os01g0505400 protein - Oryza sativa subsp. japonica (Rice), partial (20%)	0.7	1.4	NA	NA	0.831869	1.07701	NA	NA	NA	NA	0.765934	1.2385
TC442466	Dehydrin - Triticum turgidum subsp. durum (durum wheat), complete	2.5	3.61	NA	NA	NA	NA	NA	NA	NA	NA	2.5	3.61
TC442729	Ribosomal DNA complete repeating unit	NQ	NQ	NA	NA	0.694452	1.40524	NQ	NQ	0.718849	0.893163	0.706651	1.1492
TC442786	Ribulose bisphosphate carboxylase small chain - Secale cereale (Rye), partial (95%)	NQ	NQ	NA	NA	NQ	NQ	NQ	NQ	NA	NA	#DIV/0!	#DIV/0!
TC442797	Putative uncharacterized protein	NA	NA	NQ	NQ	NA	NA	NA	NA	NA	NA	#DIV/0!	#DIV/0!
TC443040	Putative uncharacterized protein	0.86	0.79	NA	NA	NA	NA	NA	NA	NA	NA	0.86	0.79
TC443054	Os07g0421300 protein - Oryza sativa subsp. japonica (Rice), partial (64%)	0.89	1.39	NA	NA	NA	NA	NA	NA	NA	NA	0.89	1.39
TC443093	Gamma-glutamylcysteine synthetase - Oryza sativa subsp. japonica (Rice), partial (83%)	0.65	1	NA	NA	NA	NA	NA	NA	NA	NA	0.65	1
TC443102	Ribulose bisphosphate carboxylase small chain - Secale cereale (Rye), partial (70%)	NQ	NQ	NQ	NQ	NA	NA	NQ	NQ	NA	NA	#DIV/0!	#DIV/0!
TC443483	Os09g0252100 protein - Oryza sativa subsp. japonica (Rice), partial (90%)	1.84	1.55	NA	NA	NA	NA	NA	NA	NA	NA	1.84	1.55
TC443507	Alanine aminotransferase - Oryza sativa subsp. indica (Rice), partial (42%)	0.92	0.83	1.04	0.9	NQ	NQ	NA	NA	0.809208	0.799292	0.923069	0.843097
TC443954	Chloroplast 50S ribosomal protein L2 - Hordeum vulgare (Barley), complete	2.37	0.02	NA	NA	NA	NA	NA	NA	NA	NA	2.37	0.02
TC444138	Chloroplast 30S ribosomal protein S4 - Triticum aestivum (Wheat), complete	1.98	0	NA	NA	NA	NA	NA	NA	NA	NA	1.98	0
TC444306	Peptidyl-prolyl cis-trans isomerase - Vitis vinifera (Grape), partial (25%)	1.04	1.08	NA	NA	NA	NA	NA	NA	NA	NA	1.04	1.08
TC444911	Purple acid phosphatase 1 - Solanum tuberosum (Potato), partial (59%)	1.12	1.42	NA	NA	NA	NA	NA	NA	NA	NA	1.12	1.42
TC445111	Ribulose bisphosphate carboxylase large chain - Arethusa bulbosa (Dragon's mouth), partial (25%)	NQ	NQ	NA	NA	NA	NA	NA	NA	NA	NA	#DIV/0!	#DIV/0!
TC445151	Ribulose bisphosphate carboxylase large chain - Quercus suber (Cork oak), partial (21%)	1.04	0.74	NA	NA	NA	NA	NA	NA	NA	NA	1.04	0.74
TC445249	Protease Do-like 1, chloroplast precursor - Arabidopsis thaliana (Mouse-ear cress), partial (70%)	1.16	1.11	NA	NA	NA	NA	NA	NA	NA	NA	1.16	1.11
TC445311	Peroxidase 6 - Triticum monococcum (Einkorn wheat) (Small spelt), partial (66%)	0.44	1.09	0.7	0.74	0.618595	0.631309	0.92	0.62	NA	NA	0.669649	0.770327
TC445552	Methionine synthase 1 enzyme - Hordeum vulgare (Barley), partial (49%)	1	1.05	0.82	1.06	1.12922	1.12663	0.77	1.04	1.02658	0.9685	0.949162	1.04903
TC445556	Beta-D-glucan exohydrolase isoenzyme ExoI - Hordeum vulgare var. distichum (Two-rowed barley), partial (47%)	NQ	NQ	NA	NA	NA	NA	NA	NA	NA	NA	#DIV/0!	#DIV/0!
TC445569	Ribulose bisphosphate carboxylase large chain precursor - Agrostis stolonifera (Creeping bentgrass), partial (25%)	0.99	0.8	NA	NA	NA	NA	NA	NA	NA	NA	0.99	0.8
TC445674	Chromosome chr11 scaffold_13, whole genome shotgun sequence - Vitis vinifera (Grape), partial (50%)	1	0.77	NA	NA	NA	NA	NA	NA	NA	NA	1	0.77
TC445949	Predicted protein - Physcomitrella patens subsp. patens, partial (64%)	1.1	1.41	NA	NA	NA	NA	NA	NA	NA	NA	1.1	1.41
TC446062	Chromosome chr8 scaffold_23, whole genome shotgun sequence - Vitis vinifera (Grape), partial (83%)	NA	NA	NA	NA	NA	NA	0.7	0.8	NA	NA	0.7	0.8
TC446220	Os06g0548100 protein - Oryza sativa subsp. japonica (Rice), partial (17%)	1.05	3.47	1.41	4.67	NA	NA	1.13	4.09	1.01646	4.02051	1.15162	4.06263
TC446374	Glucan endo-1,3-beta-glucosidase precursor ((1->3)-beta- glucan endohydrolase) ((1->3)-beta-glucanase) - Triticum aestivum (Wheat), complete	0.75	4.08	0.78	2.22	NA	NA	NA	NA	NA	NA	0.765	3.15
TC446545	Cysteine synthase (O-acetylserine sulfhydrylase) (O- acetylserine (Thiol)-lyase) - Triticum aestivum (Wheat), partial (28%)	NA	NA	NA	NA	NA	NA	NA	NA	0.984781	1.27185	0.984781	1.27185
TC446680	Chromosome chr7 scaffold_20, whole genome shotgun sequence - Vitis vinifera (Grape), partial (48%)	NA	NA	NA	NA	NA	NA	1.22	0.92	1.09449	0.789616	1.15724	0.854808
TC446683	Ribulose bisphosphate carboxylase small chain clone 512 - Triticum aestivum (Wheat), partial (93%)	NQ	NQ	1.21	0.35	NA	NA	NA	NA	NA	NA	1.21	0.35
TC446876	Quinone oxidoreductase-like protein - Arabidopsis thaliana (Mouse-ear cress), partial (30%)	NA	NA	0.91	0.8	0.835903	0.603967	NA	NA	NA	NA	0.872952	0.701984
TC446885	70 kDa heat shock protein - Sandersonia aurantiaca (Christmas-bells) (Chinese-lantern lily), partial (31%)	NA	NA	1.48	5.75	NA	NA	NA	NA	NA	NA	1.48	5.75
TC446914	Fructose-bisphosphate aldolase - Oryza sativa subsp. japonica (Rice), partial (60%)	NQ	NQ	1.36	0.52	1.1202	0.526185	1.44	0.85	1.11283	0.865413	1.25826	0.6904
TC447175	Ribulose bisphosphate carboxylase large chain - Doryanthes palmeri, partial (20%)	NQ	NQ	NQ	NQ	NQ	NQ	NQ	NQ	NQ	NQ	#DIV/0!	#DIV/0!
TC447188	Beta-D-glucan exohydrolase isoenzyme ExoI - Hordeum vulgare var. distichum (Two-rowed barley), partial (35%)	0.16	2.02	NQ	NQ	NA	NA	NA	NA	NA	NA	0.16	2.02
TC447207	Glycine-rich RNA-binding protein - Triticum aestivum (Wheat), partial (67%)	0.83	0.31	NQ	NQ	NQ	NQ	NQ	NQ	NQ	NQ	0.83	0.31
TC447404	Serine carboxypeptidase II-3 precursor (CP-MII.3) [Contains: Serine carboxypeptidase II-3 chain A; Serine carboxypeptidase II-3 chain B] - Hordeum vulgare (Barley), partial (84%)	0.77	1.56	NA	NA	0.894256	0.806638	NA	NA	NA	NA	0.832128	1.18332
TC447414	Xylanase inhibitor 801OS - Triticum aestivum (Wheat), partial (26%)	1.04	6.34	1.17	1.74	NA	NA	NA	NA	1.09596	1.94394	1.10199	3.34131
TC447441	Glucan endo-1,3-beta-glucosidase GIII precursor ((1->3)- beta-glucan endohydrolase GIII) ((1->3)-beta-glucanase isoenzyme GIII) - Hordeum vulgare (Barley), partial (24%)	1.26	3.2	NA	NA	NA	NA	NA	NA	NA	NA	1.26	3.2
TC447679	PDI-like protein - Zea mays (Maize), partial (98%)	1.6	0.7	NA	NA	NA	NA	NA	NA	NA	NA	1.6	0.7
TC447710	Lipoxygenase - Zea mays (Maize), partial (42%)	1.06	0.5	NA	NA	NA	NA	NA	NA	NA	NA	1.06	0.5
[truncated: 72 more rows]

## Sheet: Quantified proteins from Sevin
Accession	Protein name	Bio Rep1_ratio(infected/control 5 dai)	Bio Rep1_ratio(infected/control 14 dai)	Bio Rep2_ratio(infected/control 5 dai)	Bio Rep2_ratio(infected/control 14 dai)	Tech Rep2_ratio(infected/control 5 dai)	Tech Rep2_ratio(infected/control 14 dai)	Bio Rep3_ratio(infected/control 5 dai)	Bio Rep3_ratio(infected/control 14 dai)	Tech Rep3_ratio(infected/control 5 dai)	Tech Rep3_ratio(infected/control 14 dai)	Average ratio(infected/control 5 dai)	Average ratio(infected/control 14 dai)
AL812299	Orthophosphate dikinase precursor - Oryza sativa subsp. japonica (Rice), partial (12%)	0.88	1.37	1.17191	0.88	0.913642	1.42	0.79	0.891516	1	0.950528	1.04311	1.01041
AL826202	Beta-galactosidase - Sandersonia aurantiaca (Christmas-bells) (Chinese-lantern lily), partial (15%)	0.94	0.67	NA	NA	1.02716	0.24	1.04	NA	NA	1.00922	0.879054	0.763073
BE213583	Chromosome chr14 scaffold_54, whole genome shotgun sequence - Vitis vinifera (Grape), partial (56%)	0.88	NA	0.70339	1.15	0.95429	0.78	NA	0.726632	0.57	0.57229	0.92192	0.66223
BE412279	14-3-3-like protein A - Hordeum vulgare (Barley), partial (47%)	NA	0.66	0.519814	0.86	NA	NA	1.31	1.63619	1.49	NA	0.679938	1.47873
BE418887	Probable pyridoxal biosynthesis protein PDX1.1 - Oryza sativa subsp. japonica (Rice), partial (48%)	NA	1.01	NA	1.14	1.01831	NA	0.66	NA	0.85	0.858252	1.0561	0.789417
BE426593	Aminomethyltransferase, mitochondrial precursor - Flaveria anomala (Yellowtops), partial (31%)	1.19	1.11	1.22258	0.88	0.701136	0.91	0.79	0.855348	1.06	0.874332	1.02074	0.897936
BE427212	Thioredoxin-dependent peroxidase - Nelumbo nucifera (Sacred lotus), complete	0.67	0.74	0.813851	0.93	1.00312	0.61	0.87	0.878064	0.88	0.879691	0.831394	0.823551
BE488963	S-adenosylmethionine:2-demethylmenaquinone methyltransferase-like - Oryza sativa subsp. japonica (Rice), partial (88%)	1.07	NA	0.707808	NA	NA	1.17	NA	0.765323	NA	NA	0.888904	0.967661
BE489243	Superoxide dismutase [Cu-Zn] - Triticum aestivum (Wheat), partial (89%)	0.85	1.06	0.89735	0.92	0.999922	1.55	0.75	0.596037	0.91	0.595227	0.945454	0.880253
BE515500	GAMM1 protein-like - Arabidopsis thaliana (Mouse-ear cress), partial (30%)	0.83	NA	0.896399	0.81	NA	1.07	NA	0.844771	1	NA	0.845466	0.97159
BE516280	Putative uncharacterized protein	NA	NA	0.994793	0.86	NA	NA	NA	1.16964	1.56	NA	0.927396	1.36482
BE585741	Putative uncharacterized protein	NA	1.2	NA	0.81	NA	NA	1.5	NA	1.54	NA	1.005	1.52
BF485384	Glycine cleavage system H protein, mitochondrial precursor - Oryza sativa subsp. indica (Rice), partial (85%)	NA	0.97	0.937198	0.95	NA	NA	1.07	0.874476	1.14	NA	0.952399	1.02816
BG604930	Beta-D-xylosidase - Oryza sativa subsp. japonica (Rice), partial (17%)	0.64	0.7	NA	NA	NA	1.29	0.96	NA	NA	NA	0.67	1.125
BG605412	Non-specific, partial (23%)	1.24	NA	0.758862	0.92	0.986189	3.72	NA	1.07468	1.14	1.62974	0.976263	1.8911
BG904048	Glutathione S-transferase 1 - Triticum aestivum (Wheat), partial (45%)	NA	0.26	NA	0.65	NA	NA	1.1	NA	1.09	NA	0.455	1.095
BG907265	Phosphoenolpyruvate carboxylase - Oryza sativa subsp. japonica (Rice), partial (32%)	0.78	0.48	0.572073	0.46	0.507218	0.76	1.3	1.2505	0.95	0.916286	0.559858	1.03536
BJ217739	Pyridoxal kinase - Triticum aestivum (Wheat), partial (26%)	1.04	0.95	0.931996	1.12	NA	0.82	1.3	1.20346	1.73	NA	1.0105	1.26337
BJ221417	AF168852.1 AF168852 Hordeum jubatum 18S small subunit ribosomal RNA gene, complete sequence, partial (21%)	NA	0.73	0.754512	NA	0.980297	NA	0.94	0.849691	NA	1.16987	0.821603	0.98652
BJ227790	Flavonoid O-methyltransferase - Triticum aestivum (Wheat), partial (44%)	1.71	NA	1.53644	NA	0.848665	2.88	NA	3.9615	NA	3.38813	1.36504	3.40988
BJ231713	Os05g0230900 protein - Oryza sativa subsp. japonica (Rice), partial (32%)	0.96	NA	0.842359	1.11	1.01125	0.9	NA	0.769782	0.87	0.842018	0.980902	0.84545
BJ285085	Plasma membrane intrinsic protein - Triticum aestivum (Wheat), partial (43%)	NA	0.64	NA	0.78	NA	NA	1.42	NA	1.9	NA	0.71	1.66
BJ292086	Chromosome undetermined scaffold_495, whole genome shotgun sequence - Vitis vinifera (Grape), partial (65%)	NA	NA	0.650567	1.02	NA	NA	NA	0.860289	0.89	NA	0.835283	0.875144
BM136954	Os01g0505400 protein - Oryza sativa subsp. japonica (Rice), partial (10%)	0.68	0.8	0.76329	NA	0.684257	0.98	1.1	0.969628	NA	0.978862	0.731887	1.00712
BQ161678	Chromosome chr15 scaffold_40, whole genome shotgun sequence - Vitis vinifera (Grape), partial (36%)	0.77	0.73	NA	1.15	1.41221	3.74	1.2	NA	1.1	1.40294	1.01555	1.86073
BQ238531	Aconitate hydratase, cytoplasmic - Cucurbita maxima (Pumpkin) (Winter squash), partial (17%)	NA	1.07	1.09469	0.98	NA	NA	1.01	1.2263	2.04	NA	1.04823	1.42543
BQ238815	Chromosome chr2 scaffold_105, whole genome shotgun sequence - Vitis vinifera (Grape), partial (19%)	0.91	1.06	0.79199	NA	NA	1.23	1.04	0.865249	NA	NA	0.920663	1.04508
BQ238976	Ribokinase-like - Oryza sativa subsp. japonica (Rice), partial (40%)	NA	NA	0.723096	0.89	1.00296	NA	NA	0.831796	1.24	1.08522	0.872019	1.05234
BQ487296	Cysteine synthase - Hevea brasiliensis (Para rubber tree), partial (45%)	NA	3.52	1.95835	NA	1.8777	NA	0.85	0.889145	NA	1.49885	2.45202	1.07933
BQ579647	GDP-mannose 3,5-epimerase 2 - Oryza sativa subsp. japonica (Rice), partial (46%)	0.96	NA	0.826603	NA	NA	1.15	NA	1.17892	NA	NA	0.893301	1.16446
BQ806999	Chromosome undetermined scaffold_223, whole genome shotgun sequence - Vitis vinifera (Grape), partial (45%)	NA	NA	0.875853	0.97	NA	NA	NA	0.670034	0.9	NA	0.922926	0.785017
CA484112	Malate dehydrogenase, glyoxysomal precursor - Oryza sativa subsp. japonica (Rice), partial (58%)	NA	1.15	NA	NA	0.939385	NA	0.93	NA	NA	1.32371	1.04469	1.12686
CA484718	Dihydrolipoyl, partial (41%)	1.44	0.8	NA	0.82	NA	0.92	0.81	NA	1.03	NA	1.02	0.92
CA484824	Chromosome chr8 scaffold_88, whole genome shotgun sequence - Vitis vinifera (Grape), partial (97%)	NA	0.9	0.825799	0.94	0.863625	NA	0.79	0.814568	1.08	1.03656	0.882356	0.930283
CA484921	Chromosome chr17 scaffold_12, whole genome shotgun sequence - Vitis vinifera (Grape), partial (47%)	1.01	NA	0.911621	0.97	1.1859	0.66	NA	0.686708	0.7	0.644346	1.01938	0.672764
CA485479	Putative uncharacterized protein	0.88	NA	NA	NA	0.831326	0.9	NA	NA	NA	0.563237	0.855663	0.731619
CA499148	Adenosine kinase - Zea mays (Maize), partial (39%)	NA	0.74	NA	0.93	NA	NA	0.75	NA	0.86	NA	0.835	0.805
CA500249	Proteasome subunit alpha type - Oryza sativa subsp. indica (Rice), partial (48%)	NA	2.12	2.07651	0.92	1.14809	NA	0.87	1.09873	1.05	0.935193	1.56615	0.98848
CA593401	Aspartate aminotransferase - Panicum miliaceum (Proso millet) (Broomcorn millet), partial (21%)	0.82	0.79	0.841047	0.87	NA	1.05	0.88	0.893392	0.97	NA	0.830262	0.948348
CA595067	Putative uncharacterized protein	NA	NA	1.89334	0.82	NA	NA	NA	3.40132	3.96	NA	1.35667	3.68066
CA601576	Chromosome chr16 scaffold_10, whole genome shotgun sequence - Vitis vinifera (Grape), partial (9%)	1.54	NA	NA	0.94	NA	0.84	NA	NA	1.19	NA	1.24	1.015
CA601606	Vacuolar proton-ATPase subunit A - Triticum aestivum (Wheat), partial (23%)	NA	NA	0.659984	NA	0.800144	NA	NA	0.981171	NA	1.17575	0.730064	1.07846
CA601630	Lactoylglutathione lyase - Oryza sativa subsp. japonica (Rice), partial (13%)	NA	0.93	0.835873	1.07	NA	NA	1.04	0.979743	1.29	NA	0.945291	1.10325
CA604063	Pyruvate kinase - Vitis vinifera (Grape), partial (13%)	NA	0.97	NA	0.94	NA	NA	0.81	NA	1.04	NA	0.955	0.925
CA605776	Dehydroascorbate reductase - Triticum aestivum (Wheat), partial (36%)	NA	0.84	NA	NA	0.857748	NA	1.09	NA	NA	0.961143	0.848874	1.02557
CA605982	Os04g0617900 protein - Oryza sativa subsp. japonica (Rice), partial (55%)	NA	0.67	0.507387	0.81	0.655557	NA	0.56	0.486569	0.45	0.644366	0.660736	0.535234
CA606984	Pathogenisis-related protein 1.2 precursor - Triticum aestivum (Wheat), partial (88%)	1.14	NA	0.722437	1.03	NA	1.38	NA	1.03623	0.83	NA	0.964146	1.08208
CA607988	Os12g0443700 protein - Oryza sativa subsp. japonica (Rice), partial (10%)	NA	NA	0.890905	1.46	NA	NA	NA	1.22624	2.23	NA	1.17545	1.72812
CA608071	Predicted protein - Physcomitrella patens subsp. patens, partial (76%)	NA	0.9	0.747653	0.96	NA	NA	0.79	0.863567	0.99	NA	0.869218	0.881189
CA608080	Profilin-1 - Hordeum vulgare (Barley), partial (62%)	NA	0.71	1.2507	1.04	0.855865	NA	1.06	0.93862	1.48	1.1952	0.964141	1.16845
CA608260	Ribokinase-like - Oryza sativa subsp. japonica (Rice), partial (40%)	NA	1.05	NA	0.85	0.901891	NA	0.77	NA	1.29	1.05439	0.933964	1.03813
CA609256	Thiol protease aleurain precursor - Hordeum vulgare (Barley), partial (23%)	NA	0.69	0.712779	0.8	0.708729	NA	0.8	1.27883	1.43	1.40339	0.727877	1.22806
CA610751	Monodehydroascorbate reductase - Solanum lycopersicum (Tomato) (Lycopersicon esculentum), partial (25%)	NA	1.37	1.19984	0.82	0.833837	NA	0.86	0.936503	1.09	1.02639	1.05592	0.978223
CA611425	Pathogenisis-related protein 1.2 precursor - Triticum aestivum (Wheat), partial (66%)	NA	0.8	NA	NA	0.935171	NA	1.08	NA	NA	0.765748	0.867585	0.922874
CA611635	Adenylosuccinate synthetase, chloroplast precursor - Triticum aestivum (Wheat), partial (21%)	NA	NA	0.739574	0.95	NA	NA	NA	0.80714	0.76	NA	0.844787	0.78357
CA615271	Reversibly glycosylated polypeptide - Triticum aestivum (Wheat), partial (22%)	NA	0.94	NA	NA	0.906764	NA	1.16	NA	NA	1.42514	0.923382	1.29257
CA615313	Proteasome subunit beta type - Medicago truncatula (Barrel medic), partial (37%)	NA	1.94	1.76599	1.1	0.957308	NA	0.92	0.865725	1.14	0.971703	1.44083	0.974357
CA616793	Fructose-1,6-bisphosphatase, chloroplast precursor - Triticum aestivum (Wheat), partial (21%)	NA	0.93	NA	0.88	0.863406	NA	0.66	NA	0.84	0.775564	0.891135	0.758521
CA618806	Monodehydroascorbate reductase - Mesembryanthemum crystallinum (Common ice plant), partial (15%)	NA	1.55	1.39471	NA	0.972023	NA	1.01	0.871073	NA	1.22562	1.30558	1.03556
CA618852	Putative uncharacterized protein	1.19	1.05	NA	NA	NA	0.82	0.94	NA	NA	NA	1.12	0.88
CA618876	Translational initiation factor eIF-4A - Zea mays (Maize), partial (35%)	NA	0.88	0.848385	0.71	0.713437	NA	0.8	0.863193	0.73	0.723136	0.787956	0.779082
CA618909	Chromosome undetermined scaffold_125, whole genome shotgun sequence - Vitis vinifera (Grape), partial (39%)	1.06	NA	0.761801	NA	NA	0.82	NA	0.466598	NA	NA	0.9109	0.643299
CA619788	Nucleoside diphosphate kinase 2, chloroplast precursor (Nucleoside diphosphate kinase II) (NDK II) (NDP kinase II) (NDPK II) [Contains: Nucleoside diphosphate kinase 2 high molecular weight; Nucleoside diphosphate kinase 2 low molecular weight] - Spinacia oleracea (Spinach), partial (31%)	NA	NA	1.03952	0.91	0.945217	NA	NA	0.691708	0.71	0.953966	0.964913	0.785225
CA622128	Putative uncharacterized protein	NA	1.02	1.15199	NA	0.959913	NA	0.72	0.587366	NA	0.761666	1.04397	0.689677
CA624870	Blue copper-binding protein homolog - Triticum aestivum (Wheat), partial (53%)	1.23	1.37	1.50354	NA	1.04518	3.29	1.12	1.22312	NA	1.82023	1.28718	1.86334
CA626013	Chromosome chr3 scaffold_8, whole genome shotgun sequence - Vitis vinifera (Grape), partial (13%)	NA	NA	1.30007	1.47	NA	NA	NA	0.651874	0.9	NA	1.38503	0.775937
CA634021	Glutamate-1-semialdehyde 2,1-aminomutase, chloroplast precursor - Hordeum vulgare (Barley), partial (19%)	NA	NA	0.926283	1.41	1.15443	NA	NA	0.561404	0.79	0.734445	1.16357	0.695283
CA634047	Expressed sequence tag - Hordeum vulgare (Barley), partial (24%)	0.93	NA	NA	1.01	NA	1.29	NA	NA	1.63	NA	0.97	1.46
CA636930	Peroxisomal biogenesis factor 2 - Neurospora crassa, partial (4%)	NA	1.05	0.783886	1.04	1.14787	NA	1.17	0.951683	1.46	1.10051	1.00544	1.17055
CA637971	Nuclease I - Hordeum vulgare (Barley), partial (30%)	0.84	0.98	NA	NA	NA	0.8	1.57	NA	NA	NA	0.91	1.185
CA641772	Protein phosphatase 2A regulatory A subunit - Lolium perenne (Perennial ryegrass), partial (43%)	NA	NA	1.01873	0.97	NA	NA	NA	0.814953	0.76	NA	0.994363	0.787476
CA642122	Proteasome subunit beta type - Aegilops tauschii (Tausch's goatgrass) (Aegilops squarrosa), partial (52%)	NA	1.42	1.25958	0.99	NA	NA	0.94	1.00182	1.06	NA	1.22319	1.00061
CA645705	Caffeoyl-CoA O-methyltransferase - Oryza sativa subsp. japonica (Rice), partial (39%)	1.09	1.05	1.05553	NA	NA	1.45	2.17	2.13797	NA	NA	1.06518	1.91932
CA646438	Cinnamyl alcohol dehydrogenase 2b - Festuca arundinacea (Tall fescue) (Schedonorus arundinaceus), partial (32%)	NA	1.42	NA	1	0.949609	NA	2.05	NA	2.81	2.30594	1.1232	2.38865
CA647261	ATP citrate lyase a-subunit - Lupinus albus (White lupin), partial (14%)	NA	1.4	NA	NA	1.043	NA	1.17	NA	NA	1.1194	1.2215	1.1447
CA647997	Aspartate aminotransferase - Pinus pinaster (Maritime pine), partial (32%)	NA	1.54	NA	NA	0.943676	NA	2.5	NA	NA	0.872134	1.24184	1.68607
CA648268	Putative uncharacterized protein	0.81	0.65	0.504768	0.94	1.36029	1.7	1.14	0.986185	0.81	0.74547	0.853011	1.07633
CA654848	Plastocyanin, chloroplast precursor - Hordeum vulgare (Barley), partial (74%)	1.03	1.07	1.01559	0.65	NA	1.77	0.79	1.07005	1.01	NA	0.941398	1.16001
CA655234	Beta-glucanase - Hordeum vulgare (Barley), partial (34%)	1.22	1.16	1.07111	1.6	1.32248	2.06	1.82	1.88125	2.57	1.3348	1.27472	1.93321
CA655346	Chromosome chr5 scaffold_58, whole genome shotgun sequence - Vitis vinifera (Grape), partial (25%)	NA	1.23	NA	NA	1.17704	NA	1.56	NA	NA	1.51026	1.20352	1.53513
CA656098	Glutathione S-transferase 1 - Triticum aestivum (Wheat), partial (40%)	0.38	NA	NA	NA	0.848768	0.97	NA	NA	NA	1.19157	0.614384	1.08079
CA656555	Thaumatin-like protein TLP4 - Hordeum vulgare (Barley), partial (55%)	NA	1.56	1.35891	1.35	1.3643	NA	2.96	2.25677	3.05	2.43019	1.4083	2.67424
CA656727	Putative uncharacterized protein	NA	1.14	NA	1.59	NA	NA	1.25	NA	0.77	NA	1.365	1.01
CA658455	Serine carboxypeptidase 2 precursor (Serine carboxypeptidase II) (Carboxypeptidase D) (CPDW-II) (CP-WII) [Contains: Serine carboxypeptidase 2 chain A (Serine carboxypeptidase II chain A); Serine carboxypeptidase 2 chain B (Serine carboxypeptidase II chain B)] - Triticum aestivum (Wheat), partial (24%)	NA	NA	0.69898	1.2	NA	NA	NA	1.27959	1.52	NA	0.94949	1.39979
CA658916	Quinone reductase 2 - Triticum monococcum (Einkorn wheat) (Small spelt), partial (55%)	NA	0.95	1.06108	0.99	0.919825	NA	1.03	1.17881	1.13	1.00504	0.980227	1.08596
CA659696	Putative uncharacterized protein	NA	NA	1.56511	1.48	1.33992	NA	NA	3.36609	4.07	3.50905	1.46167	3.64838
CA662001	Dirigent-like protein pDIR10 - Picea glauca (White spruce), partial (28%)	NA	1.06	1.9333	NA	1.34881	NA	1.57	1.82364	NA	2.32811	1.44737	1.90725
CA662166	Putative uncharacterized protein	1.08	NA	NA	NA	0.788942	1.9	NA	NA	NA	1.34364	0.934471	1.62182
CA662604	Aspartic proteinase - Triticum aestivum (Wheat), partial (22%)	0.6	0.91	NA	NA	0.978302	0.77	1.07	NA	NA	0.816375	0.829434	0.885458
CA662632	Pathogenesis-related 5 - Triticum monococcum (Einkorn wheat) (Small spelt), partial (64%)	1.68	1.59	NA	NA	NA	33.91	20.57	NA	NA	NA	1.635	27.24
CA663761	Beta-D-glucan exohydrolase isoenzyme ExoI - Hordeum vulgare var. distichum (Two-rowed barley), partial (19%)	1.06	NA	0.817122	1.49	NA	2.39	NA	2.60852	2.04	NA	1.12237	2.34617
CA666189	Beta-D-glucan exohydrolase isoenzyme ExoI - Hordeum vulgare var. distichum (Two-rowed barley), partial (22%)	1.11	0.62	0.558695	1.36	1.39859	3.83	2.17	2.42492	2.19	1.94632	1.00946	2.51225
CA677017	Tropinone reductase	1.45	NA	1.1253	1.09	NA	0.87	NA	0.720242	1.06	NA	1.22177	0.883414
CA679994	Profilin-1 - Triticum aestivum (Wheat), partial (86%)	NA	0.85	NA	0.84	0.896372	NA	1.13	NA	1.35	1.32717	0.862124	1.26906
CA680374	Thioredoxin M-type, chloroplast precursor - Triticum aestivum (Wheat), partial (66%)	NA	0.82	0.863845	NA	0.92291	NA	0.58	0.562281	NA	0.721513	0.868918	0.621265
CA681983	Putative uncharacterized protein	NA	0.25	0.227607	0.33	0.335802	NA	0.38	0.378941	0.56	0.465901	0.285852	0.44621
CA683827	4-coumarate-CoA ligase-like protein - Arabidopsis thaliana (Mouse-ear cress), partial (14%)	0.99	0.88	0.986116	0.45	0.462998	1.79	0.57	1.68725	1.04	0.380507	0.753823	1.09355
CA684678	Beta-1,3-glucanase - Triticum aestivum (Wheat), partial (34%)	NA	1.56	1.49067	1.28	1.32863	NA	2.87	4.674	6.55	3.39354	1.41482	4.37189
CA685448	Chromosome chr3 scaffold_8, whole genome shotgun sequence - Vitis vinifera (Grape), partial (11%)	1.08	NA	1.26788	NA	NA	0.57	NA	0.917667	NA	NA	1.17394	0.743833
CA689552	Blue copper-binding protein homolog - Triticum aestivum (Wheat), partial (44%)	1.21	1.71	NA	NA	1.01378	3.11	1.44	NA	NA	1.63782	1.31126	2.06261
CA693942	Os11g0438000 protein - Oryza sativa subsp. japonica (Rice), partial (37%)	1.42	NA	1.44632	NA	0.856211	0.69	NA	1.03402	NA	0.97036	1.24084	0.898126
CA695772	Thaumatin-like protein 4 - Secale cereale (Rye), partial (47%)	NA	2.28	NA	NA	0.947786	NA	4.46	NA	NA	3.51107	1.61389	3.98554
CA696093	Non-photosynthetic NADP-malic enzyme - Zea mays (Maize), partial (23%)	NA	2.06	1.03541	NA	0.892425	NA	1.37	1.60048	NA	2.13809	1.32928	1.70286
CA697798	Thaumatin-like protein TLP8 - Hordeum vulgare (Barley), partial (55%)	1.19	NA	NA	1.48	1.6019	5.85	NA	NA	7.58	6.64109	1.42397	6.69036
CA698267	Cold acclimation protein WCOR518 - Triticum aestivum (Wheat), partial (27%)	NA	0.62	0.655175	NA	1.1171	NA	1.54	1.00364	NA	0.646279	0.797426	1.06331
CA698291	Chromosome chr11 scaffold_56, whole genome shotgun sequence - Vitis vinifera (Grape), partial (13%)	0.64	0.62	0.871371	NA	NA	1.65	0.82	1.00455	NA	NA	0.710457	1.15818
CA717434	Xylanase inhibitor precursor - Triticum aestivum (Wheat), partial (31%)	NA	NA	0.62004	NA	0.767184	NA	NA	0.698094	NA	1.14875	0.693612	0.923422
CA724171	Os08g0266300 protein - Oryza sativa subsp. japonica (Rice), partial (21%)	0.8	0.72	0.773052	0.77	0.900262	0.86	0.76	0.764416	0.72	0.769822	0.792663	0.774848
CA727291	Serine carboxypeptidase 2 precursor (Serine carboxypeptidase II) (Carboxypeptidase D) (CP-MII) [Contains: Serine carboxypeptidase 2 chain A (Serine carboxypeptidase II chain A); Serine carboxypeptidase 2 chain B (Serine carboxypeptidase II chain B)] - Hordeum vulgare (Barley), partial (40%)	1.18	NA	0.908404	0.92	NA	1.54	NA	1.27563	1.16	NA	1.0028	1.32521
CA732136	Phopholipase D - Lolium temulentum (Darnel ryegrass), partial (19%)	1.12	0.89	NA	NA	NA	1.52	0.92	NA	NA	NA	1.005	1.22
CA732621	Transketolase, chloroplast - Zea mays (Maize), partial (26%)	NA	0.85	0.852566	0.86	1.04872	NA	0.65	0.62829	0.51	0.777123	0.902823	0.641353
CA744836	Ferredoxin-dependent glutamate synthase - Hordeum vulgare (Barley), partial (48%)	1.02	1	0.953261	0.91	0.944957	0.89	0.64	0.59783	0.7	0.649499	0.965644	0.695466
CB307688	Putative uncharacterized protein	NA	1.29	NA	NA	0.846705	NA	1.22	NA	NA	1.29874	1.06835	1.25937
CD861337	Putative uncharacterized protein	NA	NA	0.672145	1.4	NA	NA	NA	1.58639	1.57	NA	1.03607	1.57819
CD880476	Peptidyl-prolyl cis-trans isomerase - Vitis vinifera (Grape), partial (65%)	1.18	1.07	0.99495	0.74	0.895239	0.02	0.6	0.532567	0.94	0.810288	0.976038	0.580571
CD927132	Peroxiredoxin Q, chloroplast precursor - Triticum aestivum (Wheat), partial (41%)	NA	0.92	NA	NA	0.659602	NA	0.59	NA	NA	0.830083	0.789801	0.710041
CD931703	Xylanase inhibitor 725OS - Triticum aestivum (Wheat), partial (17%)	0.97	1.33	1.36725	1.06	1.23463	3.98	1.82	1.89274	1.64	1.48986	1.19237	2.16452
CJ556997	Ribulose bisphosphate carboxylase small chain - Triticum aestivum (Wheat), complete	NA	0.95	1.09294	1.11	1.09744	NA	0.48	0.49481	0.48	0.412553	1.0626	0.466841
CJ627262	Formylglycinamide ribonucleotide amidotransferase - Vigna unguiculata (Cowpea), partial (20%)	NA	NA	1.0307	1.07	NA	NA	NA	0.673004	0.73	NA	1.05035	0.701502
CJ671840	Putative uncharacterized protein	NA	NA	0.631596	1.61	1.44819	NA	NA	1.43713	1.37	1.65638	1.22993	1.48783
CJ703765	Putative uncharacterized protein	0.5	NA	0.648865	NA	NA	2.86	NA	1.47205	NA	NA	0.574433	2.16602
CJ706040	Oxygen-evolving enhancer protein 2, chloroplast precursor - Triticum aestivum (Wheat), partial (74%)	1.44	0.95	0.859415	0.87	0.831233	0.95	0.8	0.675187	1	0.912167	0.990129	0.867471
CJ891459	Human ribosomal DNA complete repeating unit	NA	0.92	NA	0.84	NA	NA	0.77	NA	1.03	NA	0.88	0.9
CJ928510	Isocitrate lyase - Cucumis sativus (Cucumber), partial (18%)	1.39	NA	1.76073	NA	NA	1.17	NA	1.42329	NA	NA	1.57536	1.29664
CJ953335	Aminotransferase-like protein - Oryza sativa (Rice), partial (45%)	1.07	1.1	NA	NA	0.734278	2.28	2.17	NA	NA	2.08476	0.968093	2.17825
CJ953770	Glycerol kinase-like protein - Oryza sativa subsp. japonica (Rice), partial (34%)	0.96	NA	NA	NA	0.783251	1.49	NA	NA	NA	1.32354	0.871625	1.40677
CK154855	Peptidyl-prolyl cis-trans isomerase - Zea mays (Maize), partial (93%)	1.05	0.98	NA	NA	NA	0	0.89	NA	NA	NA	1.015	0.445
CK158160	Glucose-1-phosphate adenylyltransferase small subunit, chloroplast precursor - Triticum aestivum (Wheat), partial (42%)	NA	0.72	0.73084	1.15	NA	NA	0.79	0.648479	0.86	NA	0.866947	0.76616
CK161675	S222 - Triticum aestivum (Wheat), partial (38%)	NA	0.74	0.744863	NA	0.865328	NA	0.68	0.646421	NA	0.624548	0.783397	0.650323
CK162055	Xylanase inhibitor TAXI-IV - Triticum aestivum (Wheat), partial (70%)	NA	1.03	1.01767	1.36	NA	NA	1.3	1.9346	1.94	NA	1.13589	1.72487
CK162177	Sucrose synthase - Lolium perenne (Perennial ryegrass), partial (35%)	0.94	NA	1.09325	NA	NA	1.1	NA	1.22206	NA	NA	1.01662	1.16103
CK163226	Putative uncharacterized protein	NA	1.01	NA	1.05	1.13482	NA	1.29	NA	1.32	1.41727	1.06494	1.34242
CK163730	Lipoxygenase - Zea mays (Maize), partial (17%)	0.9	0.94	NA	NA	1.11557	0.58	0.75	NA	NA	0.736916	0.985189	0.688972
CK194210	Cold regulated protein - Triticum aestivum (Wheat), partial (55%)	NA	NA	0.764745	1.44	NA	NA	NA	3.86911	2.63	NA	1.10237	3.24955
CK196562	Alpha-L-arabinofuranosidase/beta-D-xylosidase isoenzyme ARA-I - Hordeum vulgare (Barley), partial (23%)	0.95	0.78	NA	1.99	2.45256	2.52	1.44	NA	1.18	1.12725	1.54314	1.56681
CK196844	Xylanase inhibitor - Triticum aestivum (Wheat), partial (51%)	NA	0.86	NA	1.15	NA	NA	2.58	NA	1.93	NA	1.005	2.255
CK198450	Leucine aminopeptidase 2, chloroplast precursor - Arabidopsis thaliana (Mouse-ear cress), partial (17%)	NA	1.13	NA	0.78	NA	NA	1.03	NA	1.06	NA	0.955	1.045
CK202001	Peroxidase 8 - Triticum monococcum (Einkorn wheat) (Small spelt), partial (39%)	1.11	NA	NA	0.99	NA	2.73	NA	NA	1.33	NA	1.05	2.03
CK202363	Putative uncharacterized protein	NA	0.94	0.9881	0.91	NA	NA	1.39	1.38275	1.45	NA	0.946033	1.40758
CK204103	Glucan endo-1,3-beta-glucosidase isoenzyme I - Hordeum vulgare (Barley), partial (54%)	NA	NA	0.776496	NA	0.949556	NA	NA	1.46744	NA	1.07343	0.863026	1.27043
CK204725	Proteasome subunit alpha type-6 - Oryza sativa subsp. japonica (Rice), partial (68%)	NA	NA	1.97037	1.02	1.09649	NA	NA	1.16178	1.22	0.986221	1.36229	1.12267
CK205082	Chromosome chr5 scaffold_2, whole genome shotgun sequence - Vitis vinifera (Grape), partial (52%)	0.83	0.81	0.730423	1.05	1.0879	2.02	1.05	1.20206	1.03	0.919994	0.901666	1.24441
CK207588	Superoxide dismutase [Cu-Zn] 4A - Zea mays (Maize), complete	NA	1.26	1.08131	0.9	0.97155	NA	1.16	1.17213	1.12	1.14947	1.05321	1.1504
CK208921	Peroxidase - Populus alba x Populus tremula var. glandulosa, partial (66%)	NA	NA	0.525726	1.1	1.37791	NA	NA	1.14782	0.94	0.639593	1.00121	0.909138
CK210612	Os09g0400300 protein - Oryza sativa subsp. japonica (Rice), partial (86%)	0.83	NA	0.716351	NA	NA	0.99	NA	0.720428	NA	NA	0.773175	0.855214
CK211375	Chitinase IV - Triticum aestivum (Wheat), partial (67%)	2.24	1.57	NA	0.98	NA	6.79	5.71	NA	6.42	NA	1.59667	6.30667
CK211503	Adenosine diphosphate glucose pyrophosphatase precursor - Triticum aestivum (Wheat), complete	0.62	0.39	0.630993	1.36	1.32918	2.48	1.28	1.30697	1.3	1.21646	0.866035	1.51669
CK211963	Ribulose bisphosphate carboxylase small chain - Triticum aestivum (Wheat), complete	0.97	1.07	NA	NA	1.1766	0.27	0.57	NA	NA	0.480556	1.0722	0.440185
CK212439	Putative uncharacterized protein	NA	NA	1.23762	0.93	1.21713	NA	NA	0.779159	0.8	0.685028	1.12825	0.754729
CK212575	Chromosome chr6 scaffold_3, whole genome shotgun sequence - Vitis vinifera (Grape), partial (54%)	NA	NA	1.00031	1.02	0.952913	NA	NA	0.779007	0.95	0.939174	0.991073	0.889394
CK213303	Thaumatin-like protein TLP5 - Hordeum vulgare (Barley), partial (71%)	NA	0.64	NA	0.84	NA	NA	1.12	NA	0.99	NA	0.74	1.055
CK213819	Peroxiredoxin-2E-2, chloroplast precursor - Oryza sativa subsp. japonica (Rice), partial (80%)	NA	0.87	NA	0.91	NA	NA	0.87	NA	0.81	NA	0.89	0.84
CK214899	Wheatwin-1 precursor - Triticum aestivum (Wheat), complete	NA	1.7	3.26515	1.39	1.65205	NA	8.1	60.1444	12.14	8.99686	2.0018	22.3453
CK215240	ATP-dependent Clp protease	0.55	NA	0.852127	0.94	NA	0.8	NA	1.03614	0.88	NA	0.780709	0.90538
CK215333	Chromosome chr17 scaffold_12, whole genome shotgun sequence - Vitis vinifera (Grape), partial (69%)	NA	0.67	0.64378	0.85	0.886331	NA	0.51	0.453677	0.41	0.41343	0.762528	0.446777
CK216084	Plastocyanin, chloroplast precursor - Hordeum vulgare (Barley), complete	1.17	NQ	NA	0.87	0.861369	1.44	NQ	NA	1.24	0.927783	0.967123	1.20259
CK216104	Translationally-controlled tumor protein homolog - Triticum aestivum (Wheat), partial (98%)	1.3	NA	0.982926	NA	NA	0.63	NA	0.89813	NA	NA	1.14146	0.764065
CK216434	3-n-debenzoyl-2-deoxytaxol n-benzoyltransferase - Oryza sativa subsp. indica (Rice), complete	0.12	NA	1.20321	0.86	NA	1.29	NA	1.13672	1.55	NA	0.727736	1.32557
CK217039	Cold acclimation induced protein 2-1 - Triticum aestivum (Wheat), partial (42%)	1.13	0.9	NA	0.99	NA	4.46	1.66	NA	1.61	NA	1.00667	2.57667
CN010431	Putative uncharacterized protein	0.78	0.99	0.912667	0.94	NA	2.25	0.96	1.02577	1.48	NA	0.905667	1.42894
CV758710	(clone wusl1032) mRNA sequence - Zea mays (Maize), partial (31%)	0.27	0.46	0.389754	0.5	0.573271	2.08	0.86	0.828636	0.78	1.08229	0.438605	1.12618
CV759985	Ribulose bisphosphate carboxylase small chain - Triticum aestivum (Wheat), partial (85%)	NA	0.77	NA	NA	0.735008	NA	0.33	NA	NA	0.581741	0.752504	0.455871
CV760278	Os06g0326400 protein - Oryza sativa subsp. japonica (Rice), partial (29%)	0.75	NA	0.817576	NA	NA	1.17	NA	1.40083	NA	NA	0.783788	1.28541
CV760784	Pathogenesis-related protein 4 - Triticum monococcum (Einkorn wheat) (Small spelt), complete	NA	2	1.9111	1.35	1.47121	NA	29.84	14.4547	10.63	10.6659	1.68308	16.3977
CV763270	Chromosome undetermined scaffold_388, whole genome shotgun sequence - Vitis vinifera (Grape), partial (22%)	0.98	NA	1.03313	1.3	1.0646	1.75	NA	0.862983	0.98	0.961939	1.09443	1.13873
CV765070	Chromosome chr19 scaffold_4, whole genome shotgun sequence - Vitis vinifera (Grape), partial (69%)	1.37	0.72	0.805464	0.97	NA	1.15	0.86	0.764426	0.79	NA	0.966366	0.891106
CV768702	Malate dehydrogenase - Vitis vinifera (Grape), partial (48%)	NA	NA	1.28355	0.96	0.924975	NA	NA	1.06987	0.89	1.01954	1.05617	0.993137
CV768847	Putative uncharacterized protein	0.86	0.9	NA	0.92	0.906044	1.26	0.81	NA	0.92	0.879069	0.896511	0.967267
CV768900	Putative uncharacterized protein	NA	1.01	0.903972	NA	0.952712	NA	0.92	0.729469	NA	0.686273	0.955561	0.778581
CV770394	Aconitate hydratase, cytoplasmic - Cucurbita maxima (Pumpkin) (Winter squash), partial (16%)	NA	NA	1.6345	NA	0.808627	NA	NA	1.60728	NA	1.31221	1.22156	1.45974
CV770690	Os09g0552400 protein - Oryza sativa subsp. japonica (Rice), partial (23%)	0.83	1.03	NA	NA	NA	0.95	1.39	NA	NA	NA	0.93	1.17
CV771769	Aspartate aminotransferase - Panicum miliaceum (Proso millet) (Broomcorn millet), partial (41%)	1.56	NA	1.03762	NA	NA	1.24	NA	1.05043	NA	NA	1.29881	1.14521
CV772078	Pathogenesis-related protein 1 - Triticum aestivum (Wheat), complete	1.98	NQ	1.62112	1.15	1.24858	5.72	NQ	3.71761	5.15	6.10777	1.49992	5.17385
CV777028	Ribulose bisphosphate carboxylase large chain precursor - Hordeum vulgare (Barley), partial (40%)	0.35	1.15	NA	0.94	1.29132	0.69	0.99	NA	0.59	0.667086	0.93283	0.734271
CV779226	Enoyl-ACP reductase	NA	NA	0.926136	0.72	NA	NA	NA	0.653522	0.53	NA	0.823068	0.591761
CV780376	Beta-glucanase - Hordeum vulgare (Barley), partial (49%)	1.34	0.98	1.02096	1.63	1.61665	1.56	2	1.69654	1.67	1.59848	1.31752	1.705
CV782471	Adenosine diphosphate glucose pyrophosphatase precursor - Hordeum vulgare (Barley), partial (80%)	0.85	0.73	0.660185	1.4	1.31638	2.83	1.78	1.6756	1.89	1.21932	0.991312	1.87898
DR732926	Chromosome chr7 scaffold_20, whole genome shotgun sequence - Vitis vinifera (Grape), partial (14%)	NA	0.8	0.75523	0.96	NA	NA	0.9	0.868941	0.92	NA	0.83841	0.896314
DR733954	Putative uncharacterized protein	1.28	1.58	NA	NA	NA	4.79	7.48	NA	NA	NA	1.43	6.135
DR735322	Translation initiation factor IF-2 - Frankia sp. EAN1pec, partial (3%)	NA	NA	0.97691	0.49	NA	NA	NA	0.780534	1.2	NA	0.733455	0.990267
DR737376	Ribulose bisphosphate carboxylase small chain - Triticum aestivum (Wheat), complete	0.62	0.44	NA	0.46	0.498937	1.24	0.53	NA	0.34	0.40353	0.504734	0.628382
DR738984	Cell wall glycoprotein GP2 - Chlamydomonas reinhardtii, partial (4%)	0.9	1.13	1.42971	NA	0.97973	1.22	0.65	0.726599	NA	0.458041	1.10986	0.76366
DR739241	Chromosome chr9 scaffold_33, whole genome shotgun sequence - Vitis vinifera (Grape), partial (59%)	NA	0.69	NA	0.77	NA	NA	0.46	NA	0.63	NA	0.73	0.545
DR739874	Glycosyl hydrolase family-like protein - Salvia miltiorrhiza (Chinese sage), partial (55%)	0.68	NA	NA	NA	0.867561	2.28	NA	NA	NA	0.94597	0.77378	1.61298
DR741331	Triticain alpha - Triticum aestivum (Wheat), partial (53%)	NA	0.76	1.01261	0.95	0.950343	NA	1.25	1.19565	1.19	1.25104	0.918239	1.22167
GH721034	Putative uncharacterized protein	1.41	NA	1.62112	NA	1.52366	3.09	NA	1.79671	NA	2.11025	1.51826	2.33232
GH723881	Serine hydroxymethyltransferase - Oryza sativa subsp. japonica (Rice), partial (44%)	NA	NA	0.918674	NA	1.1356	NA	NA	1.26215	NA	1.14244	1.02714	1.20229
GH729256	Class III chitinase - Oryza sativa (Rice), partial (48%)	NA	1.09	1.97777	1.65	1.91614	NA	5.4	19.9243	12.33	10.8661	1.65848	12.1301
NP282989	AF228916.1 AAG30348.1 CO2-responsive peroxidase	1.14	1.49	1.32896	1.91	1.70853	2.27	2.05	1.85403	1.82	1.56837	1.5155	1.91248
NP935120	AB244637.1 BAE96089.1 endo-beta-1,3-glucanase	1.87	1.93	1.54975	1.48	NA	5.44	3.6	6.00519	4.35	NA	1.70744	4.8488
TC368635	ATP synthase subunit alpha - Triticum aestivum (Wheat), complete	0.53	0.51	0.562117	0.67	0.680503	0.61	0.59	0.567849	0.61	0.750689	0.590524	0.625707
TC368636	ATPase epsilon subunit [Triticum aestivum]	0.88	0.57	0.585407	0.97	0.862779	0.49	0.49	0.450942	0.73	0.599619	0.773637	0.552112
TC368647	Fructose-1,6-bisphosphatase, chloroplast precursor - Triticum aestivum (Wheat), complete	1.1	1.05	1.01581	0.98	1.02165	0.94	0.52	0.553614	0.73	0.581887	1.03349	0.6651
TC368649	Thylakoid ascorbate peroxidase - Triticum aestivum (Wheat), complete	0.93	NA	NA	0.85	NA	0.79	NA	NA	0.92	NA	0.89	0.855
TC368656	Xylanase inhibitor TAXI-IV - Triticum aestivum (Wheat), complete	0.86	NA	NA	NA	1.3614	2.05	NA	NA	NA	1.80553	1.1107	1.92776
TC368669	Beta-1,3-glucanase - Triticum aestivum (Wheat), complete	1.64	1.72	1.67707	1.15	1.22041	4.65	3.98	5.38502	4.55	5.2812	1.4815	4.76924
TC368832	Glyceraldehyde-3-phosphate dehydrogenase - Triticum aestivum (Wheat), partial (98%)	1.33	1.38	NA	NA	0.882245	1.23	0.82	NA	NA	0.857505	1.19741	0.969168
TC368870	Caffeic acid O-methyltransferase - Triticum aestivum (Wheat), complete	1.44	1.42	NA	NA	NA	1.68	1.49	NA	NA	NA	1.43	1.585
TC368880	2,3-bisphosphoglycerate-independent phosphoglycerate mutase - Zea mays (Maize), partial (56%)	1.03	1.33	0.990347	1.14	1.24865	1.7	1.25	1.06854	1.29	1.27088	1.1478	1.31588
TC368923	2,3-bisphosphoglycerate-independent phosphoglycerate mutase - Zea mays (Maize), partial (43%)	NA	NA	1.24081	NA	1.69197	NA	NA	1.31423	NA	1.46865	1.46639	1.39144
TC368954	VER2 - Triticum aestivum (Wheat), complete	0.76	0.69	NA	0.72	0.768336	0.81	0.65	NA	1.01	0.811057	0.734584	0.820264
TC368991	RuBisCO large subunit-binding protein subunit beta, chloroplast - Secale cereale (Rye), partial (60%)	NQ	NQ	1.42921	1.17	1.09403	NQ	NQ	0.908469	1.01	0.818633	1.23108	0.912367
TC368996	NADP-dependent malic enzyme - Triticum aestivum (Wheat), complete	0.97	1.04	1.05415	0.99	0.936522	1.73	1.6	1.57004	1.95	1.45481	0.998134	1.66097
TC369064	Phosphoenolpyruvate carboxylase - Triticum aestivum (Wheat), complete	1.3	0.92	NA	0.71	NA	1.45	1.53	NA	1.57	NA	0.976667	1.51667
TC369101	Glutamine synthetase - Triticum aestivum (Wheat), complete	0.81	NA	NA	1.03	0.833505	0.66	NA	NA	0.79	0.710812	0.891168	0.720271
TC369199	Endochitinase precursor - Triticum aestivum (Wheat), partial (98%)	1.33	1.89	1.9337	1.56	1.17318	19.76	75.93	68.1836	28.77	32.4412	1.57738	45.017
TC369216	Chromosome chr6 scaffold_3, whole genome shotgun sequence - Vitis vinifera (Grape), partial (41%)	NA	1.5	1.19113	1.38	1.19109	NA	0.97	0.935247	0.91	0.887055	1.31556	0.925576
TC369354	Ascorbate peroxidase - Hordeum vulgare (Barley), complete	0.93	1.05	0.975468	NA	1.1363	1.04	1.03	0.948851	NA	1.1329	1.02294	1.03794
TC369358	Cysteine synthase (O-acetylserine sulfhydrylase) (O- acetylserine (Thiol)-lyase) - Triticum aestivum (Wheat), complete	NQ	1.19	1.12124	1	0.961091	NQ	1.09	0.938319	1.26	1.23295	1.06808	1.13032
TC369402	Elongation factor 1-alpha - Triticum aestivum (Wheat), complete	0.68	1.32	1.29529	0.91	0.965093	0.4	0.63	0.69382	0.75	0.845217	1.03408	0.663807
TC369412	Chitinase 1 - Triticum aestivum (Wheat), partial (97%)	1.62	3.26	NA	NA	NA	6.54	3.31	NA	NA	NA	2.44	4.925
TC369481	UTP--glucose-1-phosphate uridylyltransferase - Hordeum vulgare (Barley), complete	0.87	1.02	0.952399	1.05	1.00906	0.98	0.87	1.01184	0.96	0.869998	0.980291	0.938368
TC369488	Chitinase 1 - Triticum aestivum (Wheat), complete	NA	1.65	1.22916	1.39	NA	NA	2.18	2.91885	3.19	NA	1.42305	2.76295
TC369577	Glutamate decarboxylase - Citrus sinensis (Sweet orange), partial (47%)	NA	1.11	1.00412	0.87	NA	NA	1.16	1.08606	1.16	NA	0.994706	1.13535
TC369668	Glucose-6-phosphate isomerase - Triticum aestivum (Wheat), complete	1.1	0.94	0.977778	0.98	0.992062	1.11	0.89	0.832076	1.11	1.21959	0.997968	1.03233
TC369681	Triosephosphate isomerase - Triticum aestivum (Wheat), partial (83%)	NQ	1	NA	NA	0.94009	NQ	0.96	NA	NA	0.963415	0.970045	0.961708
TC369778	Glutamine synthetase - Triticum aestivum (Wheat), complete	1.08	NA	NA	1.07	1.1106	1.42	NA	NA	1.6	1.42122	1.08687	1.48041
TC369836	Ribulose bisphosphate carboxylase/oxygenase activase A, chloroplast precursor - Hordeum vulgare (Barley), partial (68%)	NA	0.95	NQ	0.72	NA	NA	0.26	NQ	0.24	NA	0.835	0.25
TC369841	Hydroxypyruvate reductase - Bruguiera gymnorhiza, partial (65%)	NA	NA	0.633107	0.87	NA	NA	NA	0.990597	0.67	NA	0.751553	0.830299
TC369987	Glyceraldehyde-3-phosphate dehydrogenase, cytosolic - Hordeum vulgare (Barley), partial (90%)	1.56	NA	NA	NA	0.903058	1.4	NA	NA	NA	1.16432	1.23153	1.28216
TC370007	Thioredoxin peroxidase - Secale cereale (Rye), partial (94%)	1.15	0.82	0.847874	0.93	0.952981	0.81	0.9	0.896667	1	0.748341	0.940171	0.871002
TC370038	Class III peroxidase 62 precursor - Oryza sativa subsp. japonica (Rice), partial (51%)	NA	NA	0.86751	0.71	0.786834	NA	NA	1.44921	1	0.913117	0.788115	1.12077
TC370106	Cathepsin B - Triticum aestivum (Wheat), partial (73%)	0.94	NA	NA	NA	1.00811	1.14	NA	NA	NA	1.00693	0.974055	1.07347
TC370157	Gamma hydroxybutyrate dehydrogenase - Arabidopsis thaliana (Mouse-ear cress), partial (98%)	0.89	NA	0.724559	NA	NA	1.15	NA	0.819104	NA	NA	0.80728	0.984552
TC370179	Carbonic anhydrase, chloroplast precursor - Hordeum vulgare (Barley), partial (79%)	NQ	0.77	0.730489	0.7	0.644025	NQ	0.55	0.533168	0.48	0.388185	0.711128	0.487838
TC370278	Beta-1,3-glucanase - Triticum aestivum (Wheat), complete	1.61	1.28	1.25841	1.95	1.6139	5.06	3.19	3.55416	3.63	2.71325	1.54246	3.62948
TC370313	NADP-specific isocitrate dehydrogenase - Oryza sativa (Rice), partial (80%)	0.93	NA	NA	1	1.00548	1.04	NA	NA	1.01	1.0445	0.978492	1.0315
TC370347	Sucrose synthase type I - Triticum aestivum (Wheat), complete	0.78	0.93	NA	0.78	0.844672	0.89	1.02	NA	1.2	1.0592	0.833668	1.0423
TC370386	Peptidyl-prolyl cis-trans isomerase - Triticum aestivum (Wheat), complete	1.04	0.82	0.856152	0.9	1.01912	1.28	0.91	0.862976	1.22	1.1091	0.927053	1.07641
TC370423	Apospory-associated protein C-like - Oryza sativa subsp. japonica (Rice), partial (90%)	0.83	0.91	NA	NA	0.848669	0.91	0.59	NA	NA	0.696105	0.86289	0.732035
TC370519	Alpha-galactosidase precursor - Oryza sativa subsp. japonica (Rice), partial (91%)	0.93	0.74	NA	NA	1.14456	2.55	1.5	NA	NA	1.24121	0.938188	1.76374
TC370561	Glycolate oxidase - Brassica napus (Rape), partial (86%)	0.89	0.87	0.861222	0.84	0.792387	0.71	0.66	0.658567	0.77	0.705814	0.850722	0.700876
TC370585	Glutamine synthetase - Triticum aestivum (Wheat), complete	1.17	0.81	NA	NA	NA	0.79	0.52	NA	NA	NA	0.99	0.655
TC370604	Transketolase, chloroplast - Zea mays (Maize), partial (98%)	1.22	0.95	0.963995	1.29	1.25097	0.8	0.6	0.583407	0.65	0.559784	1.13499	0.638638
TC370684	Ferredoxin-NADP(H) oxidoreductase - Triticum aestivum (Wheat), complete	1.27	1.26	1.09719	0.84	1.02244	0.85	0.65	0.744317	0.87	0.801338	1.09793	0.783131
TC370734	Fructose-1,6-bisphosphatase, cytosolic - Saccharum hybrid (Sugarcane), complete	1.11	1.47	1.33906	0.91	0.88365	1.02	0.79	0.838011	0.91	0.826185	1.14254	0.876839
TC370754	Sedoheptulose-1,7-bisphosphatase, chloroplast precursor (Sedoheptulose bisphosphatase) (SBPase) (SED(1,7)P2ase) - Triticum aestivum (Wheat), complete	0.84	0.92	0.764469	0.82	1.0722	1.5	0.63	0.58486	0.63	0.603954	0.883333	0.789763
TC370788	RNA binding protein	1.08	0.54	NA	1.01	0.763317	0.6	0.28	NA	0.76	0.409785	0.848329	0.512446
TC370904	Alpha-galactosidase precursor - Oryza sativa subsp. japonica (Rice), partial (41%)	NA	0.74	0.751908	1.24	NA	NA	1.29	1.3135	1.26	NA	0.910636	1.28783
TC370908	Aspartyl aminopeptidase-like protein - Arabidopsis thaliana (Mouse-ear cress), partial (68%)	1.3	1.2	NA	1.24	NA	1.02	1.04	NA	1.26	NA	1.24667	1.10667
TC370992	Endo-beta-1,3-glucanase - Triticum aestivum (Wheat), complete	1.9	1.51	NA	1.31	1.35915	7.9	8.77	NA	10.74	10.0481	1.51979	9.36453
TC371172	Pyruvate kinase - Deschampsia antarctica (Antarctic hairgrass), complete	0.98	1.17	NA	0.87	0.977164	1.13	0.86	NA	1.13	1.04778	0.999291	1.04194
TC371259	Mitochondrial lipoamide dehydrogenase - Populus tremuloides (Quaking aspen), partial (86%)	1.91	1.02	0.996813	1	1.1172	0.64	0.7	0.757004	1.23	0.932463	1.2088	0.851894
TC371340	Pore-forming toxin-like protein Hfr-2 - Triticum aestivum (Wheat), partial (14%)	1.02	NA	0.805263	NA	NA	1.14	NA	0.593962	NA	NA	0.912631	0.866981
TC371345	Putative uncharacterized protein	0.92	0.81	0.713951	0.9	0.945576	0.88	0.64	0.610674	0.63	0.633534	0.857905	0.678842
TC371365	RuBisCO large subunit-binding protein subunit alpha, chloroplast precursor - Triticum aestivum (Wheat), partial (42%)	1.83	1.09	0.904336	1.06	1.04726	0.93	0.91	1.07332	0.87	0.815184	1.18632	0.919701
TC371461	Malate dehydrogenase, glyoxysomal precursor - Oryza sativa subsp. japonica (Rice), complete	0.99	NA	NA	0.98	NA	0.69	NA	NA	1.58	NA	0.985	1.135
TC371508	Phospholipase D alpha 1 - Zea mays (Maize), partial (41%)	0.91	0.96	NA	NA	1.02942	1.48	1.39	NA	NA	1.55386	0.966475	1.47462
TC371562	Peroxidase 4 - Triticum monococcum (Einkorn wheat) (Small spelt), complete	0.76	1.04	1.11442	1.42	1.5992	5.01	2.11	2.08228	1.99	1.94193	1.18672	2.62684
TC371607	Cysteine proteinase precursor - Hordeum vulgare (Barley), partial (18%)	0.68	0.79	0.801019	NA	0.74034	1.13	1.09	1.11124	NA	0.746184	0.75284	1.01936
TC371629	Methionine synthase 1 enzyme - Hordeum vulgare (Barley), partial (47%)	NQ	1.08	NA	NQ	0.933593	NQ	0.86	NA	NQ	1.04625	1.0068	0.953123
TC371856	Ribulose-phosphate 3-epimerase chloroplast precursor	0.99	0.94	1.03922	NA	0.893758	0.55	0.59	0.493999	NA	0.585808	0.965746	0.554952
TC372059	Fructose-bisphosphate aldolase - Avena sativa (Oat), partial (80%)	NA	0.69	NQ	NQ	1.05096	NA	0.78	NQ	NQ	0.611957	0.870482	0.695979
TC372102	Sedoheptulose-1,7-bisphosphatase, chloroplast precursor (Sedoheptulose bisphosphatase) (SBPase) (SED(1,7)P2ase) - Triticum aestivum (Wheat), partial (61%)	1	0.92	NA	NA	NA	0.8	0.59	NA	NA	NA	0.96	0.695
TC372109	Cysteine synthase (O-acetylserine sulfhydrylase) (O- acetylserine (Thiol)-lyase) - Triticum aestivum (Wheat), partial (90%)	0.84	0.9	NQ	NQ	NQ	1.11	0.94	NQ	NQ	NQ	0.87	1.025
TC372159	Chitinase - Hordeum vulgare (Barley), partial (70%)	0.59	1.28	0.705434	0.64	0.996542	1.3	2.13	4.05356	1.47	1.66588	0.842395	2.12389
TC372232	Peroxidase precursor - Triticum aestivum (Wheat), complete	1.56	1.7	1.69383	1.05	1.49349	8.16	2.65	3.28582	1.56	2.80803	1.49946	3.69277
TC372427	Catalase-1 - Triticum aestivum (Wheat), partial (89%)	0.79	1.23	1.2895	1.18	NA	0.72	0.82	0.900548	1.11	NA	1.12238	0.887637
TC372436	Porphobilinogen deaminase - Triticum aestivum (Wheat), complete	1.31	1.09	NA	1.13	1.10617	0.91	0.77	NA	0.78	0.662176	1.15904	0.780544
TC372582	Methionine synthase 1 enzyme - Hordeum vulgare (Barley), partial (51%)	1.11	NA	NQ	0.91	NA	1.13	NA	NQ	1.26	NA	1.01	1.195
TC372700	NADP-dependant malate dehydrogenase - Oplismenus compositus, partial (91%)	0.93	0.88	0.957706	0.91	1.11059	0.95	0.7	0.650937	0.68	0.712154	0.957659	0.738618
TC372703	Leucine aminopeptidase 3, chloroplast precursor - Arabidopsis thaliana (Mouse-ear cress), partial (44%)	0.87	NQ	0.861186	NQ	1.1515	1.28	NQ	0.944001	NQ	1.11644	0.960897	1.11348
TC372767	4-methyl-5(B-hydroxyethyl)-thiazol monophosphate biosynthesis enzyme	1.1	NA	0.838536	0.77	NA	1.29	NA	1.01636	1.24	NA	0.902845	1.18212
TC372807	Beta-1,3-glucanase - Triticum aestivum (Wheat), complete	1.88	1.3	1.52047	1.7	1.58732	4.6	3.86	4.01657	3	2.08148	1.59756	3.51161
TC372846	Chitinase - Hordeum vulgare (Barley), complete	NQ	2	NQ	1.52	1.56437	NQ	2.84	NQ	3.92	3.11977	1.69479	3.29326
TC372882	Fructose-bisphosphate aldolase - Avena sativa (Oat), partial (86%)	0.96	0.72	0.614227	1.03	NA	0.56	0.68	0.725491	0.62	0.4185	0.831057	0.600798
TC373025	Aconitate hydratase 1	NA	0.94	NA	NA	0.821947	NA	1.17	NA	NA	1.25349	0.880973	1.21174
TC373141	Glyceraldehyde-3-phosphate dehydrogenase B, chloroplast precursor - Spinacia oleracea (Spinach), partial (65%)	1.05	0.88	0.772356	0.71	0.727607	0.83	0.39	0.401406	0.47	0.437683	0.827992	0.505818
TC373170	Class III chitinase - Oryza sativa (Rice), partial (73%)	0.97	0.78	0.732416	0.94	1.01651	2.24	1.99	1.58353	1.33	1.42089	0.887785	1.71288
TC373287	Peroxidase 6 - Triticum monococcum (Einkorn wheat) (Small spelt), complete	0.47	0.62	0.620556	1.1	1.09106	0.71	0.84	0.794458	0.77	0.795544	0.780323	0.782
TC373313	PDI-like protein - Zea mays (Maize), partial (40%)	NA	1.24	0.906783	0.77	0.881997	NA	1.07	0.953842	1.21	1.26693	0.949695	1.12519
TC373424	Pathogenisis-related protein 1.1 precursor - Triticum aestivum (Wheat), complete	1.64	1.44	1.19108	1.28	1.17832	5.94	4.88	2.74791	5.66	5.22989	1.34588	4.89156
TC373432	Arabinoxylan arabinofuranohydrolase isoenzyme AXAH-II - Hordeum vulgare (Barley), partial (47%)	0.61	0.83	NA	NA	NA	1.5	0.79	NA	NA	NA	0.72	1.145
TC373702	Cysteine synthase - Glycine max (Soybean), partial (62%)	1.6	2.17	NA	NA	NA	0.87	0.89	NA	NA	NA	1.885	0.88
TC373718	Phosphoglucomutase - Triticum aestivum (Wheat), complete	1.31	1.14	0.951763	1.02	0.986371	1.08	0.96	0.759222	1	0.942743	1.08163	0.948393
TC373913	Alanine aminotransferase 2 - Hordeum vulgare (Barley), complete	0.84	0.94	NA	0.73	0.965347	1.45	1.15	NA	0.93	1.20674	0.868837	1.18418
TC373948	Predicted protein - Physcomitrella patens subsp. patens, partial (50%)	1.15	NA	NA	0.85	0.936479	1.02	NA	NA	0.85	1.08527	0.978826	0.985091
TC373985	Lipase	0.77	0.72	0.64747	0.89	0.948945	2.23	1.24	1.14858	1.14	1.04862	0.795283	1.36144
TC374018	Chitinase IV - Triticum aestivum (Wheat), complete	1.52	1.29	1.24923	NA	1.20938	6.42	3.42	2.49077	NA	4.24338	1.31715	4.14354
TC374074	Phosphomannomutase - Triticum aestivum (Wheat), complete	1.03	NA	NA	NA	1.02115	1.14	NA	NA	NA	1.14519	1.02557	1.1426
TC374106	Glycine decarboxylase P subunit - x Tritordeum sp, partial (30%)	1.16	NA	0.903094	NQ	0.931549	0.71	NA	0.90447	NQ	0.987514	0.998214	0.867328
TC374177	Chloroplast nucleoid binding protein - Brachypodium sylvaticum (False brome), partial (35%)	1.01	0.85	NA	NA	1.00818	3.82	1.22	NA	NA	1.23222	0.95606	2.09074
TC374368	Ribulose bisphosphate carboxylase activase B - Triticum aestivum (Wheat), complete	0.98	1.32	1.02397	0.62	NA	0.55	0.44	0.285648	0.14	NA	0.985992	0.353912
TC374379	Os05g0304400 protein - Oryza sativa subsp. japonica (Rice), partial (88%)	1.01	NA	NA	NA	0.790612	1.18	NA	NA	NA	1.58341	0.900306	1.3817
TC374389	F1N21.10 - Arabidopsis thaliana (Mouse-ear cress), partial (76%)	1	0.87	0.787156	0.98	0.913102	1.32	0.83	0.826975	0.99	0.890679	0.910052	0.971531
TC374411	Chitinase 1 - Triticum aestivum (Wheat), complete	1.4	1.83	2.77707	1.18	1.50022	3.39	4.56	5.3615	3.96	2.56198	1.73746	3.9667
TC374506	T25K16.8 - Arabidopsis thaliana (Mouse-ear cress), partial (45%)	1.28	NA	NA	0.98	NA	0.72	NA	NA	0.74	NA	1.13	0.73
TC374517	Leucine-rich repeat-containing extracellular glycoprotein precursor - Sorghum bicolor (Sorghum) (Sorghum vulgare), partial (70%)	0.79	1.17	0.971385	1.07	0.944448	1.14	2.82	2.39619	3.21	2.9343	0.989167	2.5001
TC374573	Thaumatin-like protein - Triticum aestivum (Wheat), complete	NA	1.32	1.24163	NA	1.03878	NA	7.5	10.1678	NA	11.199	1.20014	9.62227
TC374621	Glycine decarboxylase P subunit - x Tritordeum sp, partial (62%)	1.09	0.98	0.861889	0.88	0.894266	0.9	0.87	0.729043	0.99	0.932842	0.941231	0.884377
TC374682	Putative uncharacterized protein	0.89	0.69	NA	1.52	1.59086	3.76	1.88	NA	1.73	1.91402	1.17272	2.32101
TC374761	Enolase - Oryza sativa subsp. japonica (Rice), partial (62%)	1.39	1.1	1.05733	1.05	1.02578	1.01	1.12	0.89466	0.94	1.07895	1.12462	1.00872
TC374772	Betaine-aldehyde dehydrogenase - Triticum aestivum (Wheat), complete	1.4	NA	1.31768	NA	NA	1.27	NA	1.38056	NA	NA	1.35884	1.32528
TC374782	Fructose-bisphosphate aldolase - Vitis vinifera (Grape), partial (61%)	NA	0.64	NQ	NA	0.654887	NA	0.92	NQ	NA	0.464667	0.647443	0.692334
TC374844	NADP-specific isocitrate dehydrogenase - Oryza sativa (Rice), partial (87%)	0.85	0.82	0.8392	NA	0.606774	1.09	1.21	0.937852	NA	0.909729	0.778993	1.0369
TC374860	Beta-1,3-glucanase - Triticum aestivum (Wheat), partial (87%)	1.61	1.42	1.3914	1.65	1.65536	4.58	2.97	2.48958	2.88	2.71141	1.54535	3.1262
TC374996	Serine carboxypeptidase 1 precursor (Serine carboxypeptidase I) (Carboxypeptidase C) (CP-MI) [Contains: Serine carboxypeptidase 1 chain A (Serine carboxypeptidase I chain A); Serine carboxypeptidase 1 chain B (Serine carboxypeptidase I chain B)] - Hordeum vulgare (Barley), partial (66%)	1.1	0.67	0.706523	1.68	1.63005	2.1	1.4	1.42722	1.4	1.24272	1.15731	1.51399
TC375037	Ribulose bisphosphate carboxylase small chain - Triticum aestivum (Wheat), complete	0.82	0.97	0.870377	NA	0.883041	0.43	0.42	0.407573	NA	0.51165	0.885855	0.442306
TC375213	Beta-glucanase - Hordeum vulgare (Barley), partial (90%)	1.15	0.98	1.05335	1.66	1.67135	2.74	2.39	2.46674	2.35	2.53721	1.30294	2.49679
TC375234	Chromosome chr2 scaffold_105, whole genome shotgun sequence - Vitis vinifera (Grape), partial (67%)	0.98	1.03	NA	1	NA	1.07	1.17	NA	1.31	NA	1.00333	1.18333
TC375445	Os04g0111200 protein - Oryza sativa subsp. japonica (Rice), partial (98%)	0.66	NA	0.40257	NA	NA	0.73	NA	0.318821	NA	NA	0.531285	0.524411
TC375473	Putative uncharacterized protein	1.06	NA	NA	NA	1.04676	2.21	NA	NA	NA	2.46247	1.05338	2.33624
TC375673	Malate dehydrogenase - Vitis vinifera (Grape), partial (66%)	1.72	1.34	NA	NA	NA	1.76	1.18	NA	NA	NA	1.53	1.47
TC375790	Peroxiredoxin-2E-2, chloroplast precursor - Oryza sativa subsp. japonica (Rice), partial (80%)	0.8	NA	0.83602	NA	NA	0.65	NA	0.834448	NA	NA	0.81801	0.742224
TC375794	Glycine cleavage system H protein, mitochondrial precursor - Oryza sativa subsp. indica (Rice), complete	0.94	NA	NA	NA	0.859035	1.12	NA	NA	NA	1.0166	0.899518	1.0683
TC375834	Acetyl-coenzyme A carboxylase - Triticum aestivum (Wheat), complete	1.15	NA	1.02935	NA	NA	0.78	NA	0.496868	NA	NA	1.08967	0.638434
TC375951	Sulfite oxidase-like - Solanum tuberosum (Potato), partial (73%)	0.89	1.12	1.11691	0.85	1.00296	0.99	1.05	0.887756	1.02	1.2859	0.995974	1.04673
TC375987	Chromosome undetermined scaffold_30, whole genome shotgun sequence - Vitis vinifera (Grape), complete	0.99	0.73	1.06428	0.96	0.931454	1.29	1.03	0.960686	0.82	0.928962	0.935147	1.00593
TC376078	Monodehydroascorbate reductase - Zantedeschia aethiopica (White calla lily), partial (45%)	0.97	1.46	1.11531	NA	0.882162	1.2	0.85	0.769261	NA	1.12493	1.10687	0.986047
TC376136	Peroxidase 3 - Triticum monococcum (Einkorn wheat) (Small spelt), complete	1.29	1.29	1.40173	1.98	1.85772	3.86	1.6	1.61706	1.89	1.69811	1.56389	2.13303
TC376161	Beta-1,3-glucanase - Triticum aestivum (Wheat), complete	NA	1.5	1.63818	1.41	1.36895	NA	3.65	4.21323	5.03	3.61357	1.47928	4.1267
TC376215	Pyruvate kinase - Deschampsia antarctica (Antarctic hairgrass), partial (60%)	NQ	1.16	NA	1.04	NA	NQ	0.85	NA	0.95	NA	1.1	0.9
TC376573	Pathogenisis-related protein 1.1 precursor - Triticum aestivum (Wheat), complete	1.83	1.33	1.88387	1.4	1.31868	7.61	4.13	7.81154	4.26	4.76131	1.55251	5.71457
TC376708	PfkB type carbohydrate kinase protein family-like - Oryza sativa subsp. japonica (Rice), partial (88%)	1.04	NA	0.910788	NA	NA	0.92	NA	1.07737	NA	NA	0.975394	0.998683
TC376723	Ribulose bisphosphate carboxylase/oxygenase activase A, chloroplast precursor - Hordeum vulgare (Barley), complete	1.09	NA	NA	NA	0.588883	0.34	NA	NA	NA	0.16768	0.839442	0.25384
TC377125	Aconitate hydratase, cytoplasmic - Cucurbita maxima (Pumpkin) (Winter squash), partial (49%)	0.97	NQ	1.477	NQ	0.981449	2.08	NQ	1.69599	NQ	1.52411	1.14282	1.7667
TC377295	Elongation factor Tu - Oryza sativa subsp. indica (Rice), partial (55%)	0.93	0.81	NA	0.87	NA	0.5	0.65	NA	0.61	NA	0.87	0.586667
TC377328	Phosphoribulokinase, chloroplast precursor - Triticum aestivum (Wheat), complete	0.99	0.8	0.881224	1.05	1.03328	0.61	0.75	0.727653	0.59	0.544596	0.950901	0.64445
TC377347	Monodehydroascorbate reductase - Oryza sativa subsp. japonica (Rice), complete	1.02	NA	1.10953	1.18	0.737619	1.19	NA	1.30502	1.21	1.20948	1.01179	1.22863
TC377444	Methylenetetrahydrofolate reductase - Triticum monococcum (Einkorn wheat) (Small spelt), partial (98%)	1.08	NA	1.3867	NA	NA	1.51	NA	1.77171	NA	NA	1.23335	1.64086
TC377627	Hydroxyphenylpyruvate reductase - Solenostemon scutellarioides (Coleus) (Coleus blumei), partial (68%)	NQ	0.89	0.873032	1.05	NA	NQ	0.97	0.801769	0.77	NA	0.937677	0.847256
TC377637	Chromosome chr14 scaffold_21, whole genome shotgun sequence - Vitis vinifera (Grape), partial (86%)	0.95	1.03	0.982692	0.87	0.880327	0.84	1.05	1.00183	1	1.07011	0.942604	0.992388
TC377743	Pyruvate kinase - Citrus sinensis (Sweet orange), partial (52%)	1.11	NA	1.02675	NA	0.913107	1.04	NA	0.824599	NA	1.06766	1.01662	0.977421
TC377861	Beta-amylase - Hordeum vulgare (Barley), partial (47%)	NA	0.38	NA	NA	0.864501	NA	2.84	NA	NA	0.791388	0.622251	1.81569
TC377864	GAPA-2 - Arabidopsis thaliana, partial (75%)	0.92	0.69	0.533234	0.57	0.583872	0.85	0.45	0.442507	0.55	0.549733	0.659421	0.568448
TC377867	Apospory-associated protein C-like - Oryza sativa subsp. japonica (Rice), partial (88%)	0.69	NA	NA	0.78	NA	0.88	NA	NA	0.72	NA	0.735	0.8
TC377988	Uroporphyrinogen decarboxylase - Hordeum vulgare (Barley), partial (65%)	1.11	1.09	0.806332	1.22	1.26988	0.69	0.78	0.575268	0.68	0.550405	1.09924	0.655135
TC378163	Chromosome chr4 scaffold_6, whole genome shotgun sequence - Vitis vinifera (Grape), partial (53%)	0.98	1.25	1.34074	1.05	0.984796	1.6	1.99	1.71789	1.39	1.18513	1.12111	1.57661
TC378166	RuBisCO large subunit-binding protein subunit beta, chloroplast - Secale cereale (Rye), partial (68%)	1.55	1.62	NA	NA	NA	0.97	0.87	NA	NA	NA	1.585	0.92
TC378214	S-adenosylmethionine synthetase - Hordeum vulgare (Barley), partial (92%)	1.05	1.01	NA	NA	NA	0.95	0.85	NA	NA	NA	1.03	0.9
TC378613	Thaumatin-like protein - Triticum aestivum (Wheat), complete	0.82	1.76	NA	1.17	1.3831	9.74	10.71	NA	44.09	12.599	1.28328	19.2848
TC378627	Peroxidase 1 - Triticum monococcum (Einkorn wheat) (Small spelt), complete	0.61	1.59	1.31263	NA	NA	6.04	7.75	37.2053	NA	NA	1.17088	16.9984
TC378640	Chitinase - Hordeum vulgare (Barley), partial (94%)	1.78	NQ	1.73983	NQ	NQ	6.85	NQ	4.91226	NQ	NQ	1.75991	5.88113
TC378643	Putative uncharacterized protein	0.77	0.87	NA	0.89	NA	0.94	0.6	NA	0.55	NA	0.843333	0.696667
TC378856	Root border cell-specific protein - Pisum sativum (Garden pea), partial (78%)	0.75	0.76	0.686621	1.13	0.955739	1.03	0.73	0.818277	0.96	0.856823	0.856472	0.87902
TC378863	Fd-GOGAT protein - Oryza sativa (Rice), partial (42%)	0.81	NA	0.964923	NQ	NQ	1.17	NA	0.613552	NQ	NQ	0.887462	0.891776
TC378916	Endochitinase precursor - Triticum aestivum (Wheat), partial (61%)	1.5	1.81	2.62249	NA	1.31831	10.35	17.28	16.4696	NA	3.19826	1.8127	11.8245
TC378948	Chromosome chr1 scaffold_5, whole genome shotgun sequence - Vitis vinifera (Grape), partial (78%)	0.88	NA	NA	NA	0.702217	1.15	NA	NA	NA	1.12641	0.791108	1.13821
TC379055	Putative uncharacterized protein	1.4	1.58	1.43913	0.92	NA	3.33	1.51	1.72131	2.69	NA	1.33478	2.31283
TC379077	PR17c precursor - Hordeum vulgare var. distichum (Two-rowed barley), partial (95%)	1.26	1.43	1.11784	1.55	1.45936	4.15	2.47	3.03407	2.08	1.9694	1.36344	2.74069
TC379078	Glutamate decarboxylase isozyme 1 - Nicotiana tabacum (Common tobacco), partial (78%)	1.42	NA	NA	NA	0.900722	1.11	NA	NA	NA	1.16697	1.16036	1.13848
TC379318	Glucan endo-1,3-beta-glucosidase isoenzyme I - Hordeum vulgare (Barley), partial (89%)	1.37	0.73	NA	0.83	NA	0.73	1.63	NA	1.03	NA	0.976667	1.13
TC379342	Peroxidase 2 - Triticum monococcum (Einkorn wheat) (Small spelt), complete	1.63	1.45	NA	1.78	1.14686	9.28	4.43	NA	3.57	1.47566	1.50172	4.68891
TC379387	Pathogenesis-related protein 1 - Triticum aestivum (Wheat), complete	1.93	1.74	1.12831	1.09	1.1821	12.42	3.9	3.15207	5.17	6.73305	1.41408	6.27502
TC379671	Peroxidase - Populus kitakamiensis (Aspen) (Populus sieboldii x Populusgrandidentata), partial (80%)	1.03	0.65	0.644874	NA	NQ	1.86	1.09	1.07815	NA	NQ	0.774958	1.34272
TC379678	Chromosome chr16 scaffold_10, whole genome shotgun sequence - Vitis vinifera (Grape), partial (92%)	0.76	0.95	0.765824	0.97	0.92891	1.15	0.74	0.573482	1.08	0.728507	0.874947	0.854398
TC379685	Actin - Musa ABB Group, partial (67%)	NA	1.18	NA	NA	0.978569	NA	0.67	NA	NA	0.689391	1.07928	0.679696
TC379846	Beta-1,3-glucanase - Triticum aestivum (Wheat), partial (64%)	1.43	NQ	NA	1.21	NA	4.34	NQ	NA	1.41	NA	1.32	2.875
TC379912	Serine/threonine protein kinase - Plesiocystis pacifica SIR-1, partial (3%)	0.89	NA	1.14348	0.97	NA	1.3	NA	0.777296	1	NA	1.00116	1.02577
TC380149	Chromosome chr11 scaffold_13, whole genome shotgun sequence - Vitis vinifera (Grape), partial (94%)	0.83	1.13	NA	NA	NA	1.31	0.98	NA	NA	NA	0.98	1.145
TC380517	Putative uncharacterized protein	1.11	0.98	0.787354	1.41	1.49244	3.81	1.56	1.22063	1.54	1.61359	1.15596	1.94884
TC380604	Beta-glucanase - Hordeum vulgare (Barley), partial (76%)	1.56	0.88	1.08516	1.79	1.66484	2.22	2.14	1.96531	1.95	1.58389	1.396	1.97184
TC380882	DnaK-type molecular chaperone hsp70-rice - Oryza sativa subsp. japonica (Rice), partial (77%)	1.16	1.22	NA	NA	0.863994	0.84	0.97	NA	NA	1.02517	1.08133	0.945057
TC380917	Glyceraldehyde-3-phosphate dehydrogenase A, chloroplast precursor - Zea mays (Maize), partial (73%)	1.03	0.53	0.636973	NQ	NQ	0.84	0.53	0.399753	NQ	NQ	0.732324	0.589918
TC381278	Phosphoglycerate kinase, chloroplast precursor - Triticum aestivum (Wheat), complete	0.95	0.54	0.511472	1.03	1.04236	0.68	0.5	0.468705	0.68	0.703429	0.814767	0.606427
TC381410	Leucine aminopeptidase 3, chloroplast precursor - Arabidopsis thaliana (Mouse-ear cress), partial (45%)	1.08	1.02	1.02084	0.93	0.937439	1.36	0.95	0.880798	1.18	1.17966	0.997656	1.11009
TC381495	Alpha-galactosidase - Hordeum vulgare (Barley), partial (94%)	0.84	0.83	0.928537	0.95	0.910654	1.57	1.05	1.04086	1.16	1.19805	0.891838	1.20378
TC381501	Chitinase - Poa pratensis (Kentucky bluegrass) (Phalaris japonica), partial (61%)	0.75	NA	0.616852	NA	1.02358	0.88	NA	1.38303	NA	0.887859	0.79681	1.0503
TC381575	6-phosphogluconate dehydrogenase, decarboxylating - Zea mays (Maize), partial (81%)	NA	0.8	NA	1.02	NA	NA	0.8	NA	0.97	NA	0.91	0.885
TC381713	Cysteine synthase (O-acetylserine sulfhydrylase) (O- acetylserine (Thiol)-lyase) - Triticum aestivum (Wheat), partial (74%)	NQ	NA	1.23575	0.92	NA	NQ	NA	1.03479	1.34	NA	1.07788	1.18739
TC381980	Catalase isozyme 2 - Hordeum vulgare (Barley), complete	1.4	1.54	1.49349	1.15	1.17724	1.96	1.33	1.27327	2.63	2.4063	1.35215	1.91991
TC382057	Presequence protease 2, chloroplast/mitochondrial precursor - Arabidopsis thaliana (Mouse-ear cress), partial (28%)	NQ	1.36	NA	1.05	0.826318	NQ	0.95	NA	1.07	0.888127	1.07877	0.969376
TC382100	41 kD chloroplast nucleoid DNA binding protein	1.33	1.69	NA	NA	NA	7.64	3.78	NA	NA	NA	1.51	5.71
TC382261	Glycine decarboxylase P subunit - x Tritordeum sp, partial (32%)	NQ	0.97	NA	0.98	NA	NQ	0.93	NA	0.87	NA	0.975	0.9
TC382263	Beta-1,3-glucanase - Triticum aestivum (Wheat), partial (65%)	1.57	NA	1.15592	NA	NA	3.15	NA	2.0643	NA	NA	1.36296	2.60715
TC382459	Coproporphyrinogen III oxidase, chloroplast precursor - Hordeum vulgare (Barley), partial (67%)	1.47	1.45	NA	NA	NA	1.25	0.88	NA	NA	NA	1.46	1.065
TC382571	Chromosome chr18 scaffold_1, whole genome shotgun sequence - Vitis vinifera (Grape), partial (21%)	NA	NA	1.18266	NA	0.676344	NA	NA	0.731403	NA	0.97701	0.929504	0.854207
TC382663	Catalase-1 - Triticum aestivum (Wheat), complete	1.09	1.04	0.90775	1.61	1.06311	0.81	1.09	0.96844	1.49	1.00514	1.14217	1.07272
TC382684	Cellulase homolog - Nicotiana alata (Winged tobacco) (Persian tobacco), partial (70%)	1	NA	0.892896	NA	0.966082	1.02	NA	1.01136	NA	1.06101	0.952993	1.03079
TC382697	Chromosome chr8 scaffold_34, whole genome shotgun sequence - Vitis vinifera (Grape), partial (78%)	1.74	NA	0.66952	NA	NA	0.63	NA	0.653367	NA	NA	1.20476	0.641683
TC382786	Ferredoxin-sulfite reductase precursor - Zea mays (Maize), partial (97%)	1.01	1.08	1.12836	NA	NA	1.09	0.89	0.727065	NA	NA	1.07279	0.902355
TC382873	Chloroplast heat shock protein 70 - Pennisetum americanum (Pearl millet), partial (94%)	1.31	1.39	1.6311	1.22	1.29801	1.11	0.87	0.80559	1.18	1.03427	1.36982	0.999971
TC382880	FAD-linked oxidoreductase BG60 - Cynodon dactylon (Bermuda grass), partial (47%)	0.95	1.1	1.06726	1.16	1.04941	4.93	1.56	1.78723	1.79	1.84866	1.06533	2.38318
TC382887	Chromosome chr2 scaffold_11, whole genome shotgun sequence - Vitis vinifera (Grape), partial (47%)	1	NA	NA	NA	0.928006	1.83	NA	NA	NA	1.60821	0.964003	1.7191
TC383026	Cinnamyl alcohol dehydrogenase - Lolium perenne (Perennial ryegrass), partial (57%)	0.91	0.77	NA	NA	0.628048	0.85	0.85	NA	NA	1.14077	0.769349	0.946923
TC383288	Os06g0548100 protein - Oryza sativa subsp. japonica (Rice), partial (7%)	0.86	1.49	NA	1.4	1.27913	2.26	2.19	NA	2.04	2.26252	1.25728	2.18813
TC383313	Cytosolic aldehyde dehydrogenase - Leymus chinensis, partial (69%)	0.88	NA	NA	NA	0.966412	0.67	NA	NA	NA	0.872347	0.923206	0.771174
TC383362	Putative uncharacterized protein	0.96	0.96	NA	1.59	1.52696	3.82	1.49	NA	1.35	1.28981	1.25924	1.98745
TC383617	Peroxidase 8 - Triticum monococcum (Einkorn wheat) (Small spelt), partial (97%)	0.96	NA	NA	0.97	0.98811	2.83	NA	NA	1.81	1.63906	0.972703	2.09302
TC383636	Ferredoxin-NADP(H) oxidoreductase - Triticum aestivum (Wheat), partial (56%)	1.17	1.3	1.16146	1.01	NA	0.96	0.69	0.710843	0.9	NA	1.16037	0.815211
TC383940	3-isopropylmalate dehydrogenase - Oryza sativa subsp. indica (Rice), partial (93%)	0.93	0.82	0.769061	0.96	NA	0.69	0.94	0.885319	1.01	NA	0.869765	0.88133
TC384225	Beta-D-xylosidase - Hordeum vulgare (Barley), partial (81%)	0.87	NA	NA	1.03	NA	5.63	NA	NA	1	NA	0.95	3.315
TC384380	Class I chitinase - Triticum aestivum (Wheat), complete	1.13	1.51	NA	NA	NA	22.27	11.49	NA	NA	NA	1.32	16.88
TC384893	Fructose-bisphosphate aldolase - Oryza sativa subsp. japonica (Rice), partial (59%)	1.98	NA	NA	1.21	NA	0.76	NA	NA	1.28	NA	1.595	1.02
TC385059	Fructose-bisphosphate aldolase - Vitis vinifera (Grape), partial (74%)	NQ	NQ	1.29081	1.68	NQ	NQ	NQ	0.702629	0.41	NQ	1.4854	0.556315
TC385241	Alliin lyase-like - Oryza sativa subsp. japonica (Rice), partial (68%)	1.19	1.15	NA	1.08	0.938408	1.22	0.78	NA	0.67	0.733164	1.0896	0.850791
TC385320	Glycerol kinase-like protein - Oryza sativa subsp. japonica (Rice), complete	0.73	1.01	NA	NA	NA	1.12	1.04	NA	NA	NA	0.87	1.08
TC385961	Glucose-1-phosphate adenylyltransferase - Triticum aestivum (Wheat), complete	1.02	0.69	NA	NA	NA	0.72	0.65	NA	NA	NA	0.855	0.685
TC386044	Nucleoside diphosphate kinase 2, chloroplast precursor - Nicotiana tabacum (Common tobacco), partial (65%)	0.95	1.11	NA	NA	NA	0.74	0.67	NA	NA	NA	1.03	0.705
TC386133	Expressed protein - Oryza sativa subsp. japonica (Rice), partial (69%)	0.94	NA	0.817041	0.66	0.634372	0.49	NA	0.629713	0.64	0.656628	0.762853	0.604085
TC386139	Chromosome chr4 scaffold_83, whole genome shotgun sequence - Vitis vinifera (Grape), partial (25%)	0.84	NA	NA	NA	1.59	1.93	NA	NA	NA	1.02473	1.215	1.47736
TC386168	Plastid high chlorophyll fluorescence 136 precursor - Zea mays (Maize), partial (53%)	0.72	1.11	1.00239	0.8	NA	1.24	0.97	0.867728	1.31	NA	0.908098	1.09693
TC386197	Chromosome chr3 scaffold_8, whole genome shotgun sequence - Vitis vinifera (Grape), partial (80%)	1.3	1.32	1.13043	1	0.995996	1.07	0.83	0.81393	0.96	0.935388	1.14929	0.921864
TC386213	Alpha-galactosidase precursor - Oryza sativa subsp. japonica (Rice), partial (41%)	0.87	NA	0.46394	NA	NA	3.54	NA	1.00507	NA	NA	0.66697	2.27253
TC386572	Putative uncharacterized protein	0.93	1.13	0.912196	0.88	0.681455	0.78	0.8	0.83545	0.92	1.14188	0.90673	0.895466
TC386700	Neutral leucine aminopeptidase preprotein precursor - Solanum lycopersicum (Tomato) (Lycopersicon esculentum), partial (72%)	0.81	1.03	0.974326	1.03	0.990059	1.49	1.05	1.05389	1.15	1.06692	0.966877	1.16216
TC386739	Fd-GOGAT protein - Oryza sativa (Rice), partial (42%)	NA	0.75	NA	0.96	0.973789	NA	0.76	NA	0.88	0.942672	0.894596	0.860891
TC387062	Chitinase - Hordeum vulgare (Barley), partial (81%)	1.48	1.45	1.58905	1.7	1.56734	12.38	5.26	5.50407	5.53	4.16972	1.55728	6.56876
TC387123	Cytosolic glutathione reductase - Triticum monococcum (Einkorn wheat) (Small spelt), partial (76%)	0.99	0.66	1.03968	1.03	1.03391	1.56	0.7	1.19525	1.18	1.34567	0.950717	1.19618
TC387144	Chromosome chr9 scaffold_65, whole genome shotgun sequence - Vitis vinifera (Grape), partial (77%)	1.51	NA	NA	0.82	NA	1.19	NA	NA	1.13	NA	1.165	1.16
TC387198	Chromosome chr11 scaffold_13, whole genome shotgun sequence - Vitis vinifera (Grape), partial (77%)	1.13	NA	NA	1.02	NA	1.02	NA	NA	0.88	NA	1.075	0.95
TC387796	Wheatwin-2 precursor - Triticum aestivum (Wheat), complete	1.01	1.5	1.65695	1.02	1.0724	22.35	12.36	18.415	23.87	18.5691	1.25187	19.1128
TC388003	Adenosylhomocysteinase - Triticum aestivum (Wheat), complete	0.86	0.66	NA	NA	0.50454	1.37	1.23	NA	NA	1.12733	0.674847	1.24244
TC388049	Aconitate hydratase 2, mitochondrial precursor - Arabidopsis thaliana (Mouse-ear cress), partial (56%)	1.09	1.25	1.58876	1	1.19273	1.77	1.67	1.64456	1.85	1.64329	1.2243	1.71557
TC388092	Peroxidase 6 - Triticum monococcum (Einkorn wheat) (Small spelt), complete	0.45	0.84	0.657467	1.2	1.19535	0.86	0.65	0.485721	0.91	0.814842	0.868563	0.744113
TC388385	Serine hydroxymethyltransferase - Triticum monococcum (Einkorn wheat) (Small spelt), complete	1.05	0.8	0.893983	0.71	0.88496	0.4	0.49	0.635182	0.76	0.665284	0.867789	0.590093
TC388508	Peroxidase 6 - Triticum monococcum (Einkorn wheat) (Small spelt), partial (96%)	0.7	0.52	0.703717	0.9	0.954171	1.39	0.58	0.783941	0.88	0.633548	0.755577	0.853498
TC388793	Serine-glyoxylate aminotransferase - Spirodela polyrrhiza (Giant duckweed), complete	NQ	0.99	0.841012	0.99	0.944272	NQ	1.07	0.806189	0.59	0.692283	0.941321	0.789618
TC388816	Chitinase 1 - Triticum aestivum (Wheat), partial (97%)	1.44	NA	NA	NA	0.745567	2.67	NA	NA	NA	1.38217	1.09278	2.02608
TC389148	Ferredoxin--nitrite reductase, chloroplast precursor - Oryza sativa subsp. japonica (Rice), partial (42%)	1.62	1.7	1.40166	0.92	1.00484	0.87	0.55	0.525444	0.91	0.801479	1.3293	0.731385
TC389275	Peroxidase 6 - Triticum monococcum (Einkorn wheat) (Small spelt), partial (97%)	1.01	1.06	0.740684	1.05	1.18663	1.1	0.91	0.744962	1.92	1.11673	1.00946	1.15834
TC389615	GAD1 - Hordeum vulgare (Barley), partial (90%)	1	0.9	0.877913	0.91	1.04176	0.83	0.94	1.16869	0.94	0.909185	0.945935	0.957576
TC389847	Triosephosphate isomerase, chloroplast precursor - Secale cereale (Rye), partial (93%)	1.12	NA	NA	1	NA	0.81	NA	NA	0.56	NA	1.06	0.685
TC389854	Peroxidase - Populus alba x Populus tremula var. glandulosa, partial (55%)	0.8	0.54	NA	1.18	1.19202	2.32	0.82	NA	0.9	0.843768	0.928004	1.22094
TC389908	NADPH thioredoxin reductase - Oryza sativa subsp. japonica (Rice), partial (65%)	1.27	NA	1.30431	NA	NA	0.58	NA	0.312536	NA	NA	1.28715	0.446268
TC390184	Fd-GOGAT protein - Oryza sativa (Rice), partial (38%)	1.03	0.9	1.28194	0.89	1.01026	0.91	0.64	0.630181	0.57	0.728425	1.02244	0.695721
TC390353	Aminomethyltransferase - Oryza sativa subsp. japonica (Rice), partial (94%)	1.31	1.27	1.09893	0.82	0.814863	1	0.86	0.968521	1	0.960158	1.06276	0.957736
TC390427	Glutamate dehydrogenase 2 - Oryza sativa subsp. japonica (Rice), complete	0.75	1	1.23863	0.83	NA	1.11	1.26	1.17747	1.4	NA	0.954658	1.23687
TC390580	T25K16.8 - Arabidopsis thaliana (Mouse-ear cress), partial (34%)	2.28	NA	0.93326	0.98	NA	0.81	NA	0.709171	0.93	NA	1.39775	0.81639
TC391066	Chloroplast nucleoid binding protein - Brachypodium sylvaticum (False brome), partial (27%)	1.04	NA	0.824938	1.05	NA	4.68	NA	1.31737	1.35	NA	0.971646	2.44912
TC391178	Coproporphyrinogen III oxidase, chloroplast precursor - Hordeum vulgare (Barley), partial (73%)	1.36	1.2	1.05386	1.21	NA	1.09	0.8	0.907015	0.97	NA	1.20597	0.941754
TC391192	Putative uncharacterized protein	0.98	0.82	NA	NA	NA	0.62	0.57	NA	NA	NA	0.9	0.595
TC391395	Putative uncharacterized protein	1.12	1.67	1.40773	1.12	NA	1.83	0.98	1.08807	2.21	NA	1.32943	1.52702
TC391765	Hydroxypyruvate reductase - Solenostemon scutellarioides (Coleus) (Coleus blumei), complete	0.73	0.63	NA	NA	0.873693	0.76	0.99	NA	NA	0.667343	0.744564	0.805781
TC391885	Aminotransferase AGD2	0.99	0.85	0.732792	1.02	0.982773	1.11	0.87	0.78894	0.88	0.834408	0.915113	0.89667
TC392193	Ferredoxin--nitrite reductase, chloroplast precursor - Zea mays (Maize), partial (73%)	1.02	1.08	1.26614	0.94	0.87014	0.7	0.6	0.625814	0.87	0.804882	1.03526	0.720139
TC392505	Triosephosphate isomerase, chloroplast precursor - Secale cereale (Rye), complete	1.06	0.96	0.884247	NA	0.820577	0.84	0.58	0.553259	NA	0.673058	0.931206	0.661579
TC392530	Malate dehydrogenase - Triticum aestivum (Wheat), complete	NQ	1.46	1.34421	NQ	1.0845	NQ	1.04	1.04954	NQ	1.02834	1.29624	1.0393
TC392909	Chromosome chr11 scaffold_13, whole genome shotgun sequence - Vitis vinifera (Grape), partial (77%)	0.84	NA	NA	1.06	NA	0.95	NA	NA	1.07	NA	0.95	1.01
TC392986	Quinone oxidoreductase	0.86	0.96	0.801135	0.82	1.00629	1.49	1.07	1.21272	1.26	1.19232	0.889485	1.24501
TC393032	Aldehyde dehydrogenase family 7 member A1 - Euphorbia characias (Spurge), partial (81%)	1.1	NA	NA	1.09	NA	2.11	NA	NA	1.99	NA	1.095	2.05
TC393225	Chromosome chr11 scaffold_13, whole genome shotgun sequence - Vitis vinifera (Grape), partial (37%)	NA	NA	0.839914	1.07	1.00258	NA	NA	1.24901	1.06	0.919072	0.970831	1.07603
TC393826	Thaumatin-like protein TLP5 - Hordeum vulgare (Barley), partial (92%)	0.81	NA	1.01874	NA	1.03533	0.84	NA	1.43614	NA	1.06432	0.95469	1.11349
TC393872	Chromosome chr14 scaffold_9, whole genome shotgun sequence - Vitis vinifera (Grape), partial (95%)	0.89	1.08	1.14588	0.76	NA	1.24	0.99	0.668859	1.17	NA	0.968971	1.01721
TC394038	Fd-GOGAT protein - Oryza sativa (Rice), partial (64%)	0.9	0.99	0.908009	0.95	0.909733	1.03	0.67	0.674527	0.69	0.68416	0.931549	0.749737
TC394138	Vacuolar proton-ATPase subunit A - Triticum aestivum (Wheat), complete	0.96	0.8	NA	0.8	NA	0.9	1.04	NA	0.96	NA	0.853333	0.966667
TC394316	RuBisCO large subunit-binding protein subunit alpha, chloroplast precursor - Triticum aestivum (Wheat), complete	1.67	1.36	1.25662	1.15	1.00274	0.92	1.04	1.01758	0.86	0.901613	1.28787	0.947839
TC395059	Glucan endo-1,3-beta-D-glucosidase precursor - Triticum aestivum (Wheat), complete	1.47	NQ	1.21885	1.21	1.09186	5.11	NQ	2.66693	5.39	4.239	1.24768	4.35148
TC395189	Early nodulin 8	0.8	0.8	0.782672	1.33	NA	1.88	2.29	2.12994	2.34	NA	0.928168	2.15998
TC395616	Uncharacterized protein At4g14100 precursor - Arabidopsis thaliana (Mouse-ear cress), partial (28%)	1.04	NA	0.809985	NA	0.841961	1.17	NA	1.06241	NA	1.24398	0.897315	1.1588
TC395661	Putative uncharacterized protein	1.81	1.46	1.41636	1.03	1.07679	2.76	1.62	1.39711	2.62	2.28072	1.35863	2.13557
TC395792	Glycine decarboxylase P subunit - x Tritordeum sp, partial (29%)	1.03	0.94	0.837784	0.99	0.981646	0.78	1.11	0.83677	0.91	0.915071	0.955886	0.910368
TC395867	Nucleoside diphosphate kinase - Lolium perenne (Perennial ryegrass), complete	NA	0.94	0.780985	1.19	1.14913	NA	0.99	0.801385	0.97	1.10296	1.01503	0.966085
TC395989	Xylanase inhibitor 801OS - Triticum aestivum (Wheat), partial (19%)	0.75	NA	0.990427	1.22	1.3494	4.13	NA	2.01504	1.39	1.47917	1.07746	2.25355
TC396197	Oligopeptidase A-like - Oryza sativa subsp. japonica (Rice), partial (85%)	0.72	NA	0.61695	NA	0.640345	1.01	NA	0.854429	NA	0.73474	0.659098	0.86639
TC396412	inositol monophosphatase family protein - Arabidopsis thaliana, partial (81%)	1.03	0.78	0.91111	1.28	0.871433	1.14	0.94	0.91452	0.83	0.925583	0.974509	0.950021
TC396849	Chromosome chr1 scaffold_135, whole genome shotgun sequence - Vitis vinifera (Grape), complete	0.97	0.88	0.803814	1.02	NA	1.06	0.81	0.592713	0.85	NA	0.918454	0.828178
TC396996	Fructokinase 3 - Solanum lycopersicum (Tomato) (Lycopersicon esculentum), partial (79%)	1.02	1.02	NA	NA	NA	0.89	0.57	NA	NA	NA	1.02	0.73
TC397724	Cysteine synthase - Solanum tuberosum (Potato), partial (83%)	1.18	0.91	0.949753	0.97	0.927115	0.77	0.61	0.54945	0.68	0.671944	0.987374	0.656279
TC397887	Ketol-acid reductoisomerase	1.65	NA	1.18447	1.59	NA	1.29	NA	0.68619	1.23	NA	1.47482	1.06873
TC398906	Methionine S-methyltransferase - Hordeum vulgare (Barley), partial (50%)	0.72	1.04	1.17257	0.94	0.942575	0.7	1.02	0.929219	1.37	1.00803	0.963028	1.00545
TC399009	Aldehyde dehydrogenase family 7 member B4 - Arabidopsis thaliana (Mouse-ear cress), partial (92%)	1.18	1.13	1.16048	1.14	1.12656	1.82	1.76	1.65477	1.56	1.81593	1.14741	1.72214
TC399574	4-hydroxyphenylpyruvate dioxygenase - Hordeum vulgare (Barley), partial (41%)	NA	0.98	NA	0.9	0.925617	NA	0.52	NA	0.58	0.66529	0.935206	0.58843
TC400345	Os10g0415800 protein - Oryza sativa subsp. japonica (Rice), partial (52%)	1.19	0.77	NA	1.06	NA	1.28	1.05	NA	1.25	NA	1.00667	1.19333
TC400351	Chromosome chr9 scaffold_7, whole genome shotgun sequence - Vitis vinifera (Grape), partial (47%)	NA	0.61	0.49827	0.86	NA	NA	1.27	1.41887	1.23	NA	0.65609	1.30629
TC401483	Phosphoglycerate kinase, cytosolic - Triticum aestivum (Wheat), complete	1.76	NA	0.981575	1.15	NA	1.09	NA	0.835898	1.23	NA	1.29719	1.05197
TC401602	Ferredoxin-NADP(H) oxidoreductase - Triticum aestivum (Wheat), complete	1.28	1.02	0.96666	0.94	1.05384	0.79	0.65	0.618624	0.89	0.832265	1.0521	0.756178
TC401612	Protein kinase domain containing protein, expressed - Oryza sativa subsp. japonica (Rice), partial (19%)	NA	0.85	0.956796	0.76	NA	NA	1.41	1.59042	1.96	NA	0.855599	1.65347
TC401629	Beta-D-glucan exohydrolase isoenzyme ExoI - Hordeum vulgare var. distichum (Two-rowed barley), partial (42%)	0.79	0.63	0.783217	NA	NA	2.48	1.41	1.77492	NA	NA	0.734406	1.88831
TC401882	Chromosome undetermined scaffold_404, whole genome shotgun sequence - Vitis vinifera (Grape), partial (66%)	0.48	NA	1.83853	NA	NA	0.69	NA	0.745772	NA	NA	1.15927	0.717886
TC402010	Prolyl oligopeptidase family protein, expressed - Oryza sativa subsp. japonica (Rice), partial (40%)	0.91	NA	NA	0.97	NA	1.24	NA	NA	0.63	NA	0.94	0.935
TC402457	Methionine synthase 1 enzyme - Hordeum vulgare (Barley), partial (52%)	1.07	1.17	1.26965	1.09	0.97973	1.15	1.22	1.22144	1.21	1.15531	1.11588	1.19135
TC402685	Fructose-bisphosphate aldolase - Oryza sativa subsp. japonica (Rice), partial (68%)	1.34	1.29	1.42743	1.17	NA	0.59	0.56	0.401326	0.69	NA	1.30686	0.560331
TC403239	Chromosome undetermined scaffold_222, whole genome shotgun sequence - Vitis vinifera (Grape), partial (21%)	NQ	NA	1.32504	0.97	NA	NQ	NA	0.7661	1.02	NA	1.14752	0.89305
TC403564	Chromosome chr2 scaffold_105, whole genome shotgun sequence - Vitis vinifera (Grape), partial (53%)	1.04	1.03	1.05979	NA	1.03622	1.22	1.07	1.03303	NA	0.95681	1.0415	1.06996
TC403768	Chromosome chr9 scaffold_7, whole genome shotgun sequence - Vitis vinifera (Grape), partial (32%)	0.66	1.02	NA	NA	NA	0.86	0.74	NA	NA	NA	0.84	0.8
TC404243	Catalase isozyme 2 - Hordeum vulgare (Barley), partial (58%)	1.55	1.5	NA	NA	NA	1.4	0.86	NA	NA	NA	1.525	1.13
TC404818	Putative uncharacterized protein	2.09	2.28	NA	1.8	1.6984	17.82	8.39	NA	11.77	9.29101	1.9671	11.8178
TC404839	ATP synthase subunit beta - Triticum aestivum (Wheat), complete	NA	0.72	NA	NA	0.928488	NA	0.88	NA	NA	1.15276	0.824244	1.01638
TC404870	Thylakoid lumenal 17.4 kDa protein, chloroplast precursor - Arabidopsis thaliana (Mouse-ear cress), partial (69%)	NA	NA	0.735294	0.86	NA	NA	NA	0.796632	1.13	NA	0.797647	0.963316
TC404955	Arabinoxylan arabinofuranohydrolase isoenzyme AXAH-II - Hordeum vulgare (Barley), complete	0.79	NA	0.692962	0.95	0.887575	1.34	NA	0.84607	0.75	0.677252	0.830134	0.90333
TC405021	Putative uncharacterized protein	1.56	NA	NA	1.02	NA	1.43	NA	NA	0.9	NA	1.29	1.165
TC405153	Chromosome chr1 scaffold_46, whole genome shotgun sequence - Vitis vinifera (Grape), partial (95%)	NA	1.37	NA	1.18	1.50201	NA	1.14	NA	1.17	1.12796	1.35067	1.14599
TC405186	Alanine aminotransferase - Oryza sativa subsp. indica (Rice), partial (98%)	0.97	1.11	1.22199	0.98	0.956699	0.9	0.82	0.672343	0.84	0.896253	1.04774	0.825719
TC405469	2-C-methyl-D-erythritol 4-phosphate cytidylyltransferase - Ginkgo biloba (Ginkgo), partial (63%)	0.9	NA	NA	0.98	NA	0.86	NA	NA	0.91	NA	0.94	0.885
TC405511	HSP70 - Triticum aestivum (Wheat), complete	1.11	1.22	1.18687	NQ	NA	0.99	0.94	0.909894	NQ	NA	1.17229	0.946631
TC406189	Hydroxyphenylpyruvate reductase - Solenostemon scutellarioides (Coleus) (Coleus blumei), partial (55%)	0.79	NA	0.804087	NA	NA	0.91	NA	0.729679	NA	NA	0.797044	0.81984
TC406593	Chromosome chr11 scaffold_177, whole genome shotgun sequence - Vitis vinifera (Grape), complete	0.83	0.78	0.794527	0.82	0.817307	0.68	0.79	0.78094	1.08	1.14779	0.808367	0.895747
TC407335	Glucan endo-1,3-beta-D-glucosidase - Secale cereale (Rye), partial (97%)	0.87	1.28	1.18549	1.09	NA	1.37	3.68	2.79088	2.23	NA	1.10637	2.51772
TC407690	Chromosome chr1 scaffold_135, whole genome shotgun sequence - Vitis vinifera (Grape), partial (53%)	1.1	NQ	NQ	0.97	0.955604	1.25	NQ	NQ	0.87	0.696898	1.00853	0.938966
TC408017	Chromosome chr14 scaffold_9, whole genome shotgun sequence - Vitis vinifera (Grape), partial (78%)	0.86	0.76	0.662536	0.92	1.11253	1.76	0.99	1.07045	0.87	0.962461	0.863014	1.13058
TC408025	Chromosome undetermined scaffold_222, whole genome shotgun sequence - Vitis vinifera (Grape), partial (41%)	1.11	1.4	1.27153	1.1	1.07096	1.11	0.76	0.712327	1.19	1.04774	1.1905	0.964014
TC408193	Chromosome undetermined scaffold_1205, whole genome shotgun sequence - Vitis vinifera (Grape), partial (44%)	1.27	1.07	NA	NA	1.12101	0.72	0.97	NA	NA	1.17965	1.15367	0.956552
TC408354	3-oxoacyl-[acyl-carrier-protein] synthase I, chloroplast precursor - Hordeum vulgare (Barley), partial (83%)	1.26	0.92	NA	NA	NA	1.15	0.86	NA	NA	NA	1.09	1.005
TC408766	Alpha-L-arabinofuranosidase/beta-D-xylosidase isoenzyme ARA-I - Hordeum vulgare (Barley), partial (29%)	NA	NA	0.849015	1.99	NA	NA	NA	1.33898	1.11	NA	1.41951	1.22449
TC409052	Os06g0548100 protein - Oryza sativa subsp. japonica (Rice), partial (11%)	1.15	0.8	NA	NA	0.697079	1.99	2.01	NA	NA	3.80849	0.88236	2.60283
TC409205	Chromosome chr6 scaffold_25, whole genome shotgun sequence - Vitis vinifera (Grape), partial (87%)	2.41	0.9	NA	NA	NA	1.36	0.83	NA	NA	NA	1.655	1.095
TC409325	Aconitate hydratase 2, mitochondrial precursor - Arabidopsis thaliana (Mouse-ear cress), partial (42%)	1.25	1.04	1.06848	NA	0.940646	0.73	0.81	0.700007	NA	1.20057	1.07478	0.860144
TC409488	Chromosome chr18 scaffold_1, whole genome shotgun sequence - Vitis vinifera (Grape), partial (24%)	NA	NA	1.12066	0.85	1.04587	NA	NA	1.13852	0.83	1.08686	1.00551	1.01846
TC410655	Chromosome chr17 scaffold_16, whole genome shotgun sequence - Vitis vinifera (Grape), partial (90%)	1.29	1.47	1.44963	1.19	NQ	0.99	0.71	0.681569	1.04	NQ	1.34991	0.855392
TC410847	Porphobilinogen deaminase - Triticum aestivum (Wheat), partial (90%)	1.57	0.86	NA	NA	NA	1.07	0.9	NA	NA	NA	1.215	0.985
TC410970	Chromosome chr12 scaffold_36, whole genome shotgun sequence - Vitis vinifera (Grape), partial (20%)	1.69	1.32	NA	NA	NA	2.1	1.65	NA	NA	NA	1.505	1.875
TC411678	Polygalacturonase inhibiting protein-like - Hordeum vulgare (Barley), partial (79%)	0.76	NA	NA	1.15	NA	1.6	NA	NA	1.8	NA	0.955	1.7
TC412196	Putaive subtilisin-like proteinase - Oryza sativa subsp. japonica (Rice), partial (26%)	0.77	0.58	NA	NA	NA	1.43	0.89	NA	NA	NA	0.675	1.16
TC412382	RuBisCO large subunit-binding protein subunit beta, chloroplast - Secale cereale (Rye), partial (57%)	1.55	1.66	NA	NA	NA	1.04	0.97	NA	NA	NA	1.605	1.005
TC413951	Peptidyl-prolyl cis-trans isomerase - Oryza sativa subsp. japonica (Rice), partial (71%)	0.97	0.83	NA	NA	1.23097	1.19	0.87	NA	NA	0.980884	1.01032	1.01363
TC414224	Chromosome chr1 scaffold_5, whole genome shotgun sequence - Vitis vinifera (Grape), partial (43%)	NA	0.92	1.16643	1.2	1.12182	NA	0.65	0.641876	0.73	0.84138	1.10206	0.715814
TC414354	Beta-amylase - Triticum aestivum (Wheat), complete	0.47	NA	0.376515	NA	NA	0.78	NA	1.85185	NA	NA	0.423257	1.31592
TC414589	Triosephosphate isomerase - Triticum aestivum (Wheat), complete	1.19	NA	0.956865	NA	NA	1.38	NA	0.854871	NA	NA	1.07343	1.11744
TC414619	Pathogenesis-related 1a - Triticum monococcum (Einkorn wheat) (Small spelt), partial (61%)	3.16	NA	NA	NA	0.839979	35.47	NA	NA	NA	1.34673	1.99999	18.4084
TC414729	Beta-D-glucan exohydrolase isoenzyme ExoI - Hordeum vulgare var. distichum (Two-rowed barley), partial (28%)	1.17	0.67	NA	1.51	NA	1.64	1.65	NA	1.83	NA	1.11667	1.70667
TC415011	3-dehydroquinate dehydratase/shikimate 5-dehydrogenase - Juglans regia (English walnut), partial (68%)	1.01	0.97	NA	NA	1.23453	0.98	0.6	NA	NA	0.913358	1.07151	0.831119
TC415023	MRNA-binding protein - Nicotiana tabacum (Common tobacco), partial (79%)	0.8	0.34	NA	1.37	0.830309	0.7	0.49	NA	0.49	0.306201	0.835077	0.49655
TC415232	Orthophosphate dikinase precursor - Oryza sativa subsp. japonica (Rice), partial (71%)	0.99	1.06	NA	0.8	0.93448	1.39	1.02	NA	1.25	1.25641	0.94612	1.2291
TC416275	Fructose-bisphosphate aldolase - Oryza sativa subsp. japonica (Rice), partial (43%)	NQ	0.8	NA	NA	1.06304	NQ	0.62	NA	NA	0.729725	0.93152	0.674862
TC416357	Serine-glyoxylate aminotransferase - Spirodela polyrrhiza (Giant duckweed), partial (81%)	0.82	0.85	0.816983	0.79	0.788486	0.91	1.01	1.12986	0.85	0.838416	0.813094	0.947655
TC416386	Alpha-L-arabinofuranosidase/beta-D-xylosidase isoenzyme ARA-I - Hordeum vulgare (Barley), partial (41%)	0.88	0.68	NQ	1.78	1.72211	3.51	1.34	NQ	0.91	1.06177	1.26553	1.70544
TC416558	Glyceraldehyde-3-phosphate dehydrogenase - Triticum aestivum (Wheat), partial (56%)	NA	2.62	1.98382	1.02	0.914615	NA	0.8	0.750563	0.84	0.76741	1.63461	0.789493
TC416824	Polyubiquitin - Clusia minor, partial (74%)	1.1	NA	NA	0.8	NA	0.94	NA	NA	1.06	NA	0.95	1
TC417247	Putative uncharacterized protein	1.52	1.63	1.83497	1.77	1.64196	2.91	1.55	1.92265	1.75	1.93996	1.67939	2.01452
TC417881	Carbonic anhydrase, chloroplast precursor - Hordeum vulgare (Barley), partial (65%)	0.65	0.54	0.653729	0.87	0.849177	0.72	0.52	0.683216	0.61	0.529303	0.712581	0.612504
TC419496	Chloroplastic glutathione reductase - Hordeum vulgare (Barley), complete	1.02	0.92	0.836448	0.95	0.930743	1.17	0.8	0.76967	0.97	0.93275	0.931438	0.928484
TC419976	Malate dehydrogenase - Vitis vinifera (Grape), partial (84%)	1.42	1.24	1.04676	0.99	0.926813	1.26	0.97	1.05204	1.19	1.20662	1.12471	1.13573
TC420721	Heat shock protein 70 - Triticum aestivum (Wheat), partial (81%)	NA	0.94	NA	0.78	0.81606	NA	0.89	NA	0.95	1.04717	0.845353	0.96239
TC421280	Heat shock protein cognate 70 - Oryza sativa subsp. japonica (Rice), partial (86%)	1.11	1.02	NA	NA	NA	0.63	0.81	NA	NA	NA	1.065	0.72
TC422719	Beta-D-xylosidase - Oryza sativa subsp. japonica (Rice), partial (51%)	0.73	0.68	0.651861	1.06	1.14503	1.45	0.87	0.843526	0.84	0.761328	0.853378	0.952971
TC422751	Pollen allergen Hor v 4 precursor - Hordeum vulgare (Barley), partial (25%)	1.01	1.32	1.1735	1.39	1.31583	6.13	1.96	2.1653	1.87	1.96165	1.24187	2.81739
TC423880	Non-cell-autonomous heat shock cognate protein 70 - Cucurbita maxima (Pumpkin) (Winter squash), partial (59%)	NQ	NA	0.811759	0.82	NA	NQ	NA	0.782352	1.17	NA	0.81588	0.976176
TC424270	Glyceraldehyde-3-phosphate dehydrogenase, cytosolic - Hordeum vulgare (Barley), partial (78%)	NQ	NA	1.63297	0.62	NQ	NQ	NA	0.917663	1.17	NQ	1.12649	1.04383
TC424496	Ornithine carbamoyltransferase - Canavalia lineata, partial (75%)	0.59	0.59	0.529042	NA	NA	0.55	0.94	0.949979	NA	NA	0.569681	0.813326
TC424859	Malate dehydrogenase - Triticum aestivum (Wheat), partial (84%)	1.12	0.8	NA	NA	NQ	1.42	0.97	NA	NA	NQ	0.96	1.195
TC425655	Chromosome undetermined scaffold_533, whole genome shotgun sequence - Vitis vinifera (Grape), partial (42%)	NQ	1.35	NA	NA	0.850278	NQ	1.34	NA	NA	1.66917	1.10014	1.50458
TC425761	Enolase - Oryza sativa subsp. japonica (Rice), complete	NQ	0.96	0.817444	0.83	0.830772	NQ	1.05	0.986673	1.04	0.975479	0.859554	1.01304
TC426081	Methionine synthase 1 enzyme - Hordeum vulgare (Barley), partial (15%)	0.85	0.99	NA	1.12	1.27362	1.43	1.35	NA	1.76	1.83446	1.05841	1.59361
TC427298	Chromosome chr18 scaffold_1, whole genome shotgun sequence - Vitis vinifera (Grape), partial (78%)	0.61	NA	0.984578	0.88	NA	0.65	NA	0.754038	0.99	NA	0.824859	0.798013
TC427667	Chromosome chr4 scaffold_83, whole genome shotgun sequence - Vitis vinifera (Grape), partial (18%)	0.97	0.74	NA	NA	NA	1.53	0.95	NA	NA	NA	0.855	1.24
TC427796	Malate dehydrogenase - Triticum aestivum (Wheat), partial (74%)	1.29	NA	NA	1.25	NA	0.84	NA	NA	1.14	NA	1.27	0.99
TC428590	Triosephosphate isomerase - Triticum aestivum (Wheat), complete	NA	NA	1.12236	1.01	NA	NA	NA	0.846448	1.02	NA	1.06618	0.933224
TC430113	Os09g0552600 protein - Oryza sativa subsp. japonica (Rice), partial (67%)	NA	NA	1.09344	0.8	NA	NA	NA	1.50744	1.34	NA	0.946722	1.42372
TC430451	NADP-specific isocitrate dehydrogenase - Oryza sativa (Rice), partial (73%)	0.87	NA	NA	0.92	NA	1.23	NA	NA	1.15	NA	0.895	1.19
TC430556	Expressed protein - Arabidopsis thaliana (Mouse-ear cress), partial (41%)	1.02	1.05	1.03768	0.98	0.927187	1.38	1.05	1.0423	1.2	1.18562	1.00297	1.17158
TC430858	Alpha-L-arabinofuranosidase/beta-D-xylosidase isoenzyme ARA-I - Hordeum vulgare (Barley), partial (27%)	0.86	0.67	0.818692	1.34	1.74206	3	1.3	0.924093	1.18	1.31989	1.08615	1.5448
TC431220	1-aminocyclopropane-1-carboxylate oxidase - Sorghum bicolor (Sorghum) (Sorghum vulgare), partial (80%)	1.21	NA	1.01084	1	NA	1.34	NA	1.45816	1.63	NA	1.07361	1.47605
TC433257	Xylanase inhibitor protein 1 precursor - Triticum aestivum (Wheat), complete	0.86	NA	0.909936	1.43	1.16368	4.11	NA	2.30069	1.88	1.8181	1.09091	2.5272
TC433515	Chromosome undetermined scaffold_223, whole genome shotgun sequence - Vitis vinifera (Grape), partial (81%)	0.71	0.91	NA	NA	0.991105	0.76	0.88	NA	NA	0.990775	0.870368	0.876925
TC435326	Chromosome chr8 scaffold_29, whole genome shotgun sequence - Vitis vinifera (Grape), partial (65%)	1.08	0.26	NA	NA	NA	1.01	0.78	NA	NA	NA	0.67	0.895
TC436554	Serine carboxypeptidase 2 precursor (Serine carboxypeptidase II) (Carboxypeptidase D) (CP-MII) [Contains: Serine carboxypeptidase 2 chain A (Serine carboxypeptidase II chain A); Serine carboxypeptidase 2 chain B (Serine carboxypeptidase II chain B)] - Hordeum vulgare (Barley), partial (86%)	0.96	0.75	NA	NA	NA	2.8	1.26	NA	NA	NA	0.855	2.03
TC437394	Fructan 1-exohydrolase w1 precursor - Triticum aestivum (Wheat), complete	0.93	0.6	NA	NA	0.884259	1.45	0.94	NA	NA	0.730019	0.804753	1.04001
TC437515	Isoprenoid biosynthesis-like protein - Oryza sativa subsp. japonica (Rice), partial (85%)	0.74	NA	NA	0.79	NA	0.58	NA	NA	0.74	NA	0.765	0.66
TC437945	Chaperone DnaK - Medicago truncatula (Barrel medic), partial (73%)	1.29	NQ	NQ	NQ	1.53633	0.76	NQ	NQ	NQ	1.20371	1.41316	0.981854
TC438473	Red chlorophyll catabolite reductase - Festuca pratensis, partial (25%)	NA	1.06	1.00469	0.85	0.908043	NA	1.07	0.945705	1.2	1.11307	0.955683	1.08219
TC438607	translation elongation factor G	1.16	NA	1.02137	NA	NA	0.85	NA	0.57238	NA	NA	1.09069	0.71119
TC438694	Adenylosuccinate synthetase - Oryza sativa subsp. japonica (Rice), partial (46%)	0.98	0.96	NA	NA	1.0289	0.74	0.69	NA	NA	0.580301	0.989635	0.6701
TC439001	NADP-dependent glyceraldehyde-3-phosphate dehydrogenase - Triticum aestivum (Wheat), complete	0.96	1.04	0.859895	NA	NA	1.38	0.71	0.855768	NA	NA	0.953298	0.981923
TC439514	Chromosome chr14 scaffold_27, whole genome shotgun sequence - Vitis vinifera (Grape), partial (45%)	NA	NA	0.913565	0.92	0.961751	NA	NA	0.63246	0.9	0.877815	0.931772	0.803425
TC439605	Uncharacterized protein At2g37660, chloroplast precursor - Arabidopsis thaliana (Mouse-ear cress), partial (79%)	1.04	0.8	1.09133	1.11	1.16105	1	0.7	0.924868	0.94	0.932226	1.04048	0.899419
TC441254	Actin-1 - Oryza sativa subsp. indica (Rice), partial (36%)	1.22	NA	NA	NA	0.626681	0.83	NA	NA	NA	0.616863	0.923341	0.723431
TC441366	Chromosome undetermined scaffold_388, whole genome shotgun sequence - Vitis vinifera (Grape), partial (43%)	1.05	0.81	0.967732	1.25	1.16529	1.27	0.83	0.78749	0.89	0.913888	1.0486	0.938276
TC441657	Beta-1,3-glucanase - Triticum aestivum (Wheat), partial (65%)	1.37	0.95	1.06688	1.14	1.07223	3.12	1.72	2.52911	1.68	1.12718	1.11982	2.03526
TC441758	Lipoxygenase - Zea mays (Maize), partial (23%)	0.93	NA	NA	1.04	0.963313	0.44	NA	NA	0.74	0.708196	0.977771	0.629399
TC441912	Os01g0505400 protein - Oryza sativa subsp. japonica (Rice), partial (20%)	0.7	NA	0.831869	NA	NA	1.4	NA	1.07701	NA	NA	0.765934	1.2385
TC442729	Ribosomal DNA complete repeating unit	NQ	NA	0.694452	NQ	0.718849	NQ	NA	1.40524	NQ	0.893163	0.706651	1.1492
TC443507	Alanine aminotransferase - Oryza sativa subsp. indica (Rice), partial (42%)	0.92	1.04	NQ	NA	0.809208	0.83	0.9	NQ	NA	0.799292	0.923069	0.843097
TC445311	Peroxidase 6 - Triticum monococcum (Einkorn wheat) (Small spelt), partial (66%)	0.44	0.7	0.618595	0.92	NA	1.09	0.74	0.631309	0.62	NA	0.669649	0.770327
TC445552	Methionine synthase 1 enzyme - Hordeum vulgare (Barley), partial (49%)	1	0.82	1.12922	0.77	1.02658	1.05	1.06	1.12663	1.04	0.9685	0.949162	1.04903
TC446220	Os06g0548100 protein - Oryza sativa subsp. japonica (Rice), partial (17%)	1.05	1.41	NA	1.13	1.01646	3.47	4.67	NA	4.09	4.02051	1.15162	4.06263
TC446374	Glucan endo-1,3-beta-glucosidase precursor ((1->3)-beta- glucan endohydrolase) ((1->3)-beta-glucanase) - Triticum aestivum (Wheat), complete	0.75	0.78	NA	NA	NA	4.08	2.22	NA	NA	NA	0.765	3.15
TC446914	Fructose-bisphosphate aldolase - Oryza sativa subsp. japonica (Rice), partial (60%)	NQ	1.36	1.1202	1.44	1.11283	NQ	0.52	0.526185	0.85	0.865413	1.25826	0.6904
TC447404	Serine carboxypeptidase II-3 precursor (CP-MII.3) [Contains: Serine carboxypeptidase II-3 chain A; Serine carboxypeptidase II-3 chain B] - Hordeum vulgare (Barley), partial (84%)	0.77	NA	0.894256	NA	NA	1.56	NA	0.806638	NA	NA	0.832128	1.18332
TC447414	Xylanase inhibitor 801OS - Triticum aestivum (Wheat), partial (26%)	1.04	1.17	NA	NA	1.09596	6.34	1.74	NA	NA	1.94394	1.10199	3.34131
TC448167	Glyceraldehyde-3-phosphate dehydrogenase A, chloroplast - Sinapis alba (White mustard) (Brassica hirta), partial (93%)	0.99	0.51	0.474637	0.39	0.38323	0.93	0.34	0.377103	0.51	0.434692	0.549573	0.518359
TC449855	Putative uncharacterized protein	0.93	0.78	NA	0.8	0.75245	0.57	0.61	NA	0.79	0.681139	0.815612	0.662785
TC450916	Sucrose-6F-phosphate phosphohydrolase SPP1 - Triticum aestivum (Wheat), complete	0.91	0.89	NA	0.77	0.990221	0.94	0.95	NA	1.04	1.09292	0.890055	1.00573
TC451032	NADP dependent malic enzyme - Oryza sativa subsp. japonica (Rice), partial (63%)	0.71	NA	NA	0.9	NA	1.46	NA	NA	1.47	NA	0.805	1.465
TC453414	Aminotransferase-like protein - Oryza sativa (Rice), partial (47%)	0.98	1.47	1.85278	NA	NA	3.15	2.91	3.69335	NA	NA	1.43426	3.25112
TC453727	S222	0.94	NA	NA	0.91	NA	1.32	NA	NA	0.74	NA	0.925	1.03
TC454401	Ribulose bisphosphate carboxylase large chain - Phyllostachys bambusoides (timber bamboo), partial (27%)	0.76	NQ	NQ	1.22	NQ	1.48	NQ	NQ	1.08	NQ	0.99	1.28
TC454608	Ribulose bisphosphate carboxylase small chain - Triticum aestivum (Wheat), partial (90%)	NA	0.84	0.666235	0.52	0.822193	NA	0.62	0.483019	0.98	0.751994	0.712107	0.708753
TC454773	Chromosome chr4 scaffold_83, whole genome shotgun sequence - Vitis vinifera (Grape), partial (37%)	0.82	0.63	NA	NA	1.16695	1.73	0.92	NA	NA	0.879148	0.872316	1.17638
TC456276	Alanine aminotransferase - Oryza sativa subsp. indica (Rice), partial (49%)	0.88	1	NA	NA	NA	0.87	0.7	NA	NA	NA	0.94	0.785
TC456905	Beta-D-glucan exohydrolase isoenzyme ExoI - Hordeum vulgare var. distichum (Two-rowed barley), partial (28%)	NQ	0.74	NA	NA	1.56478	NQ	1.76	NA	NA	1.77228	1.15239	1.76614
TC460264	Pathogenisis-related protein 1.2 precursor - Triticum aestivum (Wheat), partial (78%)	NQ	1.35	1.18548	0.89	NA	NQ	1.18	1.01111	1.09	NA	1.14183	1.0937
TC461160	Translationally-controlled tumor protein homolog - Triticum aestivum (Wheat), partial (93%)	1.38	1	NA	NQ	NA	1.04	0.9	NA	NQ	NA	1.19	0.97
TC461871	Ribulose bisphosphate carboxylase small chain - Secale cereale (Rye), partial (49%)	1.14	0.87	0.987558	1	NA	0.98	0.78	0.838225	0.56	NA	0.999389	0.789556
TC461954	Ribulose bisphosphate carboxylase large chain precursor - Triticum aestivum (Wheat), complete	1.02	1.01	1.08404	0.81	0.90147	0.88	0.52	0.591735	0.74	0.678023	0.965102	0.681951

## Sheet: Identified proteins in Stakado
Accession nr	Protein name	Bio Rep1_ratio(inoculated/control 5 dai)	Bio Rep1_ratio(inoculated/control 14 dai)	Bio Rep2_ratio(inoculated/control 5 dai)	Bio Rep2_ratio(inoculated/control 14 dai)	Tech Rep2_ratio(inoculated/control 5 dai)	Tech Rep2_ratio(inoculated/control 14 dai)	Bio Rep3_ratio(inoculated/control 5 dai)	Bio Rep3_ratio(inoculated/control 14 dai)	Tech Rep3_ratio(inoculated/control 5 dai)	Tech Rep3_ratio(inoculated/control 14 dai)	Average ratio(inoculated/control 5 dai)	Average ratio(inoculated/control 14 dai)
AL812299	Orthophosphate dikinase precursor - Oryza sativa subsp. japonica (Rice), partial (12%)	1.65008	0.82292	1.13	1.09	1.3	1.13	0.96	1.21	1.01	1.14	1.21002	1.07858
AL814664	Betaine-aldehyde dehydrogenase - Triticum aestivum (Wheat), partial (31%)	NA	NA	NA	NA	0.98	1.25	1.07	1	NA	NA	1.025	1.125
AL821986	ARF-like small GTPase-like protein - Solanum tuberosum (Potato), complete	0.887837	0.966279	NA	NA	1.09	0.89	0.99	1.02	NA	NA	0.989279	0.95876
AL822073	Ubiquitin fusion protein - Arachis hypogaea (Peanut), complete	NA	NA	NA	NA	NA	NA	NA	NA	1.02	1.02	1.02	1.02
AL828086	Actin - Vannella ebro, partial (47%)	NA	NA	0.97	1.03	NA	NA	0.78	1.08	NA	NA	0.875	1.055
BE213583	Chromosome chr14 scaffold_54, whole genome shotgun sequence - Vitis vinifera (Grape), partial (56%)	NA	NA	1.01	0.84	0.87	0.97	0.66	0.94	NA	NA	0.846667	0.916667
BE217052	Catalase-1 - Triticum aestivum (Wheat), partial (49%)	0.380562	0.940008	0.77	0.98	NA	NA	NA	NA	NA	NA	0.575281	0.960004
BE401763	Aquaporin PIP1-2 - Zea mays (Maize), partial (28%)	NA	NA	NA	NA	1	1.16	0.75	1.1	0.75	1.23	0.833333	1.16333
BE412270	Os05g0304400 protein - Oryza sativa subsp. japonica (Rice), partial (38%)	NA	NA	NA	NA	NA	NA	NA	NA	1.22	0.91	1.22	0.91
BE412279	14-3-3-like protein A - Hordeum vulgare (Barley), partial (47%)	NA	NA	3.37	0.47	2.69	0.52	0.49	1.01	0.62	0.75	1.7925	0.6875
BE412299	Putataive glucan 1,3-beta-glucosidase - Oryza sativa subsp. japonica (Rice), partial (22%)	NA	NA	NA	NA	NA	NA	0.64	0.68	NA	NA	0.64	0.68
BE412330	Oligopeptidase A-like - Oryza sativa subsp. japonica (Rice), partial (21%)	NA	NA	NA	NA	NA	NA	0.94	1.06	1.01	0.96	0.975	1.01
BE414158	Protein disulfide isomerase 3 precursor - Triticum aestivum (Wheat), partial (27%)	NA	NA	NA	NA	NA	NA	1.38	1.74	NA	NA	1.38	1.74
BE417142	Proteasome subunit alpha type - Hordeum vulgare (Barley), partial (54%)	NA	NA	NA	NA	1.33	1.18	NA	NA	NA	NA	1.33	1.18
BE418809	Fructose-bisphosphate aldolase - Oryza sativa subsp. japonica (Rice), partial (45%)	NA	NA	1.05	1.61	0.79	1.29	NA	NA	NQ	NQ	0.92	1.45
BE418887	Probable pyridoxal biosynthesis protein PDX1.1 - Oryza sativa subsp. japonica (Rice), partial (48%)	NA	NA	1.65	2.03	NA	NA	1.94	2.31	1.45	1.19	1.68	1.84333
BE426593	Aminomethyltransferase, mitochondrial precursor - Flaveria anomala (Yellowtops), partial (31%)	1.35147	1.59693	NA	NA	NA	NA	0.8	1.14	1.05	1.49	1.06716	1.40898
BE427212	Thioredoxin-dependent peroxidase - Nelumbo nucifera (Sacred lotus), complete	NA	NA	0.83	1.16	0.81	1.23	1.03	1.16	1.04	1.32	0.9275	1.2175
BE445327	Plasma membrane intrinsic protein - Triticum aestivum (Wheat), partial (12%)	NA	NA	1.46	1.17	NA	NA	NA	NA	NA	NA	1.46	1.17
BE488963	S-adenosylmethionine:2-demethylmenaquinone methyltransferase-like - Oryza sativa subsp. japonica (Rice), partial (88%)	0.941636	0.919518	0.81	0.82	NA	NA	NA	NA	NA	NA	0.875818	0.869759
BE489243	Superoxide dismutase [Cu-Zn] - Triticum aestivum (Wheat), partial (89%)	0.863606	0.672033	1.64	0.59	1.17	0.86	0.65	0.77	0.99	1.01	1.06272	0.780407
BE517123	Alanine aminotransferase 2 - Hordeum vulgare (Barley), partial (29%)	NA	NA	1.04	0.17	NA	NA	0.59	1.03	0.93	0.86	0.853333	0.686667
BE585741	Putative uncharacterized protein	NA	NA	NA	NA	1.19	1.04	NA	NA	0.72	1.07	0.955	1.055
BE586132	12-oxo-phytodienoic acid reductase - Zea mays (Maize), partial (37%)	NA	NA	NA	NA	0.84	1.05	NA	NA	NA	NA	0.84	1.05
BF429034	Polygalacturonase inhibiting protein-like - Hordeum vulgare (Barley), partial (40%)	NA	NA	NA	NA	NA	NA	1.81	1.43	NA	NA	1.81	1.43
BF485384	Glycine cleavage system H protein, mitochondrial precursor - Oryza sativa subsp. indica (Rice), partial (85%)	NA	NA	0.93	1.29	0.86	1.47	NA	NA	NA	NA	0.895	1.38
BG263771	Malate dehydrogenase - Solanum lycopersicum (Tomato) (Lycopersicon esculentum), partial (13%)	NA	NA	NA	NA	0.98	0.93	0.9	0.92	NA	NA	0.94	0.925
BG604846	Os03g0405900 protein - Oryza sativa subsp. japonica (Rice), partial (23%)	NA	NA	1.75	1.25	NA	NA	1.27	1.27	NA	NA	1.51	1.26
BG605412	Non-specific lipid-transfer protein	0.588523	0.523928	0.52	0.58	0.85	0.67	0.98	0.52	NA	NA	0.734631	0.573482
BG904048	Glutathione S-transferase 1 - Triticum aestivum (Wheat), partial (45%)	NA	NA	NA	NA	1.69	0.67	NA	NA	NA	NA	1.69	0.67
BG907265	Phosphoenolpyruvate carboxylase - Oryza sativa subsp. japonica (Rice), partial (32%)	1.06102	0.88614	1.09	0.73	NA	NA	0.78	1.14	0.84	1.03	0.942755	0.946535
BG907288	Expressed protein - Oryza sativa subsp. japonica (Rice), partial (15%)	1.09648	1.11957	1.62	1.03	NA	NA	0.94	1.18	NA	NA	1.21883	1.10986
BI751397	Putative 1-deoxy-D-xylulose 5-phosphate reductoisomerase	NA	NA	1.2	1.14	1.25	1.5	NA	NA	1.59	1.52	1.34667	1.38667
BJ208483	Proteasome subunit alpha type - Zea mays (Maize), partial (53%)	NA	NA	NA	NA	1.8	0.68	NA	NA	NA	NA	1.8	0.68
BJ208977	Putative uncharacterized protein	0.948501	1.02308	NA	NA	NA	NA	NA	NA	0.57	0.86	0.759251	0.94154
BJ217739	Pyridoxal kinase - Triticum aestivum (Wheat), partial (26%)	NA	NA	1.4	1.04	1.1	1.13	0.92	1.25	0.99	1.28	1.1025	1.175
BJ221417	AF168852.1 AF168852 Hordeum jubatum 18S small subunit ribosomal RNA gene, complete sequence, partial (21%)	NA	NA	0.66	1.06	0.9	1.41	NA	NA	1.17	1.08	0.91	1.18333
BJ222435	Catalase isozyme 1 - Hordeum vulgare (Barley), partial (24%)	NA	NA	NA	NA	NA	NA	NQ	NQ	NA	NA	#DIV/0!	#DIV/0!
BJ231713	Os05g0230900 protein - Oryza sativa subsp. japonica (Rice), partial (32%)	NA	NA	0.59	1.08	0.55	1.09	0.53	0.82	0.58	0.83	0.5625	0.955
BJ239128	20S proteasome subunit alpha 3 - Lolium perenne (Perennial ryegrass), partial (44%)	1.05965	1.43758	2.12	0.92	NA	NA	NA	NA	NA	NA	1.58983	1.17879
BJ246777	Sucrose-6F-phosphate phosphohydrolase SPP2 - Triticum aestivum (Wheat), partial (47%)	NA	NA	1.25	1.16	NA	NA	NA	NA	NA	NA	1.25	1.16
BJ251251	Elongation factor EF-2 - Arabidopsis thaliana (Mouse-ear cress), partial (17%)	NA	NA	1.84	1.28	NA	NA	1.32	1	NA	NA	1.58	1.14
BJ262839	Actin-3 - Oryza sativa subsp. indica (Rice), partial (45%)	NA	NA	NA	NA	NA	NA	NA	NA	1.73	3.51	1.73	3.51
BJ277251	S-adenosylmethionine synthetase - Hordeum vulgare (Barley), partial (47%)	NA	NA	NA	NA	0.93	1.52	NA	NA	2.46	1.13	1.695	1.325
BJ285085	Plasma membrane intrinsic protein - Triticum aestivum (Wheat), partial (43%)	NA	NA	1.06	1.02	0.92	1.07	0.62	1.02	0.69	1.07	0.8225	1.045
BJ287470	Predicted protein - Physcomitrella patens subsp. patens, partial (18%)	NA	NA	1.26	1.55	NA	NA	NA	NA	NA	NA	1.26	1.55
BJ292086	Chromosome undetermined scaffold_495, whole genome shotgun sequence - Vitis vinifera (Grape), partial (65%)	NA	NA	4.33	8.02	NA	NA	0.44	1.59	NA	NA	2.385	4.805
BJ306606	Ascorbate peroxidase - Hordeum vulgare (Barley), partial (53%)	NA	NA	NA	NA	1.29	1.48	NA	NA	NA	NA	1.29	1.48
BJ309199	Ascorbate peroxidase - Hordeum vulgare (Barley), partial (53%)	NA	NA	NA	NA	1.16	1.67	NA	NA	NA	NA	1.16	1.67
BM136954	Os01g0505400 protein - Oryza sativa subsp. japonica (Rice), partial (10%)	0.743817	0.975468	1.01	1.01	NA	NA	0.94	0.95	1.13	1.14	0.955954	1.01887
BQ161678	Chromosome chr15 scaffold_40, whole genome shotgun sequence - Vitis vinifera (Grape), partial (36%)	0.659803	0.589131	NA	NA	0.53	0.94	0.95	1.09	0.73	0.84	0.717451	0.864783
BQ238531	Aconitate hydratase, cytoplasmic - Cucurbita maxima (Pumpkin) (Winter squash), partial (17%)	NA	NA	0.98	1.65	0.75	1.39	0.85	1.42	0.77	1.04	0.8375	1.375
BQ238815	Chromosome chr2 scaffold_105, whole genome shotgun sequence - Vitis vinifera (Grape), partial (19%)	0.952104	0.562132	NA	NA	NA	NA	0.52	0.94	NA	NA	0.736052	0.751066
BQ242107	Phosphoribosylaminoimidazolecarboxamide formyltransferase/IMP cyclohydrolase - Nicotiana tabacum (Common tobacco), partial (6%)	NA	NA	NA	NA	1.3	2.05	NA	NA	NA	NA	1.3	2.05
BQ242386	Glucose-1-phosphate adenylyltransferase - Triticum aestivum (Wheat), partial (14%)	NA	NA	NA	NA	NA	NA	NA	NA	0.94	0.89	0.94	0.89
BQ243940	Cytosolic aldehyde dehydrogenase RF2C - Zea mays (Maize), partial (22%)	NA	NA	NA	NA	1	1.39	NA	NA	NA	NA	1	1.39
BQ487296	Cysteine synthase - Hevea brasiliensis (Para rubber tree), partial (45%)	NA	NA	NA	NA	NA	NA	3.78	2.61	2.32	2.02	3.05	2.315
BQ579647	GDP-mannose 3,5-epimerase 2 - Oryza sativa subsp. japonica (Rice), partial (46%)	1.09872	1.09546	NA	NA	1	1.15	NA	NA	NA	NA	1.04936	1.12273
BQ608291	Dehydroascorbate reductase - Triticum aestivum (Wheat), partial (63%)	NA	NA	0.99	1.51	NA	NA	1.37	1.56	NA	NA	1.18	1.535
BQ608410	40S ribosomal protein S15a-1 - Arabidopsis thaliana (Mouse-ear cress), partial (92%)	NA	NA	NA	NA	NA	NA	NA	NA	1.47	1.42	1.47	1.42
BQ619580	Chromosome chr18 scaffold_122, whole genome shotgun sequence - Vitis vinifera (Grape), partial (22%)	0.577487	0.850328	0.66	0.92	NA	NA	NA	NA	NA	NA	0.618744	0.885164
BQ619935	Putaive subtilisin-like proteinase - Oryza sativa subsp. japonica (Rice), partial (24%)	0.59637	0.719305	NA	NA	NA	NA	0.49	2.74	NA	NA	0.543185	1.72965
BQ789535	Predicted protein - Physcomitrella patens subsp. patens, partial (53%)	1.39603	8.76572	NA	NA	NA	NA	NA	NA	1.36	1.4	1.37801	5.08286
BQ806999	Chromosome undetermined scaffold_223, whole genome shotgun sequence - Vitis vinifera (Grape), partial (45%)	NA	NA	1.41	1.54	1.14	1.4	0.89	1.91	1.13	1.47	1.1425	1.58
CA484718	Dihydrolipoyl dehydrogenase	0.546106	1.51699	NA	NA	NA	NA	NA	NA	1.29	1.1	0.918053	1.30849
CA484824	Chromosome chr8 scaffold_88, whole genome shotgun sequence - Vitis vinifera (Grape), partial (97%)	0.704528	1.81173	1.09	1.49	1.05	1.41	0.98	1.16	0.98	1.19	0.960906	1.41235
CA484921	Chromosome chr17 scaffold_12, whole genome shotgun sequence - Vitis vinifera (Grape), partial (47%)	NA	NA	NQ	NQ	NA	NA	NA	NA	NA	NA	#DIV/0!	#DIV/0!
CA499148	Adenosine kinase - Zea mays (Maize), partial (39%)	NA	NA	NA	NA	NA	NA	NA	NA	1.02	1.15	1.02	1.15
CA499476	Chloroplast fructose-1,6-bisphosphatase II - Fragaria ananassa (Strawberry), partial (38%)	0.7265	0.948017	NA	NA	NA	NA	0.69	0.52	NA	NA	0.70825	0.734009
CA500412	Beta-D-glucan exohydrolase isoenzyme ExoI - Hordeum vulgare var. distichum (Two-rowed barley), partial (14%)	NA	NA	NA	NA	NA	NA	NA	NA	0.59	0.5	0.59	0.5
CA501919	Chromosome chr5 scaffold_2, whole genome shotgun sequence - Vitis vinifera (Grape), partial (34%)	NA	NA	0.7	0.91	NA	NA	NA	NA	NA	NA	0.7	0.91
CA593401	Aspartate aminotransferase - Panicum miliaceum (Proso millet) (Broomcorn millet), partial (21%)	NA	NA	0.94	1.1	1	1.39	0.99	1.18	NA	NA	0.976667	1.22333
CA594137	Elongation factor 1-delta 1 - Oryza sativa subsp. japonica (Rice), partial (51%)	NA	NA	1.34	0.9	NA	NA	0.72	1.3	NA	NA	1.03	1.1
CA598991	Chromosome chr15 scaffold_37, whole genome shotgun sequence - Vitis vinifera (Grape), partial (29%)	NA	NA	NA	NA	NA	NA	1.04	1	NA	NA	1.04	1
CA599037	Thylakoid lumenal 15 kDa protein 1, chloroplast precursor - Arabidopsis thaliana (Mouse-ear cress), partial (45%)	NA	NA	NA	NA	NA	NA	NA	NA	0.88	1.05	0.88	1.05
CA599622	Putative uncharacterized protein	NA	NA	NA	NA	NA	NA	NA	NA	1.37	1.18	1.37	1.18
CA599907	Putative 60S ribosomal protein L4/L1	NA	NA	NA	NA	NA	NA	NA	NA	1.84	1.6	1.84	1.6
CA601606	Vacuolar proton-ATPase subunit A - Triticum aestivum (Wheat), partial (23%)	NA	NA	0.96	1.45	1.11	1.41	0.82	1.23	NA	NA	0.963333	1.36333
CA601626	Os05g0304400 protein - Oryza sativa subsp. japonica (Rice), partial (30%)	NA	NA	NA	NA	NA	NA	1.55	0.73	NA	NA	1.55	0.73
CA601630	Lactoylglutathione lyase - Oryza sativa subsp. japonica (Rice), partial (13%)	NA	NA	0.86	1.22	NA	NA	0.77	1.08	0.86	0.99	0.83	1.09667
CA601648	Os05g0295800 protein - Oryza sativa subsp. japonica (Rice), partial (57%)	NA	NA	NA	NA	NA	NA	1.32	1.54	NA	NA	1.32	1.54
CA602042	Chromosome chr1 scaffold_46, whole genome shotgun sequence - Vitis vinifera (Grape), partial (25%)	NA	NA	NA	NA	1.83	1.22	NA	NA	1.05	0.84	1.44	1.03
CA602524	Sucrose synthase 1 - Hordeum vulgare (Barley), partial (7%)	NA	NA	1.53	0.95	NA	NA	1.19	0.87	1.04	1.06	1.25333	0.96
CA603686	F13E7.34 protein	0.768628	0.793489	NA	NA	0.94	0.96	NA	NA	NA	NA	0.854314	0.876744
CA603747	Pathogenisis-related protein 1.2 precursor - Triticum aestivum (Wheat), partial (75%)	NA	NA	NA	NA	NA	NA	NA	NA	0.89	1.04	0.89	1.04
CA604595	Coproporphyrinogen III oxidase, chloroplast precursor - Hordeum vulgare (Barley), partial (16%)	NA	NA	NA	NA	NA	NA	1.2	0.85	NA	NA	1.2	0.85
CA605301	Triticain gamma - Triticum aestivum (Wheat), partial (31%)	NA	NA	NA	NA	NA	NA	0.85	0.38	NA	NA	0.85	0.38
CA605982	Os04g0617900 protein - Oryza sativa subsp. japonica (Rice), partial (55%)	NA	NA	NA	NA	0.54	0.95	NA	NA	NA	NA	0.54	0.95
CA606052	Actin-depolymerizing factor 4 - Oryza sativa subsp. japonica (Rice), partial (47%)	0.973586	1.92707	NA	NA	NA	NA	NA	NA	1.41	1.2	1.19179	1.56353
CA606905	2-alkenal reductase - Hordeum vulgare var. distichum (Two-rowed barley), partial (21%)	NA	NA	NA	NA	0.99	0.92	1.06	0.77	NA	NA	1.025	0.845
CA606984	Pathogenisis-related protein 1.2 precursor - Triticum aestivum (Wheat), partial (88%)	1.94209	1.05368	NA	NA	1.03	0.93	0.64	1.18	0.91	1.22	1.13052	1.09592
CA607246	Cytosolic glutathione reductase - Triticum monococcum (Einkorn wheat) (Small spelt), partial (26%)	NA	NA	NA	NA	NA	NA	NA	NA	1.03	0.55	1.03	0.55
CA607933	Chromosome undetermined scaffold_80, whole genome shotgun sequence - Vitis vinifera (Grape), partial (13%)	NA	NA	NA	NA	0.84	1.41	1.31	1.15	1.07	1.17	1.07333	1.24333
CA608071	Predicted protein - Physcomitrella patens subsp. patens, partial (76%)	NA	NA	NA	NA	0.99	0.95	NA	NA	0.77	0.78	0.88	0.865
CA608080	Profilin-1 - Hordeum vulgare (Barley), partial (62%)	NA	NA	0.75	0.99	0.72	1.12	0.33	1.35	NA	NA	0.6	1.15333
CA608810	Glutaredoxin - Triticum aestivum (Wheat), partial (91%)	0.658675	1.30648	NA	NA	NA	NA	NA	NA	1.09	1.01	0.874338	1.15824
CA609256	Thiol protease aleurain precursor - Hordeum vulgare (Barley), partial (23%)	NA	NA	NA	NA	NA	NA	1	0.72	1.05	1.06	1.025	0.89
CA609669	Phopholipase D - Lolium temulentum (Darnel ryegrass), partial (11%)	NA	NA	NA	NA	1.34	1.14	NA	NA	NA	NA	1.34	1.14
CA610751	Monodehydroascorbate reductase - Solanum lycopersicum (Tomato) (Lycopersicon esculentum), partial (25%)	NA	NA	1.04	0.92	NA	NA	NA	NA	NA	NA	1.04	0.92
CA611323	Protein phosphatase 2C - Triticum aestivum (Wheat), partial (35%)	NA	NA	NA	NA	1.09	0.93	NA	NA	NA	NA	1.09	0.93
CA611724	Cobalamin-independent methionine synthase - Triticum monococcum (Einkorn wheat) (Small spelt), partial (59%)	NA	NA	NA	NA	NQ	NQ	NQ	NQ	NA	NA	#DIV/0!	#DIV/0!
CA611893	Pathogenisis-related protein 1.2 precursor - Triticum aestivum (Wheat), partial (63%)	NA	NA	NA	NA	NA	NA	1.29	0.89	NA	NA	1.29	0.89
CA612714	Yptm3 protein - Zea mays (Maize), partial (56%)	NA	NA	0.93	1.06	NA	NA	NA	NA	NA	NA	0.93	1.06
CA614365	Beta-glucosidase precursor - Triticum aestivum (Wheat), partial (12%)	NA	NA	NA	NA	0.62	1.05	NA	NA	NA	NA	0.62	1.05
CA614676	Os02g0109400 protein - Oryza sativa subsp. japonica (Rice), partial (13%)	NA	NA	NA	NA	NA	NA	NA	NA	0.89	0.68	0.89	0.68
CA615313	Proteasome subunit beta type - Medicago truncatula (Barrel medic), partial (37%)	NA	NA	2.07	1.13	2.09	1.06	NA	NA	1.14	0.88	1.76667	1.02333
CA615441	Tonoplast intrinsic protein - Triticum aestivum (Wheat), partial (56%)	1.33582	1.57783	1.78	1.97	NA	NA	1.57	1.35	NA	NA	1.56194	1.63261
CA616465	Cytochrome c - Zea mays (Maize), partial (44%)	NA	NA	NA	NA	1.45	2.26	NA	NA	1.23	2.52	1.34	2.39
CA616793	Fructose-1,6-bisphosphatase, chloroplast precursor - Triticum aestivum (Wheat), partial (21%)	0.794741	0.996524	NA	NA	0.89	0.95	NA	NA	NA	NA	0.84237	0.973262
CA616924	Chromosome chr11 scaffold_13, whole genome shotgun sequence - Vitis vinifera (Grape), partial (10%)	NQ	NQ	NA	NA	NA	NA	NQ	NQ	NQ	NQ	#DIV/0!	#DIV/0!
CA616966	50S ribosomal protein L12-1, chloroplast precursor - Secale cereale (Rye), partial (46%)	NA	NA	NA	NA	NA	NA	2.11	1.95	NA	NA	2.11	1.95
CA617004	Apospory-associated protein C-like - Oryza sativa subsp. japonica (Rice), partial (38%)	NA	NA	0.85	0.82	NA	NA	NA	NA	NA	NA	0.85	0.82
CA618584	Serine hydroxymethyltransferase - Oryza sativa subsp. japonica (Rice), partial (30%)	NA	NA	NA	NA	0.58	1.34	NA	NA	NA	NA	0.58	1.34
CA618670	Iron/ascorbate-dependent oxidoreductase - Hordeum vulgare (Barley), partial (19%)	NA	NA	NA	NA	NA	NA	NA	NA	1.68	2.49	1.68	2.49
CA618806	Monodehydroascorbate reductase - Mesembryanthemum crystallinum (Common ice plant), partial (15%)	NA	NA	1.27	1.3	1.15	1.27	0.98	1.08	1.19	1.15	1.1475	1.2
CA618843	Cold acclimation protein WCOR518 - Triticum aestivum (Wheat), partial (24%)	NA	NA	NA	NA	0.45	0.86	NA	NA	NA	NA	0.45	0.86
CA618852	Putative uncharacterized protein	1.27355	1.25926	0.79	0.72	NA	NA	1.34	0.93	NA	NA	1.13452	0.969753
CA618876	Translational initiation factor eIF-4A - Zea mays (Maize), partial (35%)	NA	NA	1.77	2.06	1.74	1.63	2.08	1.7	2.12	1.57	1.9275	1.74
CA618909	Chromosome undetermined scaffold_125, whole genome shotgun sequence - Vitis vinifera (Grape), partial (39%)	1.57699	0.65385	NA	NA	NA	NA	NA	NA	1.28	1.2	1.4285	0.926925
CA618925	Putative uncharacterized protein	NA	NA	NA	NA	NA	NA	0.68	0.73	NA	NA	0.68	0.73
CA619788	Nucleoside diphosphate kinase 2, chloroplast precursor (Nucleoside diphosphate kinase II) (NDK II) (NDP kinase II) (NDPK II) [Contains: Nucleoside diphosphate kinase 2 high molecular weight; Nucleoside diphosphate kinase 2 low molecular weight] - Spinacia oleracea (Spinach), partial (31%)	NA	NA	NA	NA	1.09	0.82	NA	NA	0.65	0.8	0.87	0.81
CA621371	Dihydroxy-acid dehydratase - Oryza sativa subsp. indica (Rice), partial (39%)	NA	NA	NA	NA	NA	NA	0.87	0.88	NA	NA	0.87	0.88
CA621444	Alpha-1,4-glucan-protein synthase [UDP-forming] - Zea mays (Maize), partial (41%)	NA	NA	1.18	1.11	NA	NA	0.96	1.51	NA	NA	1.07	1.31
CA621655	Blue copper-binding protein homolog - Triticum aestivum (Wheat), partial (64%)	NA	NA	0.74	0.89	NA	NA	0.68	1	NA	NA	0.71	0.945
CA622128	Putative uncharacterized protein	NA	NA	0.81	0.99	NA	NA	NA	NA	NA	NA	0.81	0.99
CA622346	ATP synthase subunit gamma, chloroplast precursor [Contains: Inceptin] - Zea mays (Maize), partial (32%)	NA	NA	1.97	0.69	1.52	0.78	0.87	0.92	NA	NA	1.45333	0.796667
CA622939	Cysteine proteinase precursor - Hordeum vulgare (Barley), partial (14%)	NA	NA	NA	NA	0.78	0.72	NA	NA	NA	NA	0.78	0.72
CA623276	Putative uncharacterized protein	NA	NA	1.04	1.02	NA	NA	NA	NA	NA	NA	1.04	1.02
CA624288	Putative uncharacterized protein	NA	NA	NA	NA	1.19	1.75	1.08	1.52	NA	NA	1.135	1.635
CA624870	Blue copper-binding protein homolog - Triticum aestivum (Wheat), partial (53%)	0.699699	0.671873	NA	NA	1.06	0.89	NA	NA	0.92	0.97	0.893233	0.843958
CA625739	Alcohol dehydrogenase-like protein - Ocimum basilicum (Sweet basil), partial (13%)	NA	NA	NA	NA	NA	NA	NA	NA	1.44	1.01	1.44	1.01
CA631457	Peptidyl-prolyl cis-trans isomerase - Oryza sativa subsp. japonica (Rice), partial (42%)	NA	NA	NA	NA	0.91	1.06	NA	NA	1.31	1.2	1.11	1.13
CA632790	Translation-inhibitor protein - Gentiana triflora (Clustered gentian), partial (48%)	NA	NA	NA	NA	0.86	0.99	NA	NA	NA	NA	0.86	0.99
CA634021	Glutamate-1-semialdehyde 2,1-aminomutase, chloroplast precursor - Hordeum vulgare (Barley), partial (19%)	NA	NA	0.47	1.06	0.43	1.19	NA	NA	1.05	1.06	0.65	1.10333
CA634047	Expressed sequence tag - Hordeum vulgare (Barley), partial (24%)	NA	NA	0.9	2.03	NA	NA	NA	NA	NA	NA	0.9	2.03
CA634423	Chromosome chr2 scaffold_241, whole genome shotgun sequence - Vitis vinifera (Grape), partial (36%)	NA	NA	0.53	0.79	0.5	0.87	0.64	0.81	NA	NA	0.556667	0.823333
CA635174	Polygalacturonase inhibiting protein-like - Hordeum vulgare (Barley), partial (28%)	NA	NA	NA	NA	1.03	1.19	NA	NA	NA	NA	1.03	1.19
CA635699	Glyceraldehyde-3-phosphate dehydrogenase A, chloroplast precursor - Zea mays (Maize), partial (33%)	NA	NA	NA	NA	NA	NA	1.34	1.99	NA	NA	1.34	1.99
CA635949	Apospory-associated protein C-like - Oryza sativa subsp. japonica (Rice), partial (25%)	NA	NA	NA	NA	NA	NA	0.84	0.91	NA	NA	0.84	0.91
CA636930	Peroxisomal biogenesis factor 2 - Neurospora crassa, partial (4%)	NA	NA	0.76	0.57	0.84	0.61	0.63	0.08	0.72	0.81	0.7375	0.5175
CA637971	Nuclease I - Hordeum vulgare (Barley), partial (30%)	NA	NA	NA	NA	0.89	1.12	0.58	0.6	NA	NA	0.735	0.86
CA640124	JPR ORF1 protein - Pyrus pyrifolia (Japanese pear) (Pyrus serotina), partial (28%)	NA	NA	NA	NA	1.14	1.27	NA	NA	NA	NA	1.14	1.27
CA640484	Aconitate hydratase 2, mitochondrial precursor - Arabidopsis thaliana (Mouse-ear cress), partial (13%)	NQ	NQ	NA	NA	0.77	1.62	NA	NA	NA	NA	0.77	1.62
CA641772	Protein phosphatase 2A regulatory A subunit - Lolium perenne (Perennial ryegrass), partial (43%)	NA	NA	NA	NA	1.5	1	NA	NA	1.66	1.11	1.58	1.055
CA642122	Proteasome subunit beta type - Aegilops tauschii (Tausch's goatgrass) (Aegilops squarrosa), partial (52%)	NA	NA	NA	NA	1.49	1.09	NA	NA	NA	NA	1.49	1.09
CA642680	Aconitate hydratase - Cucumis melo var. conomon (Oriental pickling melon), partial (14%)	NA	NA	NA	NA	NA	NA	1	0.73	NA	NA	1	0.73
CA642691	Phosphoglycerate kinase - Triticum aestivum (Wheat), partial (40%)	NA	NA	NA	NA	NA	NA	1.38	1.44	1.91	1.53	1.645	1.485
CA643513	NADPH-dependent thioredoxin reductase isoform 2 - Hordeum vulgare var. distichum (Two-rowed barley), partial (31%)	0.868428	0.699266	NA	NA	0.93	1	NA	NA	NA	NA	0.899214	0.849633
CA645705	Caffeoyl-CoA O-methyltransferase - Oryza sativa subsp. japonica (Rice), partial (39%)	0.942273	0.708947	NA	NA	1.31	0.88	0.97	1.05	1.01	1.08	1.05807	0.929737
CA646438	Cinnamyl alcohol dehydrogenase 2b - Festuca arundinacea (Tall fescue) (Schedonorus arundinaceus), partial (32%)	1.33365	0.988136	NA	NA	NA	NA	NA	NA	1.56	1.37	1.44683	1.17907
CA646948	Cytosolic glutathione peroxidase - Triticum monococcum (Einkorn wheat) (Small spelt), partial (42%)	1.17437	1.60531	NA	NA	1.25	1.82	NA	NA	1.29	1.24	1.23812	1.5551
CA647261	ATP citrate lyase a-subunit - Lupinus albus (White lupin), partial (14%)	NA	NA	NA	NA	NA	NA	NA	NA	0.69	0.93	0.69	0.93
CA647323	Response regulator 10 - Zea mays (Maize), partial (8%)	NA	NA		NQ	NA	NA	NA	NA	NA	NA	#DIV/0!	#DIV/0!
CA647997	Aspartate aminotransferase - Pinus pinaster (Maritime pine), partial (32%)	NA	NA	1.08	1.08	NA	NA	NA	NA	1.25	1.1	1.165	1.09
CA648081	Aminoimidazolecarboximide ribonucleotide transformylase/inosine monophosphate cyclohydrolase - Vigna unguiculata (Cowpea), partial (16%)	NA	NA	NA	NA	NA	NA	1.7	1.2	NA	NA	1.7	1.2
CA648268	Putative uncharacterized protein	0.61428	0.494387	NA	NA	0.43	0.48	0.54	0.8	0.69	0.68	0.56857	0.613597
CA648328	UDP-D-glucuronate decarboxylase - Hordeum vulgare (Barley), partial (42%)	1.04432	1.26417	1.48	0.84	NA	NA	1.23	1.16	NA	NA	1.25144	1.08806
CA648375	Chromosome chr5 scaffold_64, whole genome shotgun sequence - Vitis vinifera (Grape), partial (27%)	NA	NA	1.35	1.34	1.27	1.39	NA	NA	0.96	0.96	1.19333	1.23
CA648502	Peptidyl-prolyl cis-trans isomerase - Oryza sativa subsp. japonica (Rice), partial (45%)	NA	NA	NA	NA	NA	NA	2.44	1.44	NA	NA	2.44	1.44
CA648635	Superoxide dismutase [Cu-Zn] - Zantedeschia aethiopica (White calla lily), partial (39%)	NA	NA	NA	NA	0.68	0.87	NA	NA	0.95	1.05	0.815	0.96
CA649120	Putative uncharacterized protein	NA	NA	NA	NA	1.09	1.15	NA	NA	NA	NA	1.09	1.15
CA649160	Chromosome chr1 scaffold_166, whole genome shotgun sequence - Vitis vinifera (Grape), partial (31%)	NA	NA	NA	NA	NA	NA	0.99	1.16	NA	NA	0.99	1.16
CA650242	Os11g0644700 protein - Oryza sativa subsp. japonica (Rice), partial (32%)	0.914626	0.927505	NA	NA	1.29	0.91	NA	NA	NA	NA	1.10231	0.918752
CA653478	Nucleoside diphosphate kinase - Oryza sativa subsp. japonica (Rice), partial (49%)	1.98322	5.92668	NA	NA	NA	NA	0.97	1.25	NA	NA	1.47661	3.58834
CA654645	NADPH-dependent mannose 6-phosphate reductase - Triticum aestivum (Wheat), partial (49%)	3.6185	0.985885	NA	NA	0.87	1.47	0.68	1.23	NA	NA	1.72283	1.22863
CA654848	Plastocyanin, chloroplast precursor - Hordeum vulgare (Barley), partial (74%)	1.3379	1.00707	0.85	0.86	NA	NA	0.8	0.54	0.53	0.85	0.879474	0.814268
CA655234	Beta-glucanase - Hordeum vulgare (Barley), partial (34%)	0.62629	0.504029	0.72	0.95	0.64	0.75	0.86	1	0.97	0.92	0.763258	0.824806
CA655346	Chromosome chr5 scaffold_58, whole genome shotgun sequence - Vitis vinifera (Grape), partial (25%)	NA	NA	NA	NA	NA	NA	NA	NA	1.23	0.98	1.23	0.98
CA656098	Glutathione S-transferase 1 - Triticum aestivum (Wheat), partial (40%)	NA	NA	1.37	0.78	NA	NA	NA	NA	NA	NA	1.37	0.78
CA656219	Uncharacterized protein CECR5 - Homo sapiens (Human), partial (8%)	1.73119	1.35667	NA	NA	1.41	1.4	NA	NA	NA	NA	1.5706	1.37834
CA656555	Thaumatin-like protein TLP4 - Hordeum vulgare (Barley), partial (55%)	0.973771	0.998981	NA	NA	0.99	0.98	1.55	1.94	1.24	1.77	1.18844	1.42225
CA656706	Ribulose bisphosphate carboxylase small chain - Triticum aestivum (Wheat), partial (57%)	0.74177	0.756845	14.54	1.4	NA	NA	NA	NA	NA	NA	7.64088	1.07842
CA656727	Putative uncharacterized protein	NA	NA	NA	NA	0.64	0.59	NA	NA	0.97	0.72	0.805	0.655
CA657845	Putative uncharacterized protein	NA	NA	1.25	1.1	NA	NA	NA	NA	NA	NA	1.25	1.1
CA658455	Serine carboxypeptidase 2 precursor (Serine carboxypeptidase II) (Carboxypeptidase D) (CPDW-II) (CP-WII) [Contains: Serine carboxypeptidase 2 chain A (Serine carboxypeptidase II chain A); Serine carboxypeptidase 2 chain B (Serine carboxypeptidase II chain B)] - Triticum aestivum (Wheat), partial (24%)	NA	NA	NA	NA	NA	NA	0.64	1.02	NA	NA	0.64	1.02
CA658916	Quinone reductase 2 - Triticum monococcum (Einkorn wheat) (Small spelt), partial (55%)	NA	NA	NA	NA	NA	NA	NA	NA	0.93	0.92	0.93	0.92
CA659145	Triticain alpha - Triticum aestivum (Wheat), partial (29%)	NA	NA	1.06	0.97	NA	NA	NA	NA	NA	NA	1.06	0.97
CA659401	Ribulose bisphosphate carboxylase large chain - Monachather paradoxus, partial (30%)	0.665221	1.01023	NA	NA	0.46	0.95	0.68	0.86	0.6	0.83	0.601305	0.912557
CA659696	Putative uncharacterized protein	NA	NA	0.99	1.43	1.15	1.62	2	1.87	2.18	2	1.58	1.73
CA659995	Chromosome chr11 scaffold_13, whole genome shotgun sequence - Vitis vinifera (Grape), partial (34%)	NA	NA	1.05	1.27	NA	NA	1.3	1.25	NA	NA	1.175	1.26
CA660017	Ribulose bisphosphate carboxylase large chain precursor - Hordeum vulgare (Barley), partial (24%)	NA	NA	NA	NA	NQ	NQ	NQ	NQ	1.44	1.35	1.44	1.35
CA661303	Glucan endo-1,3-beta-glucosidase GIII precursor ((1->3)- beta-glucan endohydrolase GIII) ((1->3)-beta-glucanase isoenzyme GIII) - Hordeum vulgare (Barley), partial (31%)	NA	NA	NA	NA	NA	NA	NA	NA	0.89	1.13	0.89	1.13
CA661953	Coproporphyrinogen III oxidase, chloroplast precursor - Hordeum vulgare (Barley), partial (34%)	NA	NA	NA	NA	NA	NA	1.11	1.26	NA	NA	1.11	1.26
CA662001	Dirigent-like protein pDIR10 - Picea glauca (White spruce), partial (28%)	NA	NA	2.22	1.22	NA	NA	1.89	1.17	NA	NA	2.055	1.195
CA662265	6-phosphogluconate dehydrogenase isoenzyme B - Zea mays (Maize), partial (56%)	NA	NA	NA	NA	NA	NA	NA	NA	0.99	0.88	0.99	0.88
CA662632	Pathogenesis-related 5 - Triticum monococcum (Einkorn wheat) (Small spelt), partial (64%)	1.30364	0.39153	NA	NA	1.21	0.66	NA	NA	NA	NA	1.25682	0.525765
CA662668	Beta-D-glucan exohydrolase isoenzyme ExoI - Hordeum vulgare var. distichum (Two-rowed barley), partial (19%)	NA	NA	0.59	0.65	NA	NA	0.58	0.69	NA	NA	0.585	0.67
CA662723	Ribulose bisphosphate carboxylase large chain - Pseudoplantago friesii, partial (26%)	NA	NA	NA	NA	NA	NA	NA	NA	1.2	0.89	1.2	0.89
CA663399	Class III chitinase - Oryza sativa (Rice), partial (19%)	NA	NA	NA	NA	1.12	1.2	NA	NA	NA	NA	1.12	1.2
CA663761	Beta-D-glucan exohydrolase isoenzyme ExoI - Hordeum vulgare var. distichum (Two-rowed barley), partial (19%)	NA	NA	0.74	0.64	0.58	0.77	0.7	0.54	NA	NA	0.673333	0.65
CA664228	Hydroxyacylglutathione hydrolase - Medicago sativa (Alfalfa), partial (82%)	0.812802	0.940556	NA	NA	0.93	1.05	0.8	1.15	NA	NA	0.847601	1.04685
CA664673	Uncharacterized protein At4g21580.3 - Arabidopsis thaliana (Mouse-ear cress), partial (12%)	NA	NA	NA	NA	NA	NA	NA	NA	0.71	0.86	0.71	0.86
CA665263	Blue copper-binding protein homolog - Triticum aestivum (Wheat), partial (58%)	NQ	NQ	NA	NA	NA	NA	NA	NA	1.39	1.11	1.39	1.11
CA666038	Chromosome chr2 scaffold_113, whole genome shotgun sequence - Vitis vinifera (Grape), partial (7%)	0.555741	0.757083	NA	NA	0.72	0.67	NA	NA	NA	NA	0.63787	0.713542
CA666189	Beta-D-glucan exohydrolase isoenzyme ExoI - Hordeum vulgare var. distichum (Two-rowed barley), partial (22%)	0.389445	0.255501	NA	NA	NA	NA	NA	NA	0.66	0.65	0.524722	0.45275
CA666220	UMP synthase - Zea mays (Maize), partial (24%)	0.771524	1.57362	NA	NA	NA	NA	NA	NA	1.05	1.38	0.910762	1.47681
CA667779	Aminotransferase-like protein - Oryza sativa (Rice), partial (22%)	NA	NA	NA	NA	NA	NA	NA	NA	1.06	1.1	1.06	1.1
CA671065	Triticain gamma - Triticum aestivum (Wheat), partial (33%)	0.724418	0.645469	NA	NA	0.88	0.73	NA	NA	NA	NA	0.802209	0.687734
CA677017	Putative tropinone reductase	NA	NA	NA	NA	NA	NA	1.1	0.6	1.06	0.9	1.08	0.75
CA677180	Chromosome chr2 scaffold_187, whole genome shotgun sequence - Vitis vinifera (Grape), partial (22%)	NA	NA	0.31	0.94	NA	NA	NA	NA	NA	NA	0.31	0.94
CA678583	Putative uncharacterized protein	NA	NA	1.51	1.21	NA	NA	NA	NA	NA	NA	1.51	1.21
CA678635	Ps16 protein - Triticum aestivum (Wheat), partial (39%)	NA	NA	NA	NA	0.67	1.36	2.38	1.19	2.19	1.49	1.74667	1.34667
CA678992	Dihydrolipoyl dehydrogenase - Vigna unguiculata (Cowpea), partial (17%)	NA	NA	1.39	1.67	NA	NA	NA	NA	1.07	1.09	1.23	1.38
CA679994	Profilin-1 - Triticum aestivum (Wheat), partial (86%)	0.840969	0.94588	0.62	1.03	0.71	1.12	0.7	1.11	0.87	1.12	0.748194	1.06518
CA680374	Thioredoxin M-type, chloroplast precursor - Triticum aestivum (Wheat), partial (66%)	1.00243	1.35161	NA	NA	NA	NA	NA	NA	0.7	0.9	0.851213	1.1258
CA680716	Thioredoxin M-type, chloroplast precursor - Triticum aestivum (Wheat), partial (52%)	NA	NA	NA	NA	1.03	0.75	0.75	0.84	NA	NA	0.89	0.795
CA680830	Glycolate oxidase - Solanum lycopersicum (Tomato) (Lycopersicon esculentum), partial (40%)	NA	NA	NA	NA	NA	NA	NA	NA	1.45	1.16	1.45	1.16
CA681861	Methylenetetrahydrofolate reductase - Triticum monococcum (Einkorn wheat) (Small spelt), partial (22%)	NA	NA	NA	NA	1.07	0.98	NA	NA	NA	NA	1.07	0.98
CA681983	Putative uncharacterized protein	NA	NA	0.16	0.35	0.2	0.39	0.26	0.37	0.25	0.33	0.2175	0.36
CA682353	Os05g0548600 protein - Oryza, partial (3%)	NA	NA	NA	NA	NA	NA	1.25	0.91	0.96	0.91	1.105	0.91
CA682761	MtN19-like protein - Arabidopsis thaliana (Mouse-ear cress), partial (23%)	NA	NA	NA	NA	NA	NA	0.82	0.93	NA	NA	0.82	0.93
CA682828	Triticain alpha - Triticum aestivum (Wheat), partial (35%)	0.932608	0.832504	NA	NA	0.83	0.95	NA	NA	NA	NA	0.881304	0.891252
CA683827	4-coumarate-CoA ligase-like protein - Arabidopsis thaliana (Mouse-ear cress), partial (14%)	NA	NA	1.56	0.86	1.71	1.94	5.16	1.13	3.92	0.63	3.0875	1.14
CA684678	Beta-1,3-glucanase - Triticum aestivum (Wheat), partial (34%)	0.906459	0.694271	0.88	0.44	0.99	0.78	1.09	1.47	NA	NA	0.966615	0.846068
CA685098	Pathogenesis-related protein 1 - Triticum aestivum (Wheat), partial (96%)	1.52013	0.629063	2.04	1.3	1.33	1	1.01	1.84	NA	NA	1.47503	1.19227
CA685448	Chromosome chr3 scaffold_8, whole genome shotgun sequence - Vitis vinifera (Grape), partial (11%)	NA	NA	0.42	1	NA	NA	NA	NA	NA	NA	0.42	1
[truncated: 1,906 more rows]

## Sheet: Quantified proteins in Stakado
Accession nr	Protein name	Bio Rep1_ratio(inoculated/control 5 dai)	Bio Rep2_ratio(inoculated/control 5 dai)	Tech Rep2_ratio(inoculated/control 5 dai)	Bio Rep3_ratio(inoculated/control 5 dai)	Tech Rep3_ratio(inoculated/control 5 dai)	Bio Rep1_ratio(inoculated/control 14 dai)	Bio Rep2_ratio(inoculated/control 14 dai)	Tech Rep2_ratio(inoculated/control 14 dai)	Bio Rep3_ratio(inoculated/control 14 dai)	Tech Rep3_ratio(inoculated/control 14 dai)	Average ratio(inoculated/control 5 dai)	Average ratio(inoculated/control 14 dai)
[truncated: 607 more rows]
