# Supplementary material for: Unraveling incompatibility between wheat and the fungal pathogen Zymoseptoria tritici through apoplastic proteomics
Source: BMC Genomics. 2015 May 8;16(1):362. doi: 10.1186/s12864-015-1549-6 (PMC4423625; doi:10.1186/s12864-015-1549-6)
Supplement: Additional file 3: — List of differentially expressed wheat proteins identified from AWF in response to Z. tritici. The expression data of the corresponding transcript obtained from the previous RNA-seq dataset are included. [file 12864_2015_1549_MOESM3_ESM.xlsx]

## Sheet: Stakado
Accession nr	Protein	Ratio(inoculated/control_5 dai)	Ratio(Inoculated/control_14 dai)	Cluster	Function	SignalP	Transcript ID	Control_4 d_FPKM	Control_10 d_FPKM	Control_13 d_FPKM	Inoculated_4 d_FPKM	Inoculated_10 d_FPKM	Inoculated_13 d_FPKM	Ratio(inoculated/control 4 d)	Ratio(inoculated/control 10 d)	Ratio(inoculated/control 13 d)
BJ292086	Chromosome undetermined scaffold_495, whole genome shotgun sequence - Vitis vinifera (Grape), partial (65%)	2.385	4.805	4	Unknown	No
BQ789535	Predicted protein - Physcomitrella patens subsp. patens, partial (53%)	1.37801	5.08286	4	Unknown	No
CA616465	Cytochrome c - Zea mays (Maize), partial (44%)	1.34	2.39	4	Other metabolic processes	No	Unigene37179_All	1.23255	2.1948	2.9352	1.27225	3.3372	6.4191	1.03221	1.5205	2.18694
CA653478	Nucleoside diphosphate kinase - Oryza sativa subsp. japonica (Rice), partial (49%)	1.47661	3.58834	4	Other metabolic processes	No	CL12365.Contig2_All	4.5646	2.1539	1.7726	4.3975	1.8474	0.9691	0.963392	0.8577	0.546711
CA662001	Dirigent-like protein pDIR10 - Picea glauca (White spruce), partial (28%)	2.055	1.195	1	Stress and defense	Yes	Unigene18792_All	4.33105	9.0537	5.8036	6.5124	7.9259	7.2215	1.50365	0.875432	1.24431
CA666189	Beta-D-glucan exohydrolase isoenzyme ExoI - Hordeum vulgare var. distichum (Two-rowed barley), partial (22%)	0.524722	0.45275	2	Cell wall metabolism	No	Unigene29935_All	0.1936	1.5527	1.5101	0	0	7.5684	0	0	5.01185
CA681983	Putative uncharacterized protein	0.2175	0.36	5	Unknown	Yes	CL6906.Contig2_All	10.6157	4.8533	5.217	10.5613	2.5892	4.2333	0.994885	0.533493	0.811443
CA683827	4-coumarate-CoA ligase-like protein - Arabidopsis thaliana (Mouse-ear cress), partial (14%)	3.0875	1.14	1	Other metabolic processes	No	Unigene24723_All	1.55315	0.6195	1.8074	1.0404	0.9419	0.6039	0.669864	1.52042	0.334126
CA696774	Chromosome chr14 scaffold_27, whole genome shotgun sequence - Vitis vinifera (Grape), partial (14%)	0.652901	0.497514	2	Unknown	Yes	CL2149.Contig9_All	2.14455	2.0055	2.0296	1.6617	2.0328	1.638	0.774848	1.01361	0.807056
CA717434	Xylanase inhibitor precursor - Triticum aestivum (Wheat), partial (31%)	0.78	5.645	4	Stress and defense	Yes	CL5818.Contig2_All	95.7216	132.393	36.2519	45.7374	158.687	317.194	0.477817	1.19861	8.74972
CA724171	Os08g0266300 protein - Oryza sativa subsp. japonica (Rice), partial (21%)	1.55237	41.5878	3	Unknown	No	Unigene31207_All	1.2433	3.8956	3.7888	0.6569	0.718	1.0358	0.528352	0.184311	0.273385
CJ671876	(1,3;1,4) beta glucanase precursor - Triticum aestivum (Wheat), partial (60%)	0.37	0.71	2	Cell wall metabolism	Yes	CL5152.Contig3_All	5.71385	5.099	4.3544	4.5526	4.9165	5.274	0.796766	0.964209	1.21119
CJ717135	Putative 1-deoxy-D-xylulose 5-phosphate reductoisomerase	1.21	11.025	3	Other metabolic processes	No	CL5470.Contig1_All	1.7498	2.645	2.6644	1.58415	2.5854	3.7757	0.905332	0.977467	1.41709
CK196562	Alpha-L-arabinofuranosidase/beta-D-xylosidase isoenzyme ARA-I - Hordeum vulgare (Barley), partial (23%)	0.521637	0.459193	2	Cell wall metabolism	No	Unigene17770_All	0.447	1.9008	1.4137	0.76385	1.7001	1.308	1.70884	0.894413	0.925232
CV758710	(clone wusl1032) mRNA sequence - Zea mays (Maize), partial (31%)	0.599467	0.462957	2	Unknown	Yes	CL10255.Contig2_All	10.752	4.2542	2.3954	2.9722	32.2288	0.8731	0.276434	7.57576	0.36449
CV761674	Putative uncharacterized protein	0.17297	0.242375	5	Unknown	Yes	Unigene39653_All	2.90135	0.3221	2.8191	2.3896	2.2853	1.8839	0.823617	7.095	0.668263
CV763270	Chromosome undetermined scaffold_388, whole genome shotgun sequence - Vitis vinifera (Grape), partial (22%)	0.476667	0.833333	2	Unknown	Yes	CL4623.Contig2_All	10.0084	18.6761	13.2737	7.4802	16.3219	21.008	0.747388	0.873946	1.58268
TC368669	Beta-1,3-glucanase - Triticum aestivum (Wheat), complete	1.5967	2.96371	4	Stress and defense	No	CL11531.Contig2_All	8.13045	7.0694	9.1674	8.35885	8.6256	6.6365	1.02809	1.22013	0.723924
TC368923	2,3-bisphosphoglycerate-independent phosphoglycerate mutase - Zea mays (Maize), partial (43%)	1.04	2.16	4	Carbohydrate metabolism	No	Unigene32203_All	1.9727	1.7127	1.3326	1.58005	1.5625	1.1688	0.800958	0.912302	0.877082
TC369199	Endochitinase precursor - Triticum aestivum (Wheat), partial (98%)	2.72096	0.593724	1	Stress and defense	Yes	Unigene37227_All	0.68315	0.818	0.2652	0.6425	1.6584	1.0633	0.940496	2.02738	4.00943
TC370487	S-adenosylmethionine synthetase - Hordeum vulgare (Barley), partial (70%)	2.67	1.265	1	Proteolysis and protein process	No	Unigene10353_All	3.6637	2.6001	3.6352	2.39735	3.6239	1.5842	0.654352	1.39375	0.435794
TC370561	Glycolate oxidase - Brassica napus (Rape), partial (86%)	1.97016	19.9343	3	Other metabolic processes	No	Unigene14797_All	4.9774	1.8876	2.5035	2.9016	3.4789	2.6767	0.582955	1.84303	1.06918
TC374082	Putative uncharacterized protein	1.83739	4.16766	4	Unknown	No	Unigene454_All	2.5914	3.0248	3.4164	2.78365	3.5607	3.044	1.07419	1.17717	0.890996
TC375794	Glycine cleavage system H protein, mitochondrial precursor - Oryza sativa subsp. indica (Rice), complete	2.13517	1.13445	1	Proteolysis and protein process	No	Unigene29375_All	1.7974	1.1042	1.6109	1.86505	3.0781	0.8074	1.03764	2.78763	0.501211
TC376136	Peroxidase 3 - Triticum monococcum (Einkorn wheat) (Small spelt), complete	1.32096	3.29995	4	Stress and defense	Yes	Unigene18283_All	1.71535	1.3189	2.8219	0.8562	0.8021	1.0286	0.49914	0.608158	0.364506
TC376573	Pathogenisis-related protein 1.1 precursor - Triticum aestivum (Wheat), complete	1.60756	2.53845	4	Stress and defense	Yes	CL628.Contig3_All	9.20945	4.3813	5.4912	10.5344	6.593	10.3479	1.14387	1.5048	1.88445
TC379244	6-phosphogluconate dehydrogenase, decarboxylating - Oryza sativa subsp. japonica (Rice), partial (55%)	0.45196	4.196	4	Carbohydrate metabolism	No	CL8914.Contig2_All	18.0557	6.4109	4.3739	15.7173	10.184	6.7162	0.87049	1.58854	1.53552
TC379846	Beta-1,3-glucanase - Triticum aestivum (Wheat), partial (64%)	3.94662	1.00005	1	Stress and defense	Yes	CL5074.Contig1_All	5.8315	3.868	3.2246	5.7589	3.9955	2.7294	0.98755	1.03296	0.846431
TC381278	Phosphoglycerate kinase, chloroplast precursor - Triticum aestivum (Wheat), complete	1.37508	2.27568	4	Carbohydrate metabolism	No	Unigene27328_All	1.2288	1.094	0.798	0.78165	0.8317	1.8665	0.636108	0.760238	2.33897
TC382571	Chromosome chr18 scaffold_1, whole genome shotgun sequence - Vitis vinifera (Grape), partial (21%)	4.15667	1.08	1	Unknown	No	Unigene20460_All	0.5421	3.6135	0.3514	0.8923	1.4651	3.1704	1.64601	0.405452	9.0222
TC384225	Beta-D-xylosidase - Hordeum vulgare (Barley), partial (81%)	0.418733	0.319681	5	Cell wall metabolism	Yes	Unigene13712_All	18.9824	21.993	21.6135	17.2818	22.9221	22.583	0.910414	1.04225	1.04486
TC389684	Putaive subtilisin-like proteinase - Oryza sativa subsp. japonica (Rice), partial (32%)	0.342798	0.781094	2	Proteolysis and protein process	Yes	Unigene8664_All	15.5156	8.3709	9.6146	11.2172	9.6165	8.6269	0.722966	1.1488	0.897271
TC389854	Peroxidase - Populus alba x Populus tremula var. glandulosa, partial (55%)	0.533828	0.371883	5	Stress and defense	No	CL245.Contig4_All	4.47505	4.5004	4.346	2.655	4.9177	14.749	0.593289	1.09273	3.3937
TC396849	Chromosome chr1 scaffold_135, whole genome shotgun sequence - Vitis vinifera (Grape), complete	6.11091	6.39472	4	Unknown	No	Unigene32376_All	6.01025	19.0871	20.4201	5.05775	3.3167	3.4557	0.841521	0.173767	0.16923
TC406897	Putative uncharacterized protein	4.88959	0.940625	1	Unknown	No	Unigene39143_All	1.78605	2.142	2.7776	1.1588	1.8093	1.0441	0.648806	0.844678	0.3759
TC407335	Glucan endo-1,3-beta-D-glucosidase - Secale cereale (Rye), partial (97%)	1.1473	4.80994	4	Cell wall metabolism	Yes	Unigene9548_All	2.5901	4.8236	1.6755	4.45965	4.773	2.799	1.72181	0.98951	1.67055
TC409325	Aconitate hydratase 2, mitochondrial precursor - Arabidopsis thaliana (Mouse-ear cress), partial (42%)	2.79846	1.04711	1	Carbohydrate metabolism	No	CL9905.Contig2_All	2.29545	3.3723	2.3585	1.6665	2.9958	2.5118	0.726001	0.888355	1.065
TC416037	Non-cell-autonomous heat shock cognate protein 70 - Cucurbita maxima (Pumpkin) (Winter squash), partial (47%)	2.01324	1.60834	1	Stress and defense	No	Unigene21879_All	6.53535	8.0558	5.1332	5.2646	8.7289	7.041	0.805557	1.08355	1.37166
TC420549	Chromosome undetermined scaffold_388, whole genome shotgun sequence - Vitis vinifera (Grape), partial (49%)	0.535451	2.1093	4	Unknown	Yes	Unigene38516_All	2.2813	0.4274	1.524	0.93555	0.5776	1.3887	0.410095	1.35143	0.91122
TC430858	Alpha-L-arabinofuranosidase/beta-D-xylosidase isoenzyme ARA-I - Hordeum vulgare (Barley), partial (27%)	0.57	0.225	5	Cell wall metabolism	Yes	Unigene2145_All	20.8468	31.5869	41.612	28.065	41.0206	103.146	1.34626	1.29866	2.47876
TC436701	Putative uncharacterized protein	0.49895	0.61331	2	Unknown	Yes	Unigene38516_All	2.2813	0.4274	1.524	0.93555	0.5776	1.3887	0.410095	1.35143	0.91122
TC441912	Os01g0505400 protein - Oryza sativa subsp. japonica (Rice), partial (20%)	2.74716	1.01805	1	Unknown	No	CL3052.Contig1_All	0.5951	0.9232	1.5392	0.6414	1.4705	0.9	1.0778	1.59283	0.584719
TC443954	Chloroplast 50S ribosomal protein L2 - Hordeum vulgare (Barley), complete	3.21117	4.06993	4	Other metabolic processes	No	Unigene2547_All	1.62125	3.2422	4.73	1.1276	3.5604	15.8039	0.695513	1.09814	3.34121
TC447414	Xylanase inhibitor 801OS - Triticum aestivum (Wheat), partial (26%)	0.434675	0.732728	2	Cell wall metabolism	Yes	Unigene18556_All	2.70755	4.3717	3.037	2.6433	4.6424	2.6383	0.97627	1.06192	0.868719
TC447710	Lipoxygenase - Zea mays (Maize), partial (42%)	0.494102	1.01388	2	Stress and defense	No	Unigene2145_All	20.8468	31.5869	41.612	28.065	41.0206	103.146	1.34626	1.29866	2.47876
The accession number marked in yellow is the protein regulated by Z.tritici in both cultivars.
The data of transcript ID and expression FPKM values (columns H to Q) are obtained from the previous transcriptome dataset (4)

## Sheet: Sevin
Accession nr	Protein	Ratio(infected/control_5 dai)	Ratio(infected/control_14 dai)	Cluster	Function	SignalP	Transcript ID	Control_4 d_FPKM	Control_10 d_FPKM	Control_13 d_FPKM	Infected_4 d_FPKM	Infected_10 d_FPKM	Infected_13 d_FPKM	Ratio(infected/control_4 d)	Ratio(infected/control_10 d)	Ratio(infected/control_13 d)
BG904048	Glutathione S-transferase 1 - Triticum aestivum (Wheat), partial (45%)	0.455	1.095	2	Stress and defense	No	Unigene45219_All	29.8587	137.773	52.1651	19.4396	142.625	88.1254	0.651053	1.03522	1.68936
BJ227790	Flavonoid O-methyltransferase - Triticum aestivum (Wheat), partial (44%)	1.36504	3.40988	4	Other metabolic processes	No	CL3839.Contig8_All	10.9076	63.6223	17.9212	18.4065	150.093	234.053	1.68751	2.35912	13.0601
BQ487296	Cysteine synthase - Hevea brasiliensis (Para rubber tree), partial (45%)	2.45202	1.07933	5	Proteolysis and protein process	No	Unigene10015_All	189.016	266.856	202.219	150.295	199.649	227.151	0.795144	0.748153	1.12329
CA595067	Putative uncharacterized protein	1.35667	3.68066	4	Unknown	No	CL980.Contig9_All	3.94625	12.4368	6.6985	6.90625	17.83	16.7133	1.75008	1.43365	2.49508
CA646438	Cinnamyl alcohol dehydrogenase 2b - Festuca arundinacea (Tall fescue) (Schedonorus arundinaceus), partial (32%)	1.1232	2.38865	3	Other metabolic processes	No	CL1538.Contig3_All	9.99815	19.2731	42.536	5.9384	25.8604	53.6569	0.59395	1.34179	1.26145
CA656555	Thaumatin-like protein TLP4 - Hordeum vulgare (Barley), partial (55%)	1.4083	2.67424	5	Stress and defense	Yes	CL2104.Contig3_All	14.663	23.4919	3.1948	14.997	30.8756	327.903	1.02278	1.31431	102.636
CA659696	Putative uncharacterized protein	1.46167	3.64838	4	Unknown	Yes	Unigene4326_All	98.0347	166.34	68.3353	67.662	259.673	507.041	0.690184	1.5611	7.4199
CA662632	Pathogenesis-related 5 - Triticum monococcum (Einkorn wheat) (Small spelt), partial (64%)	1.635	27.24	1	Stress and defense	Yes	CL2104.Contig3_All	14.663	23.4919	3.1948	14.997	30.8756	327.903	1.02278	1.31431	102.636
CA663761	Beta-D-glucan exohydrolase isoenzyme ExoI - Hordeum vulgare var. distichum (Two-rowed barley), partial (19%)	1.12237	2.34617	3	Cell wall metabolism	No	CL2624.Contig1_All	13.808	13.4971	15.9986	4.7691	11.5436	22.4098	0.345385	0.855265	1.40074
CA666189	Beta-D-glucan exohydrolase isoenzyme ExoI - Hordeum vulgare var. distichum (Two-rowed barley), partial (22%)	1.00946	2.51225	3	Cell wall metabolism	No	CL2624.Contig2_All	1.6874	5.4554	10.4556	2.2745	11.5477	41.1391	1.34793	2.11675	3.93465
CA681983	Putative uncharacterized protein	0.285852	0.44621	2	Unknown	Yes	CL11064.Contig2_All	10.5247	4.6902	1.0861	4.24635	3.1695	5.4433	0.403463	0.675771	5.01179
CA684678	Beta-1,3-glucanase - Triticum aestivum (Wheat), partial (34%)	1.41482	4.37189	4	Stress and defense	Yes	Unigene4565_All	27.9703	93.1337	11.4944	22.2955	56.1105	297.788	0.797115	0.602473	25.9072
CA689552	Blue copper-binding protein homolog - Triticum aestivum (Wheat), partial (44%)	1.31126	2.06261	5	Other metabolic processes	Yes	CL5625.Contig2_All	61.2015	77.944	105.874	56.7285	93.0339	329.642	0.926913	1.1936	3.11353
CA695772	Thaumatin-like protein 4 - Secale cereale (Rye), partial (47%)	1.61389	3.98554	4	Stress and defense	Yes	Unigene5092_All	335.627	718.135	173.704	272.464	997.697	1465.82	0.811803	1.38929	8.43862
CA697798	Thaumatin-like protein TLP8 - Hordeum vulgare (Barley), partial (55%)	1.42397	6.69036	4	Stress and defense	Yes	Unigene27902_All	8.1435	3.5274	3.4307	2.12645	10.3692	123.797	0.261122	2.93962	36.0851
CD931703	Xylanase inhibitor 725OS - Triticum aestivum (Wheat), partial (17%)	1.19237	2.16452	5	Stress and defense	Yes	CL6230.Contig2_All	1.2884	13.7416	31.7415	0.5974	5.2234	22.1878	0.463676	0.380116	0.699015
CJ703765	Putative uncharacterized protein	0.574433	2.16602	3	Unknown	Yes	Unigene4326_All	98.0347	166.34	68.3353	67.662	259.673	507.041	0.690184	1.5611	7.4199
CJ953335	Aminotransferase-like protein - Oryza sativa (Rice), partial (45%)	0.968093	2.17825	3	Proteolysis and protein process	No	CL980.Contig9_All	3.94625	12.4368	6.6985	6.90625	17.83	16.7133	1.75008	1.43365	2.49508
CK154855	Peptidyl-prolyl cis-trans isomerase - Zea mays (Maize), partial (93%)	1.015	0.445	2	Proteolysis and protein process	No	CL471.Contig2_All	80.5887	87.1567	67.195	70.8465	86.2951	80.7398	0.879112	0.990114	1.20157
CK194210	Cold regulated protein - Triticum aestivum (Wheat), partial (55%)	1.10237	3.24955	3	Stress and defense	No	--	--	--	--	--	--	--
CK196844	Xylanase inhibitor - Triticum aestivum (Wheat), partial (51%)	1.005	2.255	3	Stress and defense	Yes	--	--	--	--	--	--	--
CK202001	Peroxidase 8 - Triticum monococcum (Einkorn wheat) (Small spelt), partial (39%)	1.05	2.03	3	Stress and defense	Yes	Unigene4683_All	0.91145	4.2172	1.4476	1.5908	6.6216	25.3122	1.74535	1.57014	17.4856
CK211375	Chitinase IV - Triticum aestivum (Wheat), partial (67%)	1.59667	6.30667	4	Stress and defense	No	CL7440.Contig2_All	11.0858	15.1784	5.0425	22.4801	11.5772	20.584	2.02784	0.762742	4.0821
CK214899	Wheatwin-1 precursor - Triticum aestivum (Wheat), complete	2.0018	22.3453	1	Stress and defense	No	Unigene9848_All	7.67955	16.2456	0.5962	18.8269	35.4204	51.6959	2.45156	2.18031	86.709
CK215333	Chromosome chr17 scaffold_12, whole genome shotgun sequence - Vitis vinifera (Grape), partial (69%)	0.762528	0.446777	2	Unknown	No	Unigene1784_All	99.1619	109.669	102.394	90.6019	96.8059	37.1546	0.913677	0.882706	0.36286
CK217039	Cold acclimation induced protein 2-1 - Triticum aestivum (Wheat), partial (42%)	1.00667	2.57667	3	Stress and defense	Yes	CL3792.Contig2_All	6.86305	20.7543	32.7534	4.35815	11.5111	27.4862	0.635017	0.554637	0.839186
CV758710	(clone wusl1032) mRNA sequence - Zea mays (Maize), partial (31%)	0.438605	1.12618	2	Unknown	Yes	CL4972.Contig1_All	11.1439	29.292	20.5205	21.4248	16.5363	23.3255	1.92256	0.564533	1.13669
CV760784	Pathogenesis-related protein 4 - Triticum monococcum (Einkorn wheat) (Small spelt), complete	1.68308	16.3977	1	Stress and defense	Yes	Unigene16257_All	5.7254	32.6992	0.3088	2.93055	10.9413	15.9389	0.511851	0.334605	51.6156
CV772078	Pathogenesis-related protein 1 - Triticum aestivum (Wheat), complete	1.49992	5.17385	4	Stress and defense	No	CL5818.Contig3_All	82.2107	119.103	31.9296	33.7062	134.88	258.698	0.409998	1.13246	8.10213
DR733954	Putative uncharacterized protein	1.43	6.135	4	Unknown	Yes	Unigene4366_All	1.2708	7.6084	4.4399	0.64685	6.8125	19.0375	0.50901	0.895392	4.28782
GH721034	Putative uncharacterized protein	1.51826	2.33232	5	Unknown	Yes	--	--	--	--	--	--	--
GH729256	Class III chitinase - Oryza sativa (Rice), partial (48%)	1.65848	12.1301	1	Stress and defense	No	CL8908.Contig4_All	2.7484	4.664	1.601	1.98075	5.8401	12.8382	0.720692	1.25217	8.01886
NP935120	AB244637.1 BAE96089.1 endo-beta-1,3-glucanase	1.70744	4.8488	4	Stress and defense	No	--	--	--	--	--	--	--
TC368669	Beta-1,3-glucanase - Triticum aestivum (Wheat), complete	1.4815	4.76924	4	Stress and defense	No	Unigene15068_All	23.3133	46.2456	8.2145	23.0703	55.017	127.962	0.989575	1.18967	15.5776
TC369199	Endochitinase precursor - Triticum aestivum (Wheat), partial (98%)	1.57738	45.017	1	Stress and defense	Yes	Unigene12379_All	7.75955	9.9892	6.3949	7.9624	12.6249	39.3227	1.02614	1.26385	6.14907
TC369412	Chitinase 1 - Triticum aestivum (Wheat), partial (97%)	2.44	4.925	4	Stress and defense	Yes	Unigene45295_All	4.70755	15.9461	1.9799	1.436	23.5005	38.0369	0.305042	1.47375	19.2115
TC369488	Chitinase 1 - Triticum aestivum (Wheat), complete	1.42305	2.76295	5	Stress and defense	Yes	Unigene47617_All	1.96355	26.1445	0.9535	2.1056	32.4641	4.7789	1.07234	1.24172	5.01196
TC370179	Carbonic anhydrase, chloroplast precursor - Hordeum vulgare (Barley), partial (79%)	0.711128	0.487838	2	Other metabolic processes	No	Unigene15463_All	2.1151	0.7027	0	0.85435	0.7123	1.3701	0.403929	1.01366
TC370278	Beta-1,3-glucanase - Triticum aestivum (Wheat), complete	1.54246	3.62948	4	Stress and defense	No	Unigene50046_All	0.1854	0	0	0	0	1.0787	0
TC370992	Endo-beta-1,3-glucanase - Triticum aestivum (Wheat), complete	1.51979	9.36453	1	Stress and defense	Yes	Unigene4564_All	21.3758	51.3315	8.43	14.0714	27.334	92.5728	0.658285	0.5325	10.9814
TC371562	Peroxidase 4 - Triticum monococcum (Einkorn wheat) (Small spelt), complete	1.18672	2.62684	5	Stress and defense	Yes	Unigene45086_All	40.1987	183.004	69.8628	51.6574	253.492	266.762	1.28505	1.38517	3.81836
TC372159	Chitinase - Hordeum vulgare (Barley), partial (70%)	0.842395	2.12389	3	Stress and defense	Yes	Unigene12379_All	7.75955	9.9892	6.3949	7.9624	12.6249	39.3227	1.02614	1.26385	6.14907
TC372232	Peroxidase precursor - Triticum aestivum (Wheat), complete	1.49946	3.69277	4	Stress and defense	Yes	Unigene45086_All	40.1987	183.004	69.8628	51.6574	253.492	266.762	1.28505	1.38517	3.81836
TC372807	Beta-1,3-glucanase - Triticum aestivum (Wheat), complete	1.59756	3.51161	4	Stress and defense	No	Unigene50046_All	0.1854	0	0	0	0	1.0787	0
TC372846	Chitinase - Hordeum vulgare (Barley), complete	1.69479	3.29326	4	Stress and defense	Yes	Unigene45295_All	4.70755	15.9461	1.9799	1.436	23.5005	38.0369	0.305042	1.47375	19.2115
TC373424	Pathogenisis-related protein 1.1 precursor - Triticum aestivum (Wheat), complete	1.34588	4.89156	4	Stress and defense	Yes	CL5818.Contig3_All	82.2107	119.103	31.9296	33.7062	134.88	258.698	0.409998	1.13246	8.10213
TC374018	Chitinase IV - Triticum aestivum (Wheat), complete	1.31715	4.14354	4	Stress and defense	No	Unigene10462_All	8.14895	26.2945	3.2444	7.07835	10.542	62.3631	0.868621	0.40092	19.2218
TC374177	Chloroplast nucleoid binding protein - Brachypodium sylvaticum (False brome), partial (35%)	0.95606	2.09074	3	Other metabolic processes	No	Unigene13720_All	13.4426	32.494	20.0038	10.8629	17.5701	29.3622	0.808102	0.540718	1.46783
TC374411	Chitinase 1 - Triticum aestivum (Wheat), complete	1.73746	3.9667	4	Stress and defense	Yes	Unigene47617_All	1.96355	26.1445	0.9535	2.1056	32.4641	4.7789	1.07234	1.24172	5.01196
TC374517	Leucine-rich repeat-containing extracellular glycoprotein precursor - Sorghum bicolor (Sorghum) (Sorghum vulgare), partial (70%)	0.989167	2.5001	3	Stress and defense	Yes	CL6430.Contig2_All	2.18665	3.0189	1.6312	3.5194	7.8204	6.5402	1.60949	2.59048	4.00944
TC374573	Thaumatin-like protein - Triticum aestivum (Wheat), complete	1.20014	9.62227	1	Stress and defense	No	CL12029.Contig2_All	0.85325	10.8985	6.2936	5.5277	1.3809	1.3281	6.47841	0.126706	0.211024
TC374682	Putative uncharacterized protein	1.17272	2.32101	5	Unknown	Yes	Unigene12706_All	35.0812	69.3425	32.6444	18.6435	50.8473	57.5322	0.531436	0.733278	1.76239
TC374860	Beta-1,3-glucanase - Triticum aestivum (Wheat), partial (87%)	1.54535	3.1262	5	Stress and defense	Yes	Unigene46803_All	10.6341	28.4292	10.1252	17.4145	17.4527	51.5263	1.63761	0.6139	5.08892
TC375213	Beta-glucanase - Hordeum vulgare (Barley), partial (90%)	1.30294	2.49679	5	Cell wall metabolism	Yes	Unigene49858_All	3.56095	5.112	2.7621	10.9959	7.7726	22.4259	3.08791	1.52046	8.11915
TC375473	Putative uncharacterized protein	1.05338	2.33624	3	Unknown	No	CL649.Contig5_All	7.4148	9.7468	9.1004	8.00475	14.227	59.2923	1.07956	1.45966	6.51535
TC376136	Peroxidase 3 - Triticum monococcum (Einkorn wheat) (Small spelt), complete	1.56389	2.13303	5	Stress and defense	Yes	Unigene16875_All	19.2009	16.1176	4.5127	9.0179	23.5163	1.9046	0.469659	1.45904	0.422053
TC376161	Beta-1,3-glucanase - Triticum aestivum (Wheat), complete	1.47928	4.1267	4	Stress and defense	No	Unigene4565_All	27.9703	93.1337	11.4944	22.2955	56.1105	297.788	0.797115	0.602473	25.9072
TC376573	Pathogenisis-related protein 1.1 precursor - Triticum aestivum (Wheat), complete	1.55251	5.71457	4	Stress and defense	Yes	CL6875.Contig4_All	182.189	220.913	154.064	117.568	205.868	155.282	0.645311	0.931896	1.00791
TC378613	Thaumatin-like protein - Triticum aestivum (Wheat), complete	1.28328	19.2848	1	Stress and defense	No	CL12029.Contig2_All	0.85325	10.8985	6.2936	5.5277	1.3809	1.3281	6.47841	0.126706	0.211024
TC378627	Peroxidase 1 - Triticum monococcum (Einkorn wheat) (Small spelt), complete	1.17088	16.9984	1	Stress and defense	Yes	Unigene45086_All	40.1987	183.004	69.8628	51.6574	253.492	266.762	1.28505	1.38517	3.81836
TC378640	Chitinase - Hordeum vulgare (Barley), partial (94%)	1.75991	5.88113	4	Stress and defense	Yes	Unigene45295_All	4.70755	15.9461	1.9799	1.436	23.5005	38.0369	0.305042	1.47375	19.2115
TC378916	Endochitinase precursor - Triticum aestivum (Wheat), partial (61%)	1.8127	11.8245	1	Stress and defense	Yes	Unigene12379_All	7.75955	9.9892	6.3949	7.9624	12.6249	39.3227	1.02614	1.26385	6.14907
TC379055	Putative uncharacterized protein	1.33478	2.31283	5	Unknown	No	Unigene16265_All	2.2791	5.4609	0.8852	1.82545	7.6881	2.6618	0.800952	1.40784	3.007
TC379077	PR17c precursor - Hordeum vulgare var. distichum (Two-rowed barley), partial (95%)	1.36344	2.74069	5	Stress and defense	No	Unigene11627_All	62.5504	88.8911	39.9979	54.9578	81.2025	70.1616	0.878616	0.913505	1.75413
TC379342	Peroxidase 2 - Triticum monococcum (Einkorn wheat) (Small spelt), complete	1.50172	4.68891	4	Stress and defense	Yes	Unigene45086_All	40.1987	183.004	69.8628	51.6574	253.492	266.762	1.28505	1.38517	3.81836
TC379387	Pathogenesis-related protein 1 - Triticum aestivum (Wheat), complete	1.41408	6.27502	4	Stress and defense	Yes	CL5818.Contig3_All	82.2107	119.103	31.9296	33.7062	134.88	258.698	0.409998	1.13246	8.10213
TC379846	Beta-1,3-glucanase - Triticum aestivum (Wheat), partial (64%)	1.32	2.875	5	Stress and defense	Yes	CL12319.Contig2_All	5.1937	8.1987	2.0984	9.9902	22.7448	8.8341	1.92352	2.7742	4.20992
TC382100	41 kD chloroplast nucleoid DNA binding protein	1.51	5.71	4	Other metabolic processes	Yes	Unigene4326_All	98.0347	166.34	68.3353	67.662	259.673	507.041	0.690184	1.5611	7.4199
TC382263	Beta-1,3-glucanase - Triticum aestivum (Wheat), partial (65%)	1.36296	2.60715	5	Stress and defense	Yes	CL12319.Contig2_All	5.1937	8.1987	2.0984	9.9902	22.7448	8.8341	1.92352	2.7742	4.20992
TC382880	FAD-linked oxidoreductase BG60 - Cynodon dactylon (Bermuda grass), partial (47%)	1.06533	2.38318	3	Other metabolic processes	Yes	Unigene46243_All	0.3261	0.325	3.3191	0.1507	1.3178	13.1492	0.462128	4.05477	3.96168
TC383288	Os06g0548100 protein - Oryza sativa subsp. japonica (Rice), partial (7%)	1.25728	2.18813	5	Unknown	Yes	CL5834.Contig2_All	1.2003	4.4446	0.9975	1.6241	1.7328	0.3333	1.35308	0.389866	0.334135
TC383617	Peroxidase 8 - Triticum monococcum (Einkorn wheat) (Small spelt), partial (97%)	0.972703	2.09302	3	Stress and defense	Yes	Unigene8239_All	2.59645	7.0017	13.3234	1.63315	5.5544	28.4903	0.628993	0.793293	2.13837
TC384225	Beta-D-xylosidase - Hordeum vulgare (Barley), partial (81%)	0.95	3.315	3	Cell wall metabolism	Yes	CL11345.Contig2_All	25.3934	10.5937	10.768	16.88	5.8939	4.3484	0.664741	0.556359	0.403826
TC384380	Class I chitinase - Triticum aestivum (Wheat), complete	1.32	16.88	1	Stress and defense	Yes	Unigene50043_All	1.7367	1.8913	1.8394	1.7267	3.5147	2.7657	0.994242	1.85835	1.50359
TC386213	Alpha-galactosidase precursor - Oryza sativa subsp. japonica (Rice), partial (41%)	0.66697	2.27253	3	Cell wall metabolism	No	Unigene5147_All	10.5467	4.4478	7.8884	10.8086	2.7847	1.7854	1.02483	0.626085	0.226332
TC387062	Chitinase - Hordeum vulgare (Barley), partial (81%)	1.55728	6.56876	4	Stress and defense	Yes	Unigene45295_All	4.70755	15.9461	1.9799	1.436	23.5005	38.0369	0.305042	1.47375	19.2115
TC387796	Wheatwin-2 precursor - Triticum aestivum (Wheat), complete	1.25187	19.1128	1	Stress and defense	Yes	Unigene16257_All	5.7254	32.6992	0.3088	2.93055	10.9413	15.9389	0.511851	0.334605	51.6156
TC388816	Chitinase 1 - Triticum aestivum (Wheat), partial (97%)	1.09278	2.02608	3	Stress and defense	Yes	Unigene45295_All	4.70755	15.9461	1.9799	1.436	23.5005	38.0369	0.305042	1.47375	19.2115
TC389908	NADPH thioredoxin reductase - Oryza sativa subsp. japonica (Rice), partial (65%)	1.28715	0.446268	2	Other metabolic processes	No	CL10350.Contig2_All	49.8032	29.5016	28.411	47.512	33.575	20.7113	0.953995	1.13807	0.728989
TC391066	Chloroplast nucleoid binding protein - Brachypodium sylvaticum (False brome), partial (27%)	0.971646	2.44912	3	Other metabolic processes	No	Unigene13720_All	13.4426	32.494	20.0038	10.8629	17.5701	29.3622	0.808102	0.540718	1.46783
TC393032	Aldehyde dehydrogenase family 7 member A1 - Euphorbia characias (Spurge), partial (81%)	1.095	2.05	3	Other metabolic processes	No	CL827.Contig2_All	0.76825	8.0511	5.3268	1.1904	24.9827	108.549	1.5495	3.10302	20.378
TC395059	Glucan endo-1,3-beta-D-glucosidase precursor - Triticum aestivum (Wheat), complete	1.24768	4.35148	4	Cell wall metabolism	Yes	Unigene35261_All	2.5962	7.7747	3.7808	4.0508	7.0928	1.5159	1.56028	0.912292	0.400947
TC395189	Early nodulin 8	0.928168	2.15998	3	Other metabolic processes	Yes	Unigene16686_All	1.04095	3.9897	2.0178	0.222	1.4559	3.1116	0.213267	0.364915	1.54208
TC395661	Putative uncharacterized protein	1.35863	2.13557	5	Unknown	No	CL649.Contig4_All	17.0145	34.7014	34.2334	15.3775	54.5263	62.037	0.903791	1.5713	1.81218
TC395989	Xylanase inhibitor 801OS - Triticum aestivum (Wheat), partial (19%)	1.07746	2.25355	3	Stress and defense	Yes	CL6230.Contig1_All	2.50555	27.2101	39.1476	1.0346	20.5075	41.1642	0.412923	0.753672	1.05151
TC404818	Putative uncharacterized protein	1.9671	11.8178	1	Unknown	Yes	Unigene13157_All	0.3176	1.5282	2.9726	0.05905	1.9363	31.0379	0.185926	1.26705	10.4413
TC407335	Glucan endo-1,3-beta-D-glucosidase - Secale cereale (Rye), partial (97%)	1.10637	2.51772	3	Cell wall metabolism	Yes	Unigene38451_All	10.9245	19.3944	16.1119	8.3051	16.7922	32.6937	0.76023	0.865827	2.02916
TC409052	Os06g0548100 protein - Oryza sativa subsp. japonica (Rice), partial (11%)	0.88236	2.60283	3	Unknown	Yes	Unigene11985_All	0.69925	0	30.4492	0.25925	15.5841	79.5727	0.370754		2.61329
TC414354	Beta-amylase - Triticum aestivum (Wheat), complete	0.423257	1.31592	2	Carbohydrate metabolism	No	Unigene25099_All	0.8679	0.3459	1.682	1.85555	2.8048	0.3372	2.13798	8.1087	0.200476
TC414619	Pathogenesis-related 1a - Triticum monococcum (Einkorn wheat) (Small spelt), partial (61%)	1.99999	18.4084	1	Stress and defense	Yes	CL8463.Contig4_All	3.594	7.1721	7.1869	3.69125	13.4386	6.5682	1.02706	1.87373	0.913913
TC415023	MRNA-binding protein - Nicotiana tabacum (Common tobacco), partial (79%)	0.835077	0.49655	2	Other metabolic processes	No	Unigene9933_All	130.427	98.8579	107.779	76.9091	70.5302	40.2622	0.58967	0.71345	0.373561
TC417247	Putative uncharacterized protein	1.67939	2.01452	5	Unknown	Yes	Unigene40136_All	1.03705	3.6177	1.5079	0.89725	3.4051	1.0077	0.865195	0.941233	0.66828
TC422751	Pollen allergen Hor v 4 precursor - Hordeum vulgare (Barley), partial (25%)	1.24187	2.81739	5	Other metabolic processes	Yes	Unigene2388_All	3.3264	3.6935	22.0326	0.92275	3.9935	150.031	0.277402	1.08122	6.8095
TC433257	Xylanase inhibitor protein 1 precursor - Triticum aestivum (Wheat), complete	1.09091	2.5272	3	Stress and defense	No	Unigene3586_All	12.8806	26.4809	22.7319	8.59515	24.763	33.5118	0.667294	0.935127	1.47422
TC436554	Serine carboxypeptidase 2 precursor (Serine carboxypeptidase II) (Carboxypeptidase D) (CP-MII) [Contains: Serine carboxypeptidase 2 chain A (Serine carboxypeptidase II chain A); Serine carboxypeptidase 2 chain B (Serine carboxypeptidase II chain B)] - Hordeum vulgare (Barley), partial (86%)	0.855	2.03	3	Proteolysis and protein process		Unigene31171_All	2.0176	4.0274	2.2383	1.4674	0.5832	0.8413	0.7273	0.144808	0.375866
TC441657	Beta-1,3-glucanase - Triticum aestivum (Wheat), partial (65%)	1.11982	2.03526	3	Stress and defense	No	Unigene15068_All	23.3133	46.2456	8.2145	23.0703	55.017	127.962	0.989575	1.18967	15.5776
TC446220	Os06g0548100 protein - Oryza sativa subsp. japonica (Rice), partial (17%)	1.15162	4.06263	4	Unknown	Yes	Unigene11985_All	0.69925	0	30.4492	0.25925	15.5841	79.5727	0.370754		2.61329
TC446374	Glucan endo-1,3-beta-glucosidase precursor ((1->3)-beta- glucan endohydrolase) ((1->3)-beta-glucanase) - Triticum aestivum (Wheat), complete	0.765	3.15	3	Cell wall metabolism	No	Unigene12736_All	7.603	18.993	25.1802	9.41075	18.3131	53.3897	1.23777	0.964203	2.1203
TC447414	Xylanase inhibitor 801OS - Triticum aestivum (Wheat), partial (26%)	1.10199	3.34131	3	Stress and defense	Yes	CL6230.Contig1_All	2.50555	27.2101	39.1476	1.0346	20.5075	41.1642	0.412923	0.753672	1.05151
TC453414	Aminotransferase-like protein - Oryza sativa (Rice), partial (47%)	1.43426	3.25112	5	Proteolysis and protein process	No	Unigene15657_All	0.1314	6.4054	15.638	0.9832	34.1867	68.5617	7.4825	5.33717	4.3843
The accession number marked in yellow is the protein regulated by Z.tritici in both cultivars.
The data of transcript ID and expression FPKM values (columns H to Q) are obtained from the previous transcriptome dataset (4)

## Sheet: common
Accession no
CA666189
CA681983
CV758710
TC368669
TC369199
TC376136
TC376573
TC379846
TC384225
TC407335
TC447414
