# Supplementary material for: Unraveling incompatibility between wheat and the fungal pathogen Zymoseptoria tritici through apoplastic proteomics
Source: BMC Genomics. 2015 May 8;16(1):362. doi: 10.1186/s12864-015-1549-6 (PMC4423625; doi:10.1186/s12864-015-1549-6)
Supplement: Additional file 4: — Expression of the genes encoding identified fungal proteins. The expression data are obtained from the previous RNA-seq analysis of Z. tritici-infected wheat (cv. Sevin) at 4, 10 and 13 days. [file 12864_2015_1549_MOESM4_ESM.xlsx]

## Sheet: Sheet1
Accession nr	Annotation	SignalP	Ratio (14d/5d) in Stakado	Ratio (14d/5d) in Sevin	Transcript ID	Length	Control_4d_FPKM	Control_10d_FPKM	Control_13d_FPKM	Infected_4d_FPKM	Infected_10d_FPKM	Infected_13d_FPKM	Ratio(13 d/4 d)
105948	Actin		1.15	1.11	Unigene49370_All	254	0	0	0	7.91765	6.0306	29.682	3.74884
70396	α-L-arabinofuranosidase B	Y		5.67	Unigene49849_All	315	0	0	0	0.27235	2.2884	9.3536	34.344
55968	Triosephosphate isomerase		1.63	1.38	Unigene46870_All	200	0	0	0	5.3871	3.6042	17.7649	3.29767
74730	ATP-citrate lyase/succinyl-CoA ligase		1.81		Unigene46677_All	245	0	0	0	1.03685	1.1033	6.013	5.7993
76530	D-isomer specific 2-hydroxyacid dehydrogenase	Y			Unigene46229_All	724	0	0	0	3.97335	7.3428	14.6026	3.67514
77172	Aldo-keto reductase		1.37		Unigene46674_All	256	0	0	0	2.35895	1.0559	6.0931	2.58297
102177	20S proteasome		1.58	0.99	Unigene46718_All	228	0	0	0	1.7153	0.7904	8.7418	5.09637
106055	Aconitate hydratase		1.05		Unigene46180_All	490	0	0	0	3.4812	3.8616	21.3992	6.14708
110230	α -isopropylmalate/homocitrate synthase			1.35	Unigene46427_All	239	0	0	0	0.6899	1.508	5.0762	7.35788
98343	Ras GTPase		1.64	1.22	Unigene47385_All	501	0	0	0	3.9807	4.3164	14.0106	3.51963
99564	Calmodulin		1.02		Unigene48100_All	329	0	0	0.2628	2.5771	2.4649	13.9601	5.41698
110139	14-3-3 protein		N/A		Unigene48543_All	570	0	0	0.1517	2.47645	2.055	18.5478	7.48967
67250	Catalase/peroxidase	Y		36.9	Unigene47364_All	751	0	0	0	0.05935	0.9598	16.0392	270.248
75170	Chaperonin 60		0.81		Unigene49893_All	238	0	0	0	1.05325	1.1358	11.2874	10.7167
99959	Heat shock protein 90	Y		1.04	CL5145.Contig7_All	233	0	0	0.371	1.5016	0.7734	12.2734	8.17355
103593	Copper/Zinc superoxide dismutase			4.33	Unigene49850_All	322	0	0	0.2685	12.7848	20.1476	57.3234	4.48373
105409	Catalase/peroxidase			9.33	Unigene47926_All	268	0	0	0	8.4269	6.0518	14.2274	1.68833
105895	Heat shock protein 70			N/A	Unigene46258_All	681	0	0	0	3.03975	5.954	13.8704	4.56301
The data of transcript ID and expression FPKM values (columns F to N) are obtained from the previous dataset (4)
