# Supplementary material for: Unraveling incompatibility between wheat and the fungal pathogen Zymoseptoria tritici through apoplastic proteomics
Source: BMC Genomics. 2015 May 8;16(1):362. doi: 10.1186/s12864-015-1549-6 (PMC4423625; doi:10.1186/s12864-015-1549-6)
Supplement: Additional file 5: — Primers used in the study. [file 12864_2015_1549_MOESM5_ESM.xlsx]

## Sheet: Primers
	Forward primer (5'-3')	Reverse primer (5'-3')
ZtYAP franking1	GAATTCATCCCTTCCACCGGAGTTAC	GGTACCGATTGAGGTGGGTGGTTTGT
ZtYAP franking2	TCTAGATGCTGTTTGACAATGATAGTTGG	AAGCTTGATTGGACTGGTGCATTTCC
ZtYAP-confrimation	GAACTCACCGCGACGTCT	TCTTCAGGCAGGTATTCGCA
